# Supplementary material for: Optimizing MS-Based Multi-Omics: Comparative Analysis of Protein, Metabolite, and Lipid Extraction Techniques
Source: Metabolites. 2024 Jan 3;14(1):34. doi: 10.3390/metabo14010034 (PMC10820684; doi:10.3390/metabo14010034)
Supplement: Supplementary file 1 [file metabolites-14-00034-s001.zip]

Archive with 6 entries (6 files):
- Method S1_Data analysis workflow of Proteome Discoverer.pdf
- Method S2_Data analysis workflow of Compound Discoverer.pdf
- Supplementary material.pdf
- Supplementary Table S1.xlsx
- Supplementary Table S3.xlsx
- Supplementary Table S4.xlsx
