# Supplementary material for: Optimizing MS-Based Multi-Omics: Comparative Analysis of Protein, Metabolite, and Lipid Extraction Techniques
Source: Metabolites. 2024 Jan 3;14(1):34. doi: 10.3390/metabo14010034 (PMC10820684; doi:10.3390/metabo14010034)
Supplement: Supplementary file 1 [file metabolites-14-00034-s001.zip › Supplementary Table S1.xlsx]

## Sheet: FASP (raw)
Checked	Protein FDR Confidence: Combined	Master	Accession	Description	Exp. q-value: Combined	Contaminant	Sum PEP Score	Coverage [%]	# Peptides	# PSMs	# Unique Peptides	# AAs	MW [kDa]	calc. pI	Score Sequest HT: Sequest HT	# Peptides (by Search Engine): Sequest HT	# Razor Peptides	Abundances (Scaled): F1: Sample	Abundances (Scaled): F2: Sample	Abundances (Scaled): F3: Sample	Abundances (Scaled): F4: Sample	Abundances (Scaled): F5: Sample	Abundances (Scaled): F6: Sample	Abundances (Scaled): F7: Sample	Abundances (Scaled): F8: Sample	Abundances (Scaled): F9: Sample	Abundance: F1: Sample	Abundance: F2: Sample	Abundance: F3: Sample	Abundance: F4: Sample	Abundance: F5: Sample	Abundance: F6: Sample	Abundance: F7: Sample	Abundance: F8: Sample	Abundance: F9: Sample	Abundances (Normalized): F1: Sample	Abundances (Normalized): F2: Sample	Abundances (Normalized): F3: Sample	Abundances (Normalized): F4: Sample	Abundances (Normalized): F5: Sample	Abundances (Normalized): F6: Sample	Abundances (Normalized): F7: Sample	Abundances (Normalized): F8: Sample	Abundances (Normalized): F9: Sample	Found in Sample: [S1] F1: Sample	Found in Sample: [S2] F2: Sample	Found in Sample: [S3] F3: Sample	Found in Sample: [S4] F4: Sample	Found in Sample: [S5] F5: Sample
FALSE	High	Master Protein	P35579	Myosin-9 OS=Homo sapiens OX=9606 GN=MYH9 PE=1 SV=4	0	FALSE	2019.41	65	170	3246	134	1960	226.4	5.6	10526.6	170	39	111.7	105.5	104.5	102	103.5	101.2	84.6	94.9	92	4120950739	6137238761	4590585822	4003171963	4497808368	2493004047	3441919948	2758481107	3021840035	6503031760	6139127264	6084172633	5934825471	6022199058	5887355085	4922651128	5524779127	5356716724	High	High	High	High	High
FALSE	High	Master Protein	Q14204	Cytoplasmic dynein 1 heavy chain 1 OS=Homo sapiens OX=9606 GN=DYNC1H1 PE=1 SV=5	0	FALSE	1719.89	57	217	2015	217	4646	532.1	6.4	5978.97	217	0	98.7	101	95	93.2	92.1	87.4	101.8	124.3	106.4	9.15168e+08	1478373545	1049720292	9.20577e+08	1007936077	5.42086e+08	1044466356	9.1055e+08	880139393	1448540545	1482705205	1394559334	1367939418	1352297857	1283711387	1495035036	1824960522	1562621164	High	High	High	High	High
FALSE	High	Master Protein	P60709	Actin, cytoplasmic 1 OS=Homo sapiens OX=9606 GN=ACTB PE=1 SV=1	0	FALSE	1631.24	92	140	8635	1	375	41.7	5.48	24262.2	140	178	100.9	91.3	95	94.5	94.3	97.9	99.9	117.9	108.4	23117241031	32966198418	25898802577	23033407213	25441146479	14977493289	25229414819	21273178817	22091654319	36464173193	32968568573	34316582250	34136232158	34051560295	35349326017	36070205863	42593155584	39148580682	Peak Found	Peak Found	Peak Found	Peak Found	Peak Found
FALSE	High	Master Protein	A0A804GS07	Actin, cytoplasmic 2 OS=Homo sapiens OX=9606 GN=ACTG1 PE=1 SV=1	0	FALSE	1593.48	92	138	8028	2	366	40.9	5.38	22629	138	0	60.1	149	93.5	100	91.6	80.6	96.9	83.5	144.8	7931217	3.10161e+07	1.46852e+07	13956784	1.42474e+07	7.10991e+06	1.4103e+07	8.68556e+06	1.70168e+07	1.25095e+07	3.10161e+07	1.94561e+07	2.08205e+07	1.90683e+07	1.67791e+07	2.0162e+07	1.73891e+07	3.01524e+07	High	High	Peak Found	Peak Found	High
FALSE	High	Master Protein	Q15149-4	Isoform 4 of Plectin OS=Homo sapiens OX=9606 GN=PLEC	0	FALSE	1490.71	53	219	1980	2	4547	515.9	5.8	5983	219	0	98.4	108	86.9	97.4	91	97.9	103.9	111.7	104.8	10799870	18686392	1.13475e+07	11374167	1.1775e+07	7.18283e+06	12584711	9656731	10236534	1.70341e+07	18686392	1.5034e+07	1.68554e+07	1.57594e+07	1.69512e+07	17991423	1.93335e+07	1.81383e+07	High	High	High	High	High
FALSE	High	Master Protein	Q15149	Plectin OS=Homo sapiens OX=9606 GN=PLEC PE=1 SV=3	0	FALSE	1484.42	51	219	1958	2	4684	531.5	5.96	5911.34	219	233	99.1	98.3	96.9	107.9	106.9	108.5	96.8	90.8	94.8	9.58263e+08	1498165167	1113972026	1111327782	1218950642	7.01261e+08	1032739687	6.91529e+08	8.15832e+08	1514767777	1502110518	1480634198	1649895453	1634435643	1658208368	1479680316	1387732347	1448972977	High	Peak Found	Peak Found	Peak Found	Peak Found
FALSE	High	Master Protein	Q15149-3	Isoform 3 of Plectin OS=Homo sapiens OX=9606 GN=PLEC	0	FALSE	1483.75	52	216	1947	1	4570	517.7	5.74	5909.05	216	0	111.6	95.4	97.5	95	85	95.9	92.9	124.9	101.9	7827884	10546712	8.14109e+06	7.08702e+06	7020492	4494718	7.18299e+06	6897021	6360635	1.23465e+07	10546712	1.07859e+07	1.05023e+07	9.39604e+06	1.06074e+07	1.0269e+07	1.38084e+07	1.12705e+07	High	High	Peak Found	High	High
FALSE	High	Master Protein	P21333	Filamin-A OS=Homo sapiens OX=9606 GN=FLNA PE=1 SV=4	0	FALSE	1455.23	69	140	1866	123	2647	280.6	6.06	6225.64	140	4	110.7	105.7	112	106.6	110.7	110.9	88.5	70.1	84.7	1482900624	2233360114	1785759523	1520869824	1748457990	9.93332e+08	1307641216	7.38724e+08	1010250829	2340069975	2234719799	2366401357	2253834256	2340800524	2344917254	1870834134	1481777295	1790459615	High	High	High	High	High
FALSE	High	Master Protein	P78527	DNA-dependent protein kinase catalytic subunit OS=Homo sapiens OX=9606 GN=PRKDC PE=1 SV=3	0	FALSE	1446.51	52	181	1969	181	4128	468.8	7.12	5788.21	181	0	96.5	101	91.4	93.7	93.3	88.7	102.5	124.7	108.4	9.09466e+08	1502099574	1027012577	9.39666e+08	1036930681	5.58413e+08	1065478593	9.26227e+08	9.09694e+08	1436998317	1503378840	1361678748	1394598714	1388683544	1320547513	1525875658	1856229632	1613820405	High	High	High	High	High
FALSE	High	Master Protein	A0A087WVQ6	Clathrin heavy chain OS=Homo sapiens OX=9606 GN=CLTC PE=1 SV=1	0	FALSE	1402.47	73	113	1808	83	1679	191.9	5.69	6490.6	113	33	111	104.6	98.4	97.3	84.8	116.9	87.4	110.7	88.9	2567245153	3817643596	2708791649	2394334560	2309713394	1805951070	2231314486	2018087671	1831139115	4052775832	3818965069	3590058134	3549488025	3094153370	4265025594	3190634607	4041760553	3245408050	High	High	High	High	High
FALSE	High	Master Protein	O75369-8	Isoform 8 of Filamin-B OS=Homo sapiens OX=9606 GN=FLNB	0	FALSE	1389.57	71	147	1898	129	2633	281.5	5.71	6080.26	147	20	101.3	103	111.5	106.4	107.9	106.1	95.5	80.3	87.9	1564762074	2508246845	2051033183	1749264567	1963225559	1095778941	1626338326	9.75915e+08	1208045378	2469716499	2510436175	2718987341	2593766359	2629950968	2587312725	2327417316	1958104270	2143573595	High	High	High	High	High
FALSE	High	Master Protein	P49327	Fatty acid synthase OS=Homo sapiens OX=9606 GN=FASN PE=1 SV=3	0	FALSE	1198.7	66	123	1385	123	2511	273.3	6.44	4620.94	123	0	108.1	107.3	96.9	95.9	90.6	87	101.5	111.3	101.4	9.36353e+08	1465702226	9.98154e+08	8.83525e+08	9.23873e+08	5.03231e+08	9.69344e+08	7.58382e+08	7.81078e+08	1477735746	1466777656	1323604123	1310894255	1237695800	1189386221	1387590730	1520681970	1385205157	High	High	High	High	High
FALSE	High	Master Protein	Q09666	Neuroblast differentiation-associated protein AHNAK OS=Homo sapiens OX=9606 GN=AHNAK PE=1 SV=2	0	FALSE	1176.69	61	181	1238	181	5890	628.7	6.15	3378.89	181	0	95.9	78	89.5	130.6	135.5	172.4	69.4	55.7	73	606231446	7.74942e+08	6.72414e+08	8.80498e+08	1011808330	7.29807e+08	4.82738e+08	2.74482e+08	408200121	9.58562e+08	7.80347e+08	8.95233e+08	1306362948	1355403655	1723967398	6.94497e+08	5.56557e+08	7.29602e+08	High	High	High	High	High
FALSE	High	Master Protein	Q14315	Filamin-C OS=Homo sapiens OX=9606 GN=FLNC PE=1 SV=3	0	FALSE	1158.72	65	138	1573	120	2725	290.8	5.97	4932.71	138	0	108.7	99	110.7	104.2	110.4	102.9	98.8	72.5	92.7	1142796725	1642383285	1385636872	1166841393	1368182605	7.23074e+08	1146087690	5.99732e+08	8.66947e+08	1804108844	1643412038	1837882455	1730008437	1831958785	1707518039	1640158321	1204021856	1538164822	High	High	High	High	High
FALSE	High	Master Protein	Q71U36	Tubulin alpha-1A chain OS=Homo sapiens OX=9606 GN=TUBA1A PE=1 SV=1	0	FALSE	956.271	94	86	2332	3	451	50.1	5.06	7413.97	86	98	100.2	98.7	98	96.1	93.4	96.3	101	112.7	103.7	6117651552	9505138025	7121276668	6245380179	6724304227	3931254107	6804895327	5422073682	5636677021	9650724010	9507486855	9438077429	9256786713	9001007492	9280299709	9730036020	10856261833	9989202835	High	High	High	High	High
FALSE	High	Master Protein	F5H5D3	Tubulin alpha chain OS=Homo sapiens OX=9606 GN=TUBA1C PE=1 SV=1	0	FALSE	929.208	81	83	2355	5	519	57.7	5.07	7168.02	83	2	115.2	92	90.3	96.1	95.8	85.3	100.4	103.1	121.8	3.22374e+08	4.05962e+08	3.00692e+08	2.86084e+08	3.1543e+08	159457690	3.09887e+08	2.27306e+08	3.03445e+08	5.08683e+08	4.06392e+08	3.98692e+08	4.24367e+08	4.22903e+08	3.76754e+08	4.43251e+08	4.55416e+08	5.37712e+08	High	High	High	High	High
FALSE	High	Master Protein	O43707	Alpha-actinin-4 OS=Homo sapiens OX=9606 GN=ACTN4 PE=1 SV=2	0	FALSE	925.128	78	82	1926	1	911	104.8	5.44	6127.91	82	90	94	97.9	95.1	102.2	105.5	100.3	99	106.4	99.7	2057891945	3380657241	2477618857	2382533975	2720938691	1466311004	2390597732	1834650037	1942713397	3246960101	3381815587	3283948815	3531474496	3642527132	3462447362	3418531838	3673334592	3442855043	High	High	High	High	High
FALSE	High	Master Protein	Q9Y490	Talin-1 OS=Homo sapiens OX=9606 GN=TLN1 PE=1 SV=3	0	FALSE	892.393	60	100	828	100	2541	269.6	6.07	2713.54	100	0	95.1	93.2	105.5	112.2	114.9	114.5	96.2	74.9	93.6	3.33571e+08	5.15837e+08	4.40923e+08	4.19964e+08	4.76071e+08	2.68907e+08	3.72214e+08	2.06527e+08	2.91985e+08	5.27516e+08	5.17415e+08	5.85351e+08	6.2244e+08	6.37345e+08	6.35464e+08	5.33726e+08	4.15562e+08	5.19541e+08	High	High	High	High	High
FALSE	High	Master Protein	A0A087WVQ9	Elongation factor 1-alpha OS=Homo sapiens OX=9606 GN=EEF1A1 PE=1 SV=2	0	FALSE	849.833	68	63	2065	44	459	49.8	9.09	7019.19	63	20	98.7	101.3	107.1	101.9	101.8	99.7	106.1	86.8	96.6	4100884365	6637585584	5293897203	4502442483	4981527023	2766454170	4860963635	2840817193	3570900435	6470268416	6639983105	7014849968	6674681825	6668800668	6531298029	6951194467	5690788403	6330363813	High	High	High	High	High
FALSE	High	Master Protein	Q01082	Spectrin beta chain, non-erythrocytic 1 OS=Homo sapiens OX=9606 GN=SPTBN1 PE=1 SV=2	0	FALSE	842.536	55	107	992	9	2364	274.4	5.57	2905.93	107	110	95.4	100.7	99.1	104.3	105.5	103.2	93.3	101.6	96.8	3.96999e+08	6.6171e+08	4.91092e+08	462544425	516798424	287745893	4.28416e+08	3.3319e+08	3.5842e+08	6.27969e+08	6.63063e+08	6.52131e+08	6.86778e+08	6.94221e+08	6.79336e+08	6.13884e+08	6.68842e+08	6.37391e+08	High	High	High	High	High
FALSE	High	Master Protein	P08238	Heat shock protein HSP 90-beta OS=Homo sapiens OX=9606 GN=HSP90AB1 PE=1 SV=4	0	FALSE	837.773	69	88	2065	44	724	83.2	5.03	5721.58	88	45	100.6	99.4	98.3	97.2	97.4	96.1	100.1	110.3	100.7	3515481840	5474753372	4087224211	3614657747	4010048594	2243017954	3856921540	3037218751	3132350586	5545975170	5477105030	5416835735	5358308553	5368189837	5294976054	5515819200	6082595714	5551760003	High	High	High	High	High
FALSE	High	Master Protein	F5GXS2	Actinin, alpha 4, isoform CRA_a OS=Homo sapiens OX=9606 GN=ACTN4 PE=1 SV=3	0	FALSE	836.983	76	79	1774	1	911	104.8	5.44	5510.13	79	0	6.6	95.7	89.3	109.1	103.7	98.3	115.9	147.2	134.2		1.83322e+06	1.29142e+06	1.41012e+06	1.48332e+06	797512	1.55244e+06	1.40768e+06	1.45078e+06	127183	1.83322e+06	1.71097e+06	2.08966e+06	1.98524e+06	1.8821e+06	2.21941e+06	2.81828e+06	2.57066e+06	Not Found	Peak Found	Peak Found	Peak Found	Peak Found
FALSE	High	Master Protein	P13639	Elongation factor 2 OS=Homo sapiens OX=9606 GN=EEF2 PE=1 SV=4	0	FALSE	835.73	69	73	2304	72	858	95.3	6.83	7259.55	73	1	100.4	105.2	103	99	98.2	90	104.6	98.8	100.8	2669374349	4409803093	3258660613	2802106556	3074974764	1599238201	3069108182	2068949180	2386295492	4212166129	4410494175	4317863391	4153751184	4116745289	3776243081	4388028126	4143396802	4228507046	High	High	High	High	High
FALSE	High	Master Protein	P12814	Alpha-actinin-1 OS=Homo sapiens OX=9606 GN=ACTN1 PE=1 SV=2	0	FALSE	798.169	81	77	1679	47	892	103	5.41	5021.37	77	4	94.2	99	97.4	106.7	108.2	103.1	97	98.9	95.6	6.09704e+08	1010973677	7.50456e+08	7.35562e+08	8.25815e+08	4.45795e+08	6.92987e+08	5.04877e+08	5.51264e+08	9.62843e+08	1011873951	9.95768e+08	1090733379	1106709299	1053864380	9.91318e+08	1011069713	9.77152e+08	High	High	High	High	High
FALSE	High	Master Protein	Q13813	Spectrin alpha chain, non-erythrocytic 1 OS=Homo sapiens OX=9606 GN=SPTAN1 PE=1 SV=3	0	FALSE	796.92	54	106	822	106	2472	284.4	5.35	2553.48	106	0	102.9	98.7	104	118.8	121.3	120.4	79.1	72.6	82.3	3.56551e+08	5.3812e+08	428812419	438756609	4.95501e+08	2.79064e+08	3.00772e+08	1.97153e+08	2.52803e+08	5.63741e+08	5.4044e+08	569755683	6.506e+08	6.6419e+08	6.59302e+08	433383256	397773893	4.50745e+08	High	High	High	High	High
FALSE	High	Master Protein	Q14974	Importin subunit beta-1 OS=Homo sapiens OX=9606 GN=KPNB1 PE=1 SV=2	0	FALSE	790.07	79	57	981	57	876	97.1	4.78	3172.12	57	0	99.7	100.9	94.4	96.9	96	88.9	99.6	116.8	106.7	6.38396e+08	1018819799	7.19786e+08	6.60552e+08	7.244e+08	3.80499e+08	7.03033e+08	5.89189e+08	6.07923e+08	1008139989	1019817714	9.54238e+08	9.79549e+08	9.7076e+08	8.98894e+08	1007148311	1180743586	1079120514	High	High	High	High	High
FALSE	High	Master Protein	Q01082-3	Isoform 2 of Spectrin beta chain, non-erythrocytic 1 OS=Homo sapiens OX=9606 GN=SPTBN1	0	FALSE	788.322	54	99	924	1	2155	251.2	5.53	2713.8	99	0	100.6	105.9	85.6	75.2	93.4	84.1	100.9	135.9	118.5	2.7647e+06	4588718	2.79909e+06	2.19893e+06	3.0262e+06	1544094	3.05918e+06	2.94187e+06	2.89914e+06	4.36062e+06	4588718	3.70844e+06	3.25859e+06	4.05019e+06	3.644e+06	4.37347e+06	5.88984e+06	5.13704e+06	High	High	High	High	High
FALSE	High	Master Protein	P07437	Tubulin beta chain OS=Homo sapiens OX=9606 GN=TUBB PE=1 SV=2	0	FALSE	763.329	83	66	2567	10	444	49.6	4.89	7345.77	66	71	100.6	98.5	100.8	97.7	99.5	97.8	101.3	98.4	105.4	4670722577	7211926338	5570414325	4827175849	5439687395	3031983718	5188747276	3597542915	4353236538	7368956966	7213102511	7380503172	7154230713	7281303209	7157770517	7419246445	7203976691	7714463480	High	High	High	High	High
FALSE	High	Master Protein	Q14697	Neutral alpha-glucosidase AB OS=Homo sapiens OX=9606 GN=GANAB PE=1 SV=3	0	FALSE	754.197	72	70	989	2	944	106.8	6.14	3228.07	70	77	96.8	105.3	95.5	97.8	96.6	88.9	105.7	107.2	106.3	8.01903e+08	1377158315	9.43107e+08	8.63081e+08	9.44158e+08	4.92014e+08	9.66769e+08	7.00483e+08	7.8452e+08	1266026221	1377926731	1249498529	1279182982	1264506781	1162695505	1382312574	1402513115	1390523782	High	High	High	High	High
FALSE	High	Master Protein	P68366	Tubulin alpha-4A chain OS=Homo sapiens OX=9606 GN=TUBA4A PE=1 SV=1	0	FALSE	744.207	82	64	2029	7	448	49.9	5.06	5911.3	64	0	129	99.1	90.8	92.2	92.3	94.7	99.7	101.6	100.7	2.48153e+08	3.00275e+08	2.07921e+08	1.88823e+08	2.09262e+08	1.21741e+08	2.11599e+08	1.53894e+08	1.72466e+08	3.91399e+08	3.00617e+08	2.75469e+08	2.79895e+08	280070071	287367069	3.02513e+08	3.08381e+08	3.05596e+08	High	High	High	High	High
FALSE	High	Master Protein	O75643	U5 small nuclear ribonucleoprotein 200 kDa helicase OS=Homo sapiens OX=9606 GN=SNRNP200 PE=1 SV=2	0	FALSE	730.439	54	89	844	89	2136	244.4	6.06	2604.6	89	0	100.9	101.3	94.8	97.3	95.4	93.7	97.9	119	99.6	3.08451e+08	4.89723e+08	3.4602e+08	3.17277e+08	3.44551e+08	1.91352e+08	3.3098e+08	2.8736e+08	2.71733e+08	4.88602e+08	4.90319e+08	4.58969e+08	4.71103e+08	4.62111e+08	4.53836e+08	4.74217e+08	5.76333e+08	4.82211e+08	High	High	High	High	High
FALSE	High	Master Protein	Q14697-2	Isoform 2 of Neutral alpha-glucosidase AB OS=Homo sapiens OX=9606 GN=GANAB	0	FALSE	720.592	70	69	966	1	966	109.4	6.24	3103.63	69	0	104.1	108.5	94.3	92.7	99.8	92.5	94.2	110.3	103.8	1463310	2.40518e+06	1.57775e+06	1.38686e+06	1.6542e+06	869032	1.46053e+06	1.22122e+06	1.29924e+06	2.30801e+06	2.40518e+06	2.09033e+06	2.05518e+06	2.21394e+06	2.05088e+06	2.08802e+06	2.44498e+06	2.30215e+06	Peak Found	High	Peak Found	Peak Found	Peak Found
FALSE	High	Master Protein	P58107	Epiplakin OS=Homo sapiens OX=9606 GN=EPPK1 PE=1 SV=3	0	FALSE	716.027	57	96	725	88	5088	555.3	5.62	2336.73	96	0	91.2	89.2	98.2	103.8	113.7	117.6	106.2	90.9	89.3	2.63098e+08	4.0652e+08	3.37485e+08	3.19056e+08	3.87047e+08	226997910	3.38217e+08	2.06232e+08	2.29303e+08	4.15994e+08	4.06827e+08	4.47929e+08	4.73334e+08	5.18768e+08	5.36245e+08	4.84526e+08	4.14523e+08	4.07306e+08	High	High	High	High	High
FALSE	High	Master Protein	Q92616	eIF-2-alpha kinase activator GCN1 OS=Homo sapiens OX=9606 GN=GCN1 PE=1 SV=7	0	FALSE	714.241	51	103	755	103	2671	292.5	7.43	2189.98	103	0	102	106.7	95	97.1	91.8	85.4	98.9	121.9	101.2	2.24475e+08	3.72479e+08	2.49454e+08	2.28674e+08	2.38659e+08	1.25598e+08	2.41578e+08	2.12809e+08	1.99081e+08	3.57236e+08	3.73654e+08	3.32903e+08	3.40107e+08	3.2168e+08	2.99368e+08	3.46551e+08	4.27182e+08	3.54461e+08	High	High	High	High	High
FALSE	High	Master Protein	P68371	Tubulin beta-4B chain OS=Homo sapiens OX=9606 GN=TUBB4B PE=1 SV=1	0	FALSE	713.73	83	61	2356	1	445	49.8	4.89	6557.21	61	8	101.1	91.7	100.8	97.9	102.2	102.4	101	100	102.8	3.87247e+08	5.53483e+08	4.59436e+08	3.99111e+08	4.61234e+08	2.62004e+08	4.26675e+08	3.01604e+08	3.50336e+08	6.10785e+08	5.53483e+08	608694551	5.91444e+08	6.17303e+08	6.18319e+08	6.09986e+08	6.04134e+08	6.20766e+08	High	High	High	High	High
FALSE	High	Master Protein	P07900	Heat shock protein HSP 90-alpha OS=Homo sapiens OX=9606 GN=HSP90AA1 PE=1 SV=5	0	FALSE	699.973	70	78	1619	37	732	84.6	5.02	4489.11	78	0	99.4	102.5	104.3	102.8	95.4	95.2	97.3	104.9	98.3	7.26696e+08	1182551442	9.07882e+08	8.00013e+08	822020203	4.65311e+08	7.8545e+08	6.04489e+08	6.40358e+08	1147689863	1183960818	1204005481	1187155347	1101064108	1099452370	1123293817	1211219412	1134702298	High	High	High	High	High
FALSE	High	Master Protein	A0A804HKI2	Leucine-rich PPR motif-containing protein, mitochondrial OS=Homo sapiens OX=9606 GN=LRPPRC PE=1 SV=1	0	FALSE	693.582	67	80	813	79	1430	161.6	6.21	2502.28	80	1	99.6	98.8	100.3	97.2	96	95.1	104.5	105.9	102.6	5.08245e+08	7.94686e+08	6.08839e+08	5.28178e+08	576387595	3.241e+08	5.8802e+08	4.25965e+08	465993127	8.02173e+08	7.95843e+08	8.08339e+08	7.83484e+08	7.7307e+08	7.66529e+08	8.41712e+08	8.53062e+08	8.26627e+08	High	High	High	High	High
FALSE	High	Master Protein	P00338	L-lactate dehydrogenase A chain OS=Homo sapiens OX=9606 GN=LDHA PE=1 SV=2	0	FALSE	678.712	80	58	1804	52	332	36.7	8.27	5598.88	58	6	101.2	103.3	96.7	95.6	93.1	87	101.3	117.7	104	4268961688	6868003119	4853482551	4292563081	4628846345	2452320260	4713196962	3908863259	3902945462	6734286284	6868996327	6430904556	6361923816	6195578049	5787922776	6738961510	7826603794	6916178758	High	High	High	High	High
FALSE	High	Master Protein	P14618	Pyruvate kinase PKM OS=Homo sapiens OX=9606 GN=PKM PE=1 SV=4	0	FALSE	673.743	74	54	1335	54	531	57.9	7.84	4733.79	54	0	97.8	97	105.2	103.4	106.9	102	110.4	79.7	97.5	2424980004	3792756175	3106047197	2728023111	3122377793	1690592719	3020074736	1556688407	2152536693	3825484729	3793951118	4115395413	4043843446	4179567403	3990070605	4318156261	3116868231	3815007285	High	High	High	High	High
FALSE	High	Master Protein	P04406	Glyceraldehyde-3-phosphate dehydrogenase OS=Homo sapiens OX=9606 GN=GAPDH PE=1 SV=3	0	FALSE	660.405	79	50	1648	50	335	36	8.46	5034.31	50	0	100.3	94.4	111.6	101.3	109.9	101.8	110.6	76	94.1	3062669791	4547327341	4058799030	3293235995	3956156264	2077867782	3728081137	1828819134	2559507876	4830847352	4547767541	5378375428	4880809174	5294813518	4904342774	5329894304	3663193112	4536564136	High	High	High	High	High
FALSE	High	Master Protein	Q9BVA1	Tubulin beta-2B chain OS=Homo sapiens OX=9606 GN=TUBB2B PE=1 SV=1	0	FALSE	648.679	83	58	2251	1	445	49.9	4.89	6112.05	58	12	103.2	102.7	96.7	102.4	93.9	103.6	97.5	91.7	108.1	1.77844e+08	2.79191e+08	1.98456e+08	1.87846e+08	190728005	1.19244e+08	185365038	1.24503e+08	165850970	2.80513e+08	2.79191e+08	2.62929e+08	2.78369e+08	2.55265e+08	2.81412e+08	265002574	2.49301e+08	2.93874e+08	High	High	High	High	High
FALSE	High	Master Protein	Q13885	Tubulin beta-2A chain OS=Homo sapiens OX=9606 GN=TUBB2A PE=1 SV=1	0	FALSE	644.119	80	57	2250	1	445	49.9	4.89	6107.89	57	0	96.2	91.2	88.1	96.3	89.3	96.2	102.1	131.1	109.5	304546147	455379486	331742859	324340948	333036956	203493657	356342687	3.26825e+08	308320107	480345537	455379486	4.39518e+08	4.80641e+08	4.45728e+08	4.80237e+08	5.09437e+08	6.54328e+08	5.46318e+08	Peak Found	High	High	High	High
FALSE	High	Master Protein	P05787	Keratin, type II cytoskeletal 8 OS=Homo sapiens OX=9606 GN=KRT8 PE=1 SV=7	0	FALSE	622.21	79	56	1524	46	483	53.7	5.59	4068.49	56	10	81.7	80.9	87.8	121.3	128.2	131.2	96.6	79.8	92.5	1484498642	2316340734	1897895847	2346299400	2744589486	1592867807	1935926809	1141941763	1496418322	2341892002	2317910753	2515190808	3477193678	3673396950	3759637991	2768423118	2286820011	2652178700	High	High	High	High	High
FALSE	High	Master Protein	Q6P2Q9	Pre-mRNA-processing-splicing factor 8 OS=Homo sapiens OX=9606 GN=PRPF8 PE=1 SV=2	0	FALSE	609.403	44	81	608	81	2335	273.4	8.84	1771.61	81	0	95.6	99.5	91.5	92.5	89.7	87.4	107.9	125	110.9	2.01032e+08	3.30097e+08	2.28775e+08	207417394	222628145	1.22928e+08	2.51112e+08	2.07919e+08	208209042	3.18498e+08	3.31519e+08	3.04974e+08	3.08474e+08	2.98877e+08	2.91325e+08	3.59786e+08	4.1657e+08	3.69758e+08	High	High	High	High	High
FALSE	High	Master Protein	P55060	Exportin-2 OS=Homo sapiens OX=9606 GN=CSE1L PE=1 SV=3	0	FALSE	605.77	70	66	1043	66	971	110.3	5.77	3440.99	66	0	100	101.2	92.1	91	88.1	83.5	102.2	129	112.9	6.4029e+08	1021283504	7.01243e+08	6.19311e+08	6.63836e+08	3.57118e+08	7.21806e+08	6.50491e+08	6.42842e+08	1010327061	1021909294	929902268	9.1859e+08	8.89761e+08	8.43638e+08	1032537541	1302832571	1139875549	High	High	High	High	High
FALSE	High	Master Protein	P13010	X-ray repair cross-complementing protein 5 OS=Homo sapiens OX=9606 GN=XRCC5 PE=1 SV=3	0	FALSE	605.017	74	50	784	50	732	82.7	5.81	2649.72	50	0	98.4	94.7	93.1	93.2	92.4	90.3	106.4	119.6	111.9	4.55909e+08	6.92114e+08	5.13832e+08	4.59166e+08	5.046e+08	2.79281e+08	5.44318e+08	4.36942e+08	4.61352e+08	7.20379e+08	6.93281e+08	6.81786e+08	6.81928e+08	676099379	6.60888e+08	7.7883e+08	8.75414e+08	8.18773e+08	High	High	High	High	High
FALSE	High	Master Protein	P04350	Tubulin beta-4A chain OS=Homo sapiens OX=9606 GN=TUBB4A PE=1 SV=2	0	FALSE	600.765	75	53	2077	2	444	49.6	4.88	5718.49	53	1	117.3	78.6	90.2	89.1	107.3	96.7	90.9	106.9	122.9	1.46494e+08	1.54777e+08	1.33902e+08	1.18411e+08	1.5791e+08	8.06758e+07	1.2521e+08	1.0518e+08	1.36578e+08	2.31058e+08	1.54777e+08	1.77695e+08	1.75473e+08	2.11343e+08	1.90392e+08	1.79003e+08	2.10578e+08	2.42005e+08	High	High	High	High	High
FALSE	High	Master Protein	Q7Z6Z7	E3 ubiquitin-protein ligase HUWE1 OS=Homo sapiens OX=9606 GN=HUWE1 PE=1 SV=3	0	FALSE	576.4	31	90	555	90	4374	481.6	5.22	1694.08	90	0	97.3	104.9	96.3	96.5	92.4	85.5	101.5	119.5	106.3	1.63065e+08	2.77512e+08	1.91963e+08	1.71689e+08	1.81808e+08	9.53811e+07	1.87289e+08	1.58221e+08	1.58575e+08	2.58498e+08	2.78561e+08	255771418	2.56335e+08	2.45359e+08	227039261	2.69595e+08	3.1734e+08	2.82427e+08	High	High	High	High	High
FALSE	High	Master Protein	P46940	Ras GTPase-activating-like protein IQGAP1 OS=Homo sapiens OX=9606 GN=IQGAP1 PE=1 SV=1	0	FALSE	571.548	56	75	663	70	1657	189.1	6.48	2077.83	75	6	93.9	95.2	88.4	103.3	102.3	107	93	113.3	103.4	3.30139e+08	5.28339e+08	3.69514e+08	3.87082e+08	4.24211e+08	2.51795e+08	3.60486e+08	3.14127e+08	3.24076e+08	5.21554e+08	5.29157e+08	4.91176e+08	5.74268e+08	5.68673e+08	5.94841e+08	5.16895e+08	6.29712e+08	5.74768e+08	High	High	High	High	High
FALSE	High	Master Protein	P14625	Endoplasmin OS=Homo sapiens OX=9606 GN=HSP90B1 PE=1 SV=1	0	FALSE	569.188	62	56	816	53	803	92.4	4.84	2427.09	56	0	105.6	102.7	104.5	106.1	106.3	105.1	93.1	84.4	92.1	7.25055e+08	1112724118	8.53503e+08	7.75441e+08	8.60103e+08	4.82145e+08	7.05224e+08	4.56538e+08	5.62593e+08	1144468881	1113621127	1132183907	1150239869	1152012727	1139439472	1009311283	9.14837e+08	9.98537e+08	High	High	High	High	High
FALSE	High	Master Protein	P08670	Vimentin OS=Homo sapiens OX=9606 GN=VIM PE=1 SV=4	0	FALSE	559.458	83	68	1949	66	466	53.6	5.12	5181.63	68	2	88.3	89	93.2	118.4	120.5	120.1	95.7	76.1	98.6	3144655149	5001603588	3952165609	4487748189	5059972795	2858835687	3761595136	2134827012	3126389026	4962326258	5002709695	5237579606	6651914798	6772692435	6748948803	5378563709	4275473987	5540600702	High	High	High	High	High
FALSE	High	Master Protein	P46821	Microtubule-associated protein 1B OS=Homo sapiens OX=9606 GN=MAP1B PE=1 SV=2	0	FALSE	557.155	43	70	525	68	2468	270.5	4.81	1726.85	70	2	110.2	105.1	105.6	102.2	99.7	98.7	94.8	88.4	95.4	4.13365e+08	6.21163e+08	471283263	4.07489e+08	4.40533e+08	2.47302e+08	3.91484e+08	2.60498e+08	3.17713e+08	652415402	6.22105e+08	6.25334e+08	6.05163e+08	5.90173e+08	5.84168e+08	5.61513e+08	523560925	5.64696e+08	High	High	High	High	High
FALSE	High	Master Protein	P04075	Fructose-bisphosphate aldolase A OS=Homo sapiens OX=9606 GN=ALDOA PE=1 SV=2	0	FALSE	526.286	81	42	741	36	364	39.4	8.09	2808.33	42	5	99.6	101.8	110.9	104.4	107.8	102.8	104.1	74.3	94.2	1212251472	1953034851	1606284437	1352279485	1546412517	8.36398e+08	1397393340	7.12526e+08	1020503310	1912398937	1953387581	2129281091	2004409176	2070005324	1974119758	1998420386	1426842276	1808247375	High	High	High	High	High
FALSE	High	Master Protein	P68032	Actin, alpha cardiac muscle 1 OS=Homo sapiens OX=9606 GN=ACTC1 PE=1 SV=1	0	FALSE	522.588	79	68	2659	2	377	42	5.39	6510.88	68	16	97.8	92.7	101.5	99.4	102.4	104.6	97	104.2	100.4	1002878344	1499561020	1239102023	1084585341	1237560523	7.16833e+08	1097604043	8.41631e+08	9.16097e+08	1581790285	1499642420	1642294754	1607413797	1656667812	1692022245	1569586912	1685220525	1623660180	High	High	High	High	High
FALSE	High	Master Protein	P18206	Vinculin OS=Homo sapiens OX=9606 GN=VCL PE=1 SV=4	0	FALSE	513.297	61	59	692	58	1134	123.7	5.66	2183.45	59	1	106.4	95.6	105.7	110.2	116.5	116.8	90.7	69.4	88.8	4.06459e+08	575161871	4.80714e+08	4.48271e+08	5.24321e+08	2.98328e+08	3.80732e+08	2.07917e+08	3.00592e+08	6.41384e+08	5.76022e+08	6.37176e+08	6.64444e+08	7.01952e+08	7.04043e+08	5.46478e+08	4.18313e+08	5.34941e+08	High	High	High	High	High
FALSE	High	Master Protein	P05783	Keratin, type I cytoskeletal 18 OS=Homo sapiens OX=9606 GN=KRT18 PE=1 SV=2	0	FALSE	507.749	71	36	927	34	430	48	5.45	3077.79	36	1	89.1	88.2	91.6	113.3	117.9	120.3	98.3	79.1	102.2	1161278642	1813825885	1422096932	1573212372	1812671478	1049286064	1415541298	8.13245e+08	1187758587	1833268385	1815040963	1885295274	2333189638	2426918102	2477106643	2023804319	1628257212	2104609878	High	High	High	High	High
FALSE	High	Master Protein	P06733	Alpha-enolase OS=Homo sapiens OX=9606 GN=ENO1 PE=1 SV=2	0	FALSE	496.668	75	49	1668	40	434	47.1	7.39	5043.28	49	9	93	97.6	106.6	107.4	109.1	104.9	108.7	78.5	94.3	2953554429	4886096649	4028468969	3628817335	4082508782	2226262280	3809351868	1964766152	2663985172	4659513153	4887038795	5338073109	5378436736	5464400074	5254704188	5446368070	3934367980	4721350154	High	High	High	High	High
FALSE	High	Master Protein	P06744	Glucose-6-phosphate isomerase OS=Homo sapiens OX=9606 GN=GPI PE=1 SV=4	0	FALSE	491.569	63	41	736	41	558	63.1	8.32	2439.78	41	0	101.8	101.5	97.7	96.1	95.2	87.6	102	115.5	102.6	7.32121e+08	1151911203	8.37054e+08	7.35434e+08	806668960	4.20855e+08	8.09869e+08	6.54776e+08	6.57038e+08	1156272891	1152730803	1109400270	1090934151	1081212265	9.9452e+08	1158678364	1311833474	1164914479	High	High	High	High	High
FALSE	High	Master Protein	P22314	Ubiquitin-like modifier-activating enzyme 1 OS=Homo sapiens OX=9606 GN=UBA1 PE=1 SV=3	0	FALSE	486.052	62	53	603	53	1058	117.8	5.76	2011.66	53	0	98.9	98.5	102.6	105.3	102.8	105.7	96.2	92.4	97.8	4.02077e+08	6.30646e+08	4.96742e+08	4.55727e+08	4.92469e+08	2.86984e+08	4.31295e+08	2.95563e+08	3.53772e+08	6.34708e+08	6.3199e+08	658413971	6.75612e+08	6.59444e+08	6.77962e+08	6.17005e+08	5.92612e+08	6.27436e+08	High	High	High	High	High
FALSE	High	Master Protein	P53618	Coatomer subunit beta OS=Homo sapiens OX=9606 GN=COPB1 PE=1 SV=3	0	FALSE	477.028	56	45	639	45	953	107.1	6.05	2034.84	45	0	103.7	106.5	99.2	95.9	89.9	86.1	100.1	119.9	98.7	4.466e+08	7.23035e+08	508703973	4.39363e+08	4.56112e+08	2.47715e+08	4.75259e+08	4.06749e+08	3.78421e+08	7.05021e+08	7.23591e+08	6.74316e+08	6.51726e+08	6.10719e+08	5.85327e+08	6.80239e+08	8.14907e+08	6.70812e+08	High	High	High	High	High
FALSE	High	Master Protein	O95373	Importin-7 OS=Homo sapiens OX=9606 GN=IPO7 PE=1 SV=1	0	FALSE	474.701	55	46	608	45	1038	119.4	4.82	2055.13	46	1	96.2	102.2	93.7	100	94.6	91.5	99.2	120.5	102	3.11821e+08	5.22018e+08	3.61416e+08	344709245	3.61368e+08	1.98122e+08	3.54603e+08	3.07608e+08	2.93868e+08	4.92118e+08	5.22984e+08	4.79476e+08	5.1179e+08	4.8403e+08	4.68364e+08	507613729	6.16323e+08	5.22125e+08	High	High	High	High	High
FALSE	High	Master Protein	P11142	Heat shock cognate 71 kDa protein OS=Homo sapiens OX=9606 GN=HSPA8 PE=1 SV=1	0	FALSE	470.582	72	50	1065	30	646	70.9	5.52	3279.73	50	20	100.2	101.3	110.1	105.9	108.7	108.1	100.2	74.4	91.2	1671237129	2663074345	2185729145	1879167325	2136904354	1204484704	1843533937	9.77774e+08	1354159052	2636392370	2663907731	2896040183	2785314844	2859975518	2843051071	2636325055	1958334964	2399824010	High	High	High	High	High
FALSE	High	Master Protein	P60842	Eukaryotic initiation factor 4A-I OS=Homo sapiens OX=9606 GN=EIF4A1 PE=1 SV=1	0	FALSE	469.638	82	39	797	24	406	46.1	5.48	2392.3	39	18	99.2	103.1	99.4	94.5	93.3	87.4	104.4	113.5	105.4	8.30093e+08	1361521583	9.90351e+08	8.41754e+08	9.2051e+08	4.8851e+08	9.64571e+08	7.48364e+08	785303423	1309992808	1361740732	1312430292	1247616538	1231986488	1153854229	1379581490	1498596963	1391492648	High	High	High	High	High
FALSE	High	Master Protein	Q9NZM1	Myoferlin OS=Homo sapiens OX=9606 GN=MYOF PE=1 SV=1	0	FALSE	466.78	48	79	514	75	2061	234.6	6.18	1371.5	79	4	103.4	103.8	99	93	95.9	92.9	100.9	108.8	102.2	2.25941e+08	3.56923e+08	2.57237e+08	2.15331e+08	2.464e+08	1.34921e+08	2.43468e+08	1.86895e+08	1.98388e+08	3.56844e+08	3.58194e+08	3.41584e+08	3.20942e+08	3.30855e+08	3.20433e+08	3.4811e+08	3.75173e+08	352362176	High	High	High	High	High
FALSE	High	Master Protein	Q86VP6	Cullin-associated NEDD8-dissociated protein 1 OS=Homo sapiens OX=9606 GN=CAND1 PE=1 SV=2	0	FALSE	462.27	57	55	509	53	1230	136.3	5.78	1648.54	55	3	102.5	104.9	94.7	92.4	88.5	90.6	99.8	121.8	104.7	3.32069e+08	5.35738e+08	3.65585e+08	3.18652e+08	3.37809e+08	1.95855e+08	3.56917e+08	3.11124e+08	3.01954e+08	5.24674e+08	536577961	4.84568e+08	4.72756e+08	4.52934e+08	4.63804e+08	5.10615e+08	6.23491e+08	5.35837e+08	High	High	High	High	High
FALSE	High	Master Protein	P10809	60 kDa heat shock protein, mitochondrial OS=Homo sapiens OX=9606 GN=HSPD1 PE=1 SV=2	0	FALSE	452.618	70	39	653	39	573	61	5.87	2415.07	39	0	100.4	88.1	107.5	111.8	118.5	118.8	99	69.2	86.8	5.85674e+08	8.10259e+08	7.46818e+08	6.94481e+08	8.14867e+08	4.63114e+08	6.37106e+08	3.17614e+08	4.50582e+08	9.23985e+08	8.10767e+08	9.89775e+08	1029539267	1090963453	1093164479	9.1104e+08	6.36638e+08	7.98951e+08	High	High	High	High	High
FALSE	High	Master Protein	O00410	Importin-5 OS=Homo sapiens OX=9606 GN=IPO5 PE=1 SV=4	0	FALSE	450.141	53	42	439	3	1097	123.6	4.94	1472.94	42	53	102.1	97.8	94.5	89.2	90.9	87.8	101.7	127.6	108.3	2.20081e+08	3.32698e+08	2.42945e+08	2.04521e+08	2.31104e+08	1.26461e+08	2.41985e+08	2.17167e+08	2.07803e+08	3.48397e+08	3.33778e+08	3.22438e+08	3.04399e+08	3.09996e+08	2.99708e+08	3.47093e+08	4.35231e+08	3.69677e+08	High	High	High	High	High
FALSE	High	Master Protein	P53621	Coatomer subunit alpha OS=Homo sapiens OX=9606 GN=COPA PE=1 SV=2	0	FALSE	446.963	56	56	479	56	1224	138.3	7.66	1583.1	56	0	98	104.2	94.6	93.5	89.1	86.2	108.3	122.6	103.4	2.62176e+08	4.40036e+08	3.01412e+08	2.66221e+08	2.80485e+08	1.5403e+08	3.20311e+08	2.58856e+08	2.46517e+08	4.14481e+08	4.40512e+08	4.00059e+08	3.95608e+08	376957160	3.6436e+08	4.58123e+08	5.18559e+08	4.37341e+08	High	High	High	High	High
FALSE	High	Master Protein	P50395	Rab GDP dissociation inhibitor beta OS=Homo sapiens OX=9606 GN=GDI2 PE=1 SV=2	0	FALSE	446.149	82	39	610	29	445	50.6	6.47	2208.04	39	11	99.8	107.2	98.6	96	93.6	89.4	103.2	110.3	101.9	4.43194e+08	7.50514e+08	5.21314e+08	4.53652e+08	4.90454e+08	2.65211e+08	5.06302e+08	3.86288e+08	4.03142e+08	700346417	7.51999e+08	6.91932e+08	6.73458e+08	656797378	6.2714e+08	7.24209e+08	7.73593e+08	7.1528e+08	High	High	High	High	High
FALSE	High	Master Protein	Q13200	26S proteasome non-ATPase regulatory subunit 2 OS=Homo sapiens OX=9606 GN=PSMD2 PE=1 SV=3	0	FALSE	445.298	61	49	561	49	908	100.1	5.2	1826.99	49	0	99.3	104.7	98.3	93.5	93.8	90.4	99.8	118.9	101.2	2.66152e+08	4.43499e+08	3.13744e+08	2.66839e+08	2.969e+08	1.62022e+08	295553679	2.5154e+08	241727302	4.20913e+08	4.44033e+08	4.16872e+08	396426441	397758551	383240151	4.23277e+08	5.04058e+08	4.29007e+08	High	High	High	High	High
FALSE	High	Master Protein	P68133	Actin, alpha skeletal muscle OS=Homo sapiens OX=9606 GN=ACTA1 PE=1 SV=1	0	FALSE	444.273	77	65	2611	1	377	42	5.39	6304.3	65	0	84.9	44	61.1	79.3	96.5	126.6	106.1	149	152.4	8.88116e+06	7.25547e+06	7613582	8830674	1.1896e+07	8.85118e+06	1.22471e+07	12274554	14192221	1.40078e+07	7.25547e+06	1.0087e+07	1.30862e+07	1.59213e+07	2.08885e+07	1.75087e+07	2.45746e+07	2.51474e+07	High	High	Peak Found	Peak Found	Peak Found
FALSE	High	Master Protein	P26640	Valine--tRNA ligase OS=Homo sapiens OX=9606 GN=VARS1 PE=1 SV=4	0	FALSE	441.548	52	54	552	47	1264	140.4	7.59	1669.69	54	7	100.1	97.3	95.7	94.6	90.1	83.4	107.5	121.4	109.8	2.25052e+08	3.45474e+08	2.56862e+08	2.26275e+08	2.38901e+08	1.25216e+08	2.66735e+08	2.15515e+08	2.19702e+08	3.56241e+08	3.46579e+08	3.40846e+08	3.36664e+08	3.20805e+08	2.97032e+08	3.82806e+08	4.32378e+08	3.90882e+08	High	High	High	High	High
FALSE	High	Master Protein	P13796	Plastin-2 OS=Homo sapiens OX=9606 GN=LCP1 PE=1 SV=6	0	FALSE	440.755	78	44	730	34	627	70.2	5.43	2291.56	44	11	101.8	104.5	99.5	97.9	95.9	91	96.3	114.5	98.6	5.25191e+08	8.49375e+08	6.10474e+08	5.37357e+08	5.82662e+08	3.13576e+08	5.47685e+08	465155982	452883050	8.28652e+08	8.50305e+08	8.09215e+08	7.9668e+08	7.80129e+08	7.40458e+08	7.83588e+08	9.31277e+08	8.02675e+08	High	High	High	High	High
FALSE	High	Master Protein	P12956	X-ray repair cross-complementing protein 6 OS=Homo sapiens OX=9606 GN=XRCC6 PE=1 SV=2	0	FALSE	440.414	58	40	592	40	609	69.8	6.64	1919.51	40	0	101.9	102	98.3	98.4	97.2	97.1	100	107.4	97.7	4.52313e+08	7.13649e+08	5.18716e+08	4.6433e+08	5.08323e+08	2.877e+08	4.89145e+08	3.75396e+08	3.8594e+08	7.13418e+08	7.14122e+08	6.8796e+08	6.88793e+08	6.80335e+08	6.79554e+08	6.99685e+08	751571287	6.84183e+08	High	High	High	High	High
FALSE	High	Master Protein	P29401	Transketolase OS=Homo sapiens OX=9606 GN=TKT PE=1 SV=3	0	FALSE	440.283	70	39	493	39	623	67.8	7.66	1705.29	39	0	94.8	102.3	99.8	98.7	98.1	92.9	109.4	101.8	102	4.41201e+08	7.5076e+08	5.53138e+08	4.89165e+08	5.38528e+08	2.88827e+08	5.62557e+08	3.73684e+08	4.23197e+08	6.9721e+08	7.52207e+08	7.33539e+08	7.25946e+08	7.21367e+08	6.82922e+08	8.0459e+08	7.48678e+08	7.50054e+08	High	High	High	High	High
FALSE	High	Master Protein	Q8TEX9	Importin-4 OS=Homo sapiens OX=9606 GN=IPO4 PE=1 SV=2	0	FALSE	439.042	62	48	479	48	1081	118.6	4.96	1596.57	48	0	97.6	102.9	91.9	88.7	89	82.1	101.5	132.7	113.6	1.49409e+08	2.48597e+08	1.67559e+08	1.44487e+08	1.61232e+08	8.40898e+07	1.71555e+08	1.60607e+08	155468486	2.36787e+08	2.49698e+08	2.22918e+08	2.1518e+08	2.16039e+08	1.99318e+08	2.46226e+08	321890888	2.75689e+08	High	High	High	High	High
FALSE	High	Master Protein	Q13509	Tubulin beta-3 chain OS=Homo sapiens OX=9606 GN=TUBB3 PE=1 SV=2	0	FALSE	438.786	70	46	1654	7	450	50.4	4.93	4037.92	46	5	89.1	105.9	111.7	97	97.3	94.3	111.1	98	95.7	1.9039e+08	3.5694e+08	2.83935e+08	2.20459e+08	244966347	1.34656e+08	2.62068e+08	1.64872e+08	1.81999e+08	3.00292e+08	357124543	376556304	3.27063e+08	3.2801e+08	3.17958e+08	3.74795e+08	3.30312e+08	3.22696e+08	High	High	High	High	High
FALSE	High	Master Protein	P53396	ATP-citrate synthase OS=Homo sapiens OX=9606 GN=ACLY PE=1 SV=3	0	FALSE	435.706	52	52	662	52	1101	120.8	7.33	1943.02	52	0	96.7	107.5	97.2	94.8	93.2	89.8	104.8	111.9	104.2	3.50359e+08	6.15146e+08	4.19067e+08	3.66127e+08	398002536	2.17562e+08	4.19247e+08	3.19982e+08	3.36243e+08	553562273	6.15533e+08	5.56291e+08	5.4267e+08	533342229	5.14161e+08	6.0007e+08	6.40759e+08	5.96319e+08	High	High	High	High	High
FALSE	High	Master Protein	P17655	Calpain-2 catalytic subunit OS=Homo sapiens OX=9606 GN=CAPN2 PE=1 SV=6	0	FALSE	435.679	66	40	551	40	700	79.9	4.98	1815.31	40	0	100.9	97.1	94.4	90.7	90.6	89.1	101.2	127.9	108.1	3.4267e+08	5.20481e+08	3.82037e+08	3.28336e+08	3.6303e+08	2.02089e+08	3.79253e+08	3.42618e+08	3.26663e+08	5.40797e+08	5.20712e+08	506289854	4.86592e+08	4.85872e+08	4.77572e+08	5.42549e+08	6.85947e+08	5.79579e+08	High	High	High	High	High
FALSE	High	Master Protein	H0Y8C6	Importin-5 (Fragment) OS=Homo sapiens OX=9606 GN=IPO5 PE=1 SV=1	0	FALSE	433.719	51	40	429	1	1099	123.8	5.06	1436.81	40	0	105.7	95.1	106.9	100.6	112.3	100.1	110	89	80.4	1.12116e+06	1.59075e+06	1.35072e+06	1.13549e+06	1.40428e+06	709450	1.2872e+06	743879	758938	1.76835e+06	1.59075e+06	1.78954e+06	1.68269e+06	1.87945e+06	1.67427e+06	1.84021e+06	1.4893e+06	1.34477e+06	Peak Found	Peak Found	High	Peak Found	Peak Found
FALSE	High	Master Protein	P55072	Transitional endoplasmic reticulum ATPase OS=Homo sapiens OX=9606 GN=VCP PE=1 SV=4	0	FALSE	433.554	71	46	568	46	806	89.3	5.26	1879.56	46	0	95.5	101.6	104.5	106.3	110.3	113.2	97.5	78.3	92.9	3.99448e+08	6.70257e+08	5.20372e+08	4.73593e+08	5.44073e+08	3.16391e+08	449716036	257787692	3.45966e+08	6.30963e+08	6.70815e+08	690152314	7.02318e+08	7.28346e+08	7.47494e+08	643756839	5.17123e+08	6.13804e+08	High	High	High	High	High
FALSE	High	Master Protein	Q9BUF5	Tubulin beta-6 chain OS=Homo sapiens OX=9606 GN=TUBB6 PE=1 SV=1	0	FALSE	426.205	79	43	1489	10	446	49.8	4.88	3779.82	43	0	94.1	94.6	104.6	99.2	97.3	99.1	110.8	99.7	100.6	1.9825e+08	3.14271e+08	2.62212e+08	2.22458e+08	2.414e+08	1.39473e+08	2.57462e+08	1.6529e+08	1.88578e+08	3.1269e+08	3.14271e+08	3.47398e+08	3.29661e+08	3.23083e+08	3.29152e+08	3.68074e+08	3.31075e+08	3.34144e+08	High	High	High	High	High
FALSE	High	Master Protein	O14980	Exportin-1 OS=Homo sapiens OX=9606 GN=XPO1 PE=1 SV=1	0	FALSE	419.367	60	47	567	46	1071	123.3	6.06	1622.3	47	1	98.3	104	96.4	92.9	90.3	85.9	105	124.8	102.4	2.66032e+08	4.43699e+08	3.10548e+08	2.67707e+08	2.87647e+08	1.55295e+08	313589370	2.66459e+08	2.46752e+08	4.20004e+08	4.44339e+08	4.11791e+08	3.97174e+08	3.85901e+08	3.67113e+08	4.48616e+08	5.3347e+08	4.37677e+08	High	High	High	High	High
FALSE	High	Master Protein	P04844	Dolichyl-diphosphooligosaccharide--protein glycosyltransferase subunit 2 OS=Homo sapiens OX=9606 GN=RPN2 PE=1 SV=3	0	FALSE	419.357	70	32	424	32	631	69.2	5.69	1733.02	32	0	99.6	98.3	89.2	93.4	90.1	92.2	99	129.2	109.2	3.15318e+08	4.91205e+08	3.36402e+08	3.14727e+08	3.35878e+08	1.9504e+08	3.45616e+08	3.22517e+08	3.0782e+08	4.97891e+08	4.91394e+08	4.45886e+08	4.66694e+08	4.50274e+08	460696103	4.94787e+08	6.45796e+08	5.45872e+08	High	High	High	High	High
FALSE	High	Master Protein	P35580	Myosin-10 OS=Homo sapiens OX=9606 GN=MYH10 PE=1 SV=3	0	FALSE	418.628	31	63	607	31	1976	228.9	5.54	1659.4	63	1	117.1	85.5	89.7	101.9	97.1	98.6	99.2	106.5	104.3	6.66144e+07	7.52002e+07	5.97587e+07	6.16518e+07	6.4221e+07	3.70378e+07	6.14956e+07	4.74532e+07	5.23273e+07	105598967	7.70734e+07	8.08545e+07	9.18964e+07	8.74897e+07	8.89175e+07	8.94586e+07	9.5964e+07	9.40089e+07	High	High	High	High	High
FALSE	High	Master Protein	K7EL50	Calreticulin OS=Homo sapiens OX=9606 GN=CALR PE=1 SV=2	0	FALSE	418.115	77	29	599	29	378	43.3	4.77	2008.72	29	0	107.7	108.6	108.7	92.7	101.9	94.1	99.5	87.8	98.9	5.60299e+08	890805528	6.73343e+08	5.13517e+08	6.24243e+08	327195282	5.7106e+08	3.5992e+08	4.57886e+08	8.84101e+08	890805528	892094056	7.60982e+08	8.35898e+08	772542728	8.16472e+08	7.20781e+08	8.11534e+08	High	High	High	High	High
FALSE	High	Master Protein	P26641	Elongation factor 1-gamma OS=Homo sapiens OX=9606 GN=EEF1G PE=1 SV=3	0	FALSE	407.036	70	41	817	41	437	50.1	6.67	2518.9	41	0	95.5	104.6	95.6	96.2	93.3	88.8	101	119.3	105.8	9.11819e+08	1574321287	1085748131	977438472	1049198178	566103767	1063096700	8.96101e+08	8.97828e+08	1438222050	1574321287	1438623417	1449026862	1404268700	1336389995	1520293960	1795406153	1593306849	High	High	High	High	High
FALSE	High	Master Protein	Q9Y678	Coatomer subunit gamma-1 OS=Homo sapiens OX=9606 GN=COPG1 PE=1 SV=1	0	FALSE	406.877	67	46	514	40	874	97.7	5.47	1738.86	46	6	101.4	99.7	96.5	93.3	90.9	90.3	100.5	122.2	105.2	2.29221e+08	3.55608e+08	259803746	2.24734e+08	2.41956e+08	1.36227e+08	2.511e+08	2.17905e+08	2.11866e+08	3.62029e+08	3.55964e+08	3.44556e+08	3.33135e+08	324638236	3.22404e+08	3.58979e+08	4.36261e+08	3.75536e+08	High	High	High	High	High
FALSE	High	Master Protein	P07814	Bifunctional glutamate/proline--tRNA ligase OS=Homo sapiens OX=9606 GN=EPRS1 PE=1 SV=5	0	FALSE	404.261	51	60	467	59	1512	170.5	7.33	1369.86	60	1	103.2	106	100	97.9	102.1	89.2	103.1	99.7	98.7	1.79361e+08	2.91191e+08	2.06656e+08	1.80975e+08	2.0943e+08	1.0347e+08	1.9792e+08	1.3662e+08	152668642	2.83728e+08	291630705	2.75088e+08	2.69161e+08	2.80934e+08	2.45436e+08	2.83595e+08	2.74149e+08	2.71524e+08	High	High	High	High	High
FALSE	High	Master Protein	P78371	T-complex protein 1 subunit beta OS=Homo sapiens OX=9606 GN=CCT2 PE=1 SV=4	0	FALSE	403.907	70	32	500	32	535	57.5	6.46	1713.1	32	0	94.7	97	105	104.8	111.1	105.5	105.8	79.1	96.9	2.91425e+08	4.70939e+08	3.85098e+08	3.43771e+08	4.03573e+08	2.17086e+08	3.59602e+08	191652404	2.65495e+08	4.60206e+08	4.71443e+08	5.10491e+08	5.09659e+08	5.4017e+08	5.12792e+08	5.14491e+08	3.84437e+08	4.71116e+08	High	High	High	High	High
FALSE	High	Master Protein	Q08211	ATP-dependent RNA helicase A OS=Homo sapiens OX=9606 GN=DHX9 PE=1 SV=4	0	FALSE	402.957	50	50	533	50	1270	140.9	6.84	1594.09	50	0	89.2	126.1	86.9	120.6	86.9	78.4	97.6	113.1	101.2	267889501	5.98246e+08	3.10538e+08	3.85756e+08	3.07399e+08	1.57194e+08	3.23323e+08	2.67746e+08	2.71052e+08	4.23486e+08	5.98395e+08	4.12488e+08	5.72234e+08	4.12416e+08	3.72237e+08	4.63084e+08	5.36762e+08	4.80409e+08	High	High	High	High	High
FALSE	High	Master Protein	A0A1B0GVI3	Keratin, type I cytoskeletal 10 OS=Homo sapiens OX=9606 GN=KRT10 PE=1 SV=2	0	FALSE	402.894	58	37	534	32	624	63.3	5.26	1869.69	37	6	123.1	61.8	88.8	67.9	192	150.6	52.1	84.5	79.2	4.97294e+08	3.93274e+08	426726249	291568741	9.13855e+08	4.06561e+08	2.31772e+08	2.68639e+08	2.84536e+08	7.84359e+08	3.93468e+08	565358544	4.32461e+08	1223079423	9.59469e+08	3.32127e+08	5.37946e+08	5.04464e+08	High	High	High	High	High
FALSE	High	Master Protein	P02545-2	Isoform C of Prelamin-A/C OS=Homo sapiens OX=9606 GN=LMNA	0	FALSE	392.414	67	52	765	1	572	65.1	6.84	2169.11	52	0	82.2	90.3	102.4	116.3	121.8	78.8	137.1	71.2	99.9	1.54524e+07	2.67593e+07	2.29013e+07	2.32651e+07	2.69686e+07	9.90001e+06	2.8415e+07	1.05377e+07	1.67156e+07	2.43723e+07	2.67593e+07	3.03413e+07	3.44765e+07	3.6094e+07	2.33636e+07	4.06228e+07	2.10973e+07	2.96186e+07	High	High	High	High	High
FALSE	High	Master Protein	Q6DD88	Atlastin-3 OS=Homo sapiens OX=9606 GN=ATL3 PE=1 SV=1	0	FALSE	391.157	69	34	381	1	541	60.5	5.66	1363.6	34	39	99.1	96.4	92.5	92.8	90.5	80.5	101.8	132.4	114	2.18859e+08	3.35035e+08	2.42624e+08	2.17602e+08	2.35378e+08	1.1838e+08	2.47561e+08	2.30087e+08	2.23524e+08	3.45625e+08	3.36041e+08	3.22404e+08	3.23585e+08	3.15507e+08	2.80764e+08	354945578	4.61707e+08	3.97389e+08	High	High	High	High	High
FALSE	High	Master Protein	P49368	T-complex protein 1 subunit gamma OS=Homo sapiens OX=9606 GN=CCT3 PE=1 SV=4	0	FALSE	390.828	72	38	497	38	545	60.5	6.49	1443.84	38	0	101.5	98.5	102.8	100.6	104.4	101.1	102.7	87.5	100.8	3.56828e+08	5.46033e+08	4.30679e+08	376643624	432870405	237653094	3.98236e+08	2.42406e+08	3.15128e+08	563788128	5.47036e+08	5.71013e+08	5.58639e+08	5.79609e+08	5.61125e+08	5.70112e+08	4.86007e+08	5.59487e+08	High	High	High	High	High
FALSE	High	Master Protein	P06576	ATP synthase subunit beta, mitochondrial OS=Homo sapiens OX=9606 GN=ATP5F1B PE=1 SV=3	0	FALSE	390.817	71	26	437	26	529	56.5	5.4	1551.23	26	0	93.6	99	103.3	103.3	104.4	107.6	104.9	83.9	100	3.3871e+08	5.65341e+08	4.45514e+08	3.9827e+08	4.4548e+08	2.60369e+08	4.19226e+08	2.39116e+08	3.22075e+08	5.34309e+08	5.65341e+08	5.90249e+08	5.90196e+08	5.96219e+08	614673452	5.99336e+08	4.78929e+08	5.71032e+08	High	High	High	High	High
FALSE	High	Master Protein	P17987	T-complex protein 1 subunit alpha OS=Homo sapiens OX=9606 GN=TCP1 PE=1 SV=1	0	FALSE	390.685	79	36	509	35	556	60.3	6.11	1746.16	36	1	105.9	104.6	105.1	101.9	100.4	101.8	98	90	92.3	4.16952e+08	6.49939e+08	4.92743e+08	4.27461e+08	4.66166e+08	2.6812e+08	4.26198e+08	2.79287e+08	3.23553e+08	658012199	650170678	6.53192e+08	633480951	6.24276e+08	632829381	6.09303e+08	559355731	5.73767e+08	High	High	High	High	High
FALSE	High	Master Protein	A0A6Q8PFJ0	Prelamin-A/C OS=Homo sapiens OX=9606 GN=LMNA PE=1 SV=1	0	FALSE	386.853	62	55	768	4	729	80.9	8.27	2196.78	55	58	101.9	101.1	111.1	112.2	119.5	114.6	92.5	63.9	83.2	9.19767e+08	1439692631	1194451352	1078646125	1271468544	6.91357e+08	9.21193e+08	4.54021e+08	6.69015e+08	1451900067	1440338306	1583409560	1598975929	1702344941	1632338976	1317673868	9.10379e+08	1185701862	High	High	High	High	High
FALSE	High	Master Protein	Q93008	Probable ubiquitin carboxyl-terminal hydrolase FAF-X OS=Homo sapiens OX=9606 GN=USP9X PE=1 SV=4	0	FALSE	379.493	30	60	382	60	2554	290.3	5.8	1008.78	60	0	104.7	101.6	93.9	90.8	87.7	83.7	104	129.1	104.5	1.16106e+08	177751899	1.23655e+08	1.07207e+08	1.14638e+08	61870996	126971191	1.13235e+08	1.0305e+08	1.83828e+08	1.78376e+08	1.64766e+08	1.59342e+08	1.53972e+08	1.46877e+08	182658085	2.26706e+08	183419609	High	High	High	High	High
FALSE	High	Master Protein	A0A0G2JIW1	Heat shock 70 kDa protein 1B OS=Homo sapiens OX=9606 GN=HSPA1B PE=1 SV=1	0	FALSE	374.452	67	39	509	25	642	70.1	5.66	1689.32	39	6	97.3	103.7	107.3	106.1	107.6	105.1	98.7	78.8	95.4	3.43379e+08	5.76678e+08	4.50987e+08	3.98334e+08	4.47654e+08	2.479e+08	3.84339e+08	2.19199e+08	299683720	5.41897e+08	577153618	5.97586e+08	5.90756e+08	5.99235e+08	5.8544e+08	5.4946e+08	4.38886e+08	5.31015e+08	High	High	High	High	High
FALSE	High	Master Protein	Q96P70	Importin-9 OS=Homo sapiens OX=9606 GN=IPO9 PE=1 SV=3	0	FALSE	373.038	41	33	414	33	1041	115.9	4.81	1438.99	33	0	98.1	100.9	95.4	94.1	90.6	87.4	99.6	125.2	108.6	1.39036e+08	2.25287e+08	1.60937e+08	1.41596e+08	1.51197e+08	8.23333e+07	1.54915e+08	1.39762e+08	1.37056e+08	2.19686e+08	225930399	2.13604e+08	2.10704e+08	2.02824e+08	1.95688e+08	2.2292e+08	2.80207e+08	2.42978e+08	High	High	High	High	High
FALSE	High	Master Protein	F5H6I7	Atlastin-3 OS=Homo sapiens OX=9606 GN=ATL3 PE=1 SV=1	0	FALSE	369.679	70	34	361	1	523	58.7	5.64	1254.35	34	0	107.3	82.2	99.9	88.3	102.9	91.4	100.4	98.4	129.2	3083162	3.72278e+06	3415555	2.70063e+06	3484969	1754169	3.18043e+06	2.22564e+06	3304734	4.86292e+06	3.72278e+06	4.52518e+06	4.00206e+06	4.66419e+06	4.13977e+06	4.54683e+06	4.45591e+06	5.85572e+06	High	High	High	Peak Found	High
FALSE	High	Master Protein	G3V180	Dipeptidyl peptidase 3 OS=Homo sapiens OX=9606 GN=DPP3 PE=1 SV=1	0	FALSE	369.104	64	36	425	36	757	84.3	5.03	1519	36	0	97.1	100.5	97.6	96.5	93.9	88.7	104.3	116.3	105	3.20231e+08	522749074	3.83635e+08	3.39218e+08	3.64951e+08	1.95692e+08	3.79877e+08	3.02411e+08	3.08354e+08	5.05788e+08	5.23581e+08	5.08578e+08	5.02755e+08	4.88799e+08	4.62177e+08	5.43398e+08	6.05546e+08	5.46779e+08	High	High	High	High	High
FALSE	High	Master Protein	Q70J99	Protein unc-13 homolog D OS=Homo sapiens OX=9606 GN=UNC13D PE=1 SV=1	0	FALSE	368.887	57	41	336	34	1090	123.2	6.65	1154.35	41	7	95.8	105.9	90.7	96.4	90.8	86.3	105.5	120.6	107.9	1.28417e+08	2.24102e+08	1.44162e+08	1.37408e+08	1.434e+08	7.71983e+07	1.56584e+08	1.27628e+08	1.2913e+08	2.03294e+08	2.24742e+08	1.92326e+08	2.04575e+08	1.92641e+08	1.8314e+08	2.23856e+08	2.55894e+08	2.28921e+08	High	High	High	High	High
FALSE	High	Master Protein	P30101	Protein disulfide-isomerase A3 OS=Homo sapiens OX=9606 GN=PDIA3 PE=1 SV=4	0	FALSE	363.17	67	37	455	36	505	56.7	6.35	1601.33	37	0	106.9	101.8	111.1	106.6	116.3	110.1	92.4	68.3	86.6	5.0707e+08	7.62195e+08	6.27516e+08	5.38393e+08	6.50255e+08	3.49247e+08	4.83606e+08	2.55077e+08	3.65521e+08	800297968	7.62615e+08	8.31937e+08	7.98522e+08	8.70706e+08	824806293	6.92004e+08	5.11372e+08	6.48318e+08	High	High	High	High	High
FALSE	High	Master Protein	P07355	Annexin A2 OS=Homo sapiens OX=9606 GN=ANXA2 PE=1 SV=2	0	FALSE	361.425	73	38	739	38	339	38.6	7.75	2410.03	38	0	93.3	94.2	101.5	102.7	107.6	103.6	107.4	92.4	97.3	1230892041	1958115100	1594378594	1442170414	1671613663	9.13378e+08	1562839389	9.60731e+08	1143065078	1941719693	1959353245	2112643902	2137535933	2238247411	2156062928	2234622785	1923727230	2025807321	High	High	High	High	High
FALSE	High	Master Protein	P50991	T-complex protein 1 subunit delta OS=Homo sapiens OX=9606 GN=CCT4 PE=1 SV=4	0	FALSE	358.546	65	34	484	32	539	57.9	7.83	1431.68	34	1	97.8	101.9	101	98	96.3	93.5	104.8	103.9	102.8	4.43798e+08	7.2874e+08	5.45463e+08	4.72892e+08	5.15151e+08	2.83148e+08	5.24521e+08	3.71365e+08	4.15182e+08	7.00267e+08	7.29485e+08	7.23095e+08	7.01201e+08	6.89627e+08	6.69042e+08	7.50186e+08	7.4362e+08	7.35764e+08	High	High	High	High	High
FALSE	High	Master Protein	Q99460	26S proteasome non-ATPase regulatory subunit 1 OS=Homo sapiens OX=9606 GN=PSMD1 PE=1 SV=2	0	FALSE	356.032	53	33	280	33	953	105.8	5.39	820.86	33	0	107.5	94.8	94.8	95.8	99.5	85.6	101.3	115.3	105.4	1.2708e+08	1.75932e+08	1.33241e+08	1.20511e+08	1.38535e+08	6.72483e+07	1.31955e+08	1.07473e+08	1.10678e+08	200832468	1.77107e+08	1.77039e+08	1.78995e+08	1.85804e+08	1.59958e+08	189145235	2.15459e+08	196870001	High	High	High	High	High
FALSE	High	Master Protein	P27824	Calnexin OS=Homo sapiens OX=9606 GN=CANX PE=1 SV=2	0	FALSE	354.672	55	34	407	34	592	67.5	4.6	1375.83	34	0	113.3	106.2	102.8	99.8	96.5	102.7	87.6	103.1	88.1	3.01501e+08	4.45543e+08	3.25555e+08	2.82544e+08	3.02538e+08	1.82372e+08	2.56712e+08	2.16337e+08	2.08515e+08	4.75856e+08	4.45865e+08	4.3166e+08	4.19016e+08	4.05179e+08	4.3106e+08	367754174	4.33123e+08	3.69822e+08	High	High	High	High	High
FALSE	High	Master Protein	Q99832	T-complex protein 1 subunit eta OS=Homo sapiens OX=9606 GN=CCT7 PE=1 SV=2	0	FALSE	353.927	68	34	506	34	543	59.3	7.65	1605.08	34	0	96.4	98.1	104.2	101.9	103.4	98.9	104.7	89.7	102.7	2.33859e+08	3.75811e+08	3.01042e+08	2.63244e+08	2.95872e+08	1.60163e+08	2.80478e+08	1.71389e+08	2.21741e+08	3.69261e+08	3.75811e+08	3.98843e+08	3.90207e+08	3.95987e+08	3.78738e+08	4.00979e+08	3.43405e+08	3.93246e+08	High	High	High	High	High
FALSE	High	Master Protein	Q7KZF4	Staphylococcal nuclease domain-containing protein 1 OS=Homo sapiens OX=9606 GN=SND1 PE=1 SV=1	0	FALSE	353.204	51	38	404	38	910	101.9	7.17	1276.09	38	0	77.3	83.2	77.7	78	262.5	76.4	83.8	76.8	84.2	1.93211e+08	3.27744e+08	2.30948e+08	2.07403e+08	7.7354e+08	1.27502e+08	2.30387e+08	1.512e+08	1.872e+08	3.05026e+08	3.2798e+08	3.06274e+08	3.07464e+08	1035351387	3.0134e+08	3.30632e+08	3.03058e+08	3.32236e+08	High	High	High	High	High
FALSE	High	Master Protein	P63010	AP-2 complex subunit beta OS=Homo sapiens OX=9606 GN=AP2B1 PE=1 SV=1	0	FALSE	352.816	61	44	387	25	937	104.5	5.38	1218.14	44	21	105	101.8	96.6	91.1	95.4	88.2	97.9	117.7	106.4	2.32478e+08	3.55205e+08	2.53637e+08	2.13949e+08	248673089	1.30284e+08	2.38774e+08	2.04785e+08	2.09712e+08	3.66767e+08	3.55358e+08	3.37208e+08	3.1803e+08	3.33283e+08	308114006	3.41789e+08	4.10877e+08	3.71654e+08	High	High	High	High	High
FALSE	High	Master Protein	Q14152	Eukaryotic translation initiation factor 3 subunit A OS=Homo sapiens OX=9606 GN=EIF3A PE=1 SV=1	0	FALSE	351.586	37	47	409	46	1382	166.5	6.79	1159.94	47	1	99.5	103.7	101.8	98.2	93.6	95	97.4	109.8	101	2.4992e+08	4.1158e+08	3.04656e+08	2.62985e+08	277258929	159366403	2.69772e+08	2.16974e+08	2.25754e+08	3.95161e+08	4.12129e+08	4.04363e+08	3.90193e+08	3.71811e+08	3.77214e+08	3.86924e+08	4.36162e+08	4.01163e+08	High	High	High	High	High
FALSE	High	Master Protein	P48643	T-complex protein 1 subunit epsilon OS=Homo sapiens OX=9606 GN=CCT5 PE=1 SV=1	0	FALSE	351.2	76	34	398	32	541	59.6	5.66	1292.14	34	2	95.9	89	98.1	105.5	112.9	105.1	106.5	84.9	102.1	1.66864e+08	2.44619e+08	2.03758e+08	1.95999e+08	2.32472e+08	1.22535e+08	2.05214e+08	1.16737e+08	1.58728e+08	264609445	245698539	270745096	2.91248e+08	3.11505e+08	2.9013e+08	2.93839e+08	2.3439e+08	2.81876e+08	High	High	High	High	High
FALSE	High	Master Protein	Q92621	Nuclear pore complex protein Nup205 OS=Homo sapiens OX=9606 GN=NUP205 PE=1 SV=3	0	FALSE	350.21	35	53	315	53	2012	227.8	6.19	865.69	53	0	95.1	94.2	89.6	101.1	98.8	105.4	98.3	113.3	104.3	9.46754e+07	1.48662e+08	1.06158e+08	1.07597e+08	1.15773e+08	7.01768e+07	1.08201e+08	8.90718e+07	9.22736e+07	150369437	1.49051e+08	1.41748e+08	1.59832e+08	1.5621e+08	1.66644e+08	1.55414e+08	1.79217e+08	1.64904e+08	High	High	High	High	High
FALSE	High	Master Protein	P18669	Phosphoglycerate mutase 1 OS=Homo sapiens OX=9606 GN=PGAM1 PE=1 SV=2	0	FALSE	349.954	78	25	612	25	254	28.8	7.18	1969.65	25	0	91.3	101.7	102.3	101.3	107.3	104.4	104	85.5	102.2	4.19837e+08	7.37707e+08	5.60161e+08	4.95904e+08	5.81927e+08	3.20875e+08	5.27331e+08	3.09328e+08	4.18911e+08	6.63046e+08	7.38445e+08	7.42623e+08	7.35584e+08	7.79262e+08	757899416	754990286	6.2078e+08	7.42373e+08	High	High	High	High	High
FALSE	High	Master Protein	A0A7I2V5S2	Nucleophosmin OS=Homo sapiens OX=9606 GN=NPM1 PE=1 SV=1	0	FALSE	347.264	50	15	391	15	305	33.9	4.82	1600.24	15	0	113.1	102.4	112.6	103.3	114.3	108	87.4	70.8	88	5.84602e+08	8.34767e+08	6.93164e+08	568352355	6.96738e+08	3.73188e+08	4.98623e+08	2.88492e+08	4.04718e+08	9.22463e+08	8.35292e+08	9.18803e+08	8.42417e+08	9.32757e+08	8.81195e+08	7.13326e+08	5.77717e+08	7.17643e+08	High	High	High	High	High
FALSE	High	Master Protein	O75083	WD repeat-containing protein 1 OS=Homo sapiens OX=9606 GN=WDR1 PE=1 SV=4	0	FALSE	347.107	68	34	385	34	606	66.2	6.65	1242.69	34	0	96.7	87.2	103.7	101.4	100.2	95.5	114.9	94.5	105.9	2.44476e+08	3.47316e+08	3.11896e+08	2.72708e+08	298254059	1.61308e+08	3.20195e+08	187880492	2.38258e+08	3.85742e+08	3.47639e+08	4.13643e+08	4.04482e+08	3.9961e+08	3.81046e+08	4.58225e+08	3.76735e+08	4.22397e+08	High	High	High	High	High
FALSE	High	Master Protein	P35527	Keratin, type I cytoskeletal 9 OS=Homo sapiens OX=9606 GN=KRT9 PE=1 SV=3	0	FALSE	346.476	62	34	374	34	623	62	5.24	1104.99	34	0	114	61.3	134.3	46.5	57.5	240.7	55.3	78	112.5	2.44602e+08	206924195	3.44028e+08	1.05226e+08	1.45194e+08	3.46692e+08	1.29731e+08	1.315e+08	2.15058e+08	3.87524e+08	2.0858e+08	4.56562e+08	1.58072e+08	195567934	8.18572e+08	1.88074e+08	2.65151e+08	3.82505e+08	High	High	High	High	High
FALSE	High	Master Protein	P41250-2	Isoform 2 of Glycine--tRNA ligase OS=Homo sapiens OX=9606 GN=GARS1	0	FALSE	343.846	59	34	399	34	685	77.5	6.24	1369.57	34	0	95.4	105.1	100	97.8	93.1	85.7	106.8	115.1	100.9	2.51341e+08	4.37423e+08	3.13974e+08	274685015	2.89204e+08	1.51078e+08	3.10635e+08	2.393e+08	2.36671e+08	3.97041e+08	437558705	4.16284e+08	4.07264e+08	3.87522e+08	3.56937e+08	4.44563e+08	4.79096e+08	4.20028e+08	High	High	High	High	High
FALSE	High	Master Protein	P48681	Nestin OS=Homo sapiens OX=9606 GN=NES PE=1 SV=2	0	FALSE	343.439	42	53	422	53	1621	177.3	4.36	1248.26	53	0	89	90	93.5	118.9	124.1	123.6	86.4	80.6	94	1.9792e+08	3.15193e+08	2.47157e+08	281356857	3.25281e+08	1.83854e+08	2.11461e+08	1.40956e+08	1.85578e+08	3.12603e+08	3.15771e+08	3.28099e+08	4.17317e+08	4.35592e+08	4.33888e+08	3.03407e+08	2.82971e+08	3.29816e+08	High	High	High	High	High
FALSE	High	Master Protein	P55884	Eukaryotic translation initiation factor 3 subunit B OS=Homo sapiens OX=9606 GN=EIF3B PE=1 SV=3	0	FALSE	342.062	54	39	447	39	814	92.4	5	1253.87	39	0	97.1	110.3	89.7	95.5	89	85.2	108.3	109.4	115.6	2.22616e+08	3.98727e+08	2.44318e+08	232938512	2.40497e+08	1.30456e+08	2.74343e+08	1.98002e+08	2.36201e+08	3.51784e+08	3.99471e+08	3.24835e+08	3.46143e+08	3.224e+08	3.08551e+08	3.92464e+08	3.96433e+08	4.18897e+08	High	High	High	High	High
FALSE	High	Master Protein	Q15436	Protein transport protein Sec23A OS=Homo sapiens OX=9606 GN=SEC23A PE=1 SV=2	0	FALSE	341.002	56	30	339	26	765	86.1	7.08	1145.85	30	5	106.3	103.5	98.3	92	94.3	80.3	102.9	114	108.4	119135740	1.82602e+08	1.30758e+08	1.09785e+08	1.24263e+08	5.98848e+07	1.27107e+08	1.00752e+08	1.08088e+08	1.8815e+08	1.83227e+08	1.7399e+08	1.62924e+08	1.66958e+08	1.42169e+08	1.82092e+08	201877251	1.91953e+08	High	High	High	High	High
FALSE	High	Master Protein	Q16531	DNA damage-binding protein 1 OS=Homo sapiens OX=9606 GN=DDB1 PE=1 SV=1	0	FALSE	340.778	45	45	412	44	1140	126.9	5.26	1260.97	45	1	95.6	100.1	97.4	91.8	89.4	84.5	106.5	122.9	111.8	2.29212e+08	3.79388e+08	2.78402e+08	2.34076e+08	2.5225e+08	1.35475e+08	2.81836e+08	2.3226e+08	2.38725e+08	3.62392e+08	3.79388e+08	3.69214e+08	3.48024e+08	3.38822e+08	3.20477e+08	4.0349e+08	4.65716e+08	4.23848e+08	High	High	High	High	High
FALSE	High	Master Protein	P08758	Annexin A5 OS=Homo sapiens OX=9606 GN=ANXA5 PE=1 SV=2	0	FALSE	340.225	76	32	588	31	320	35.9	5.05	1872.5	32	0	97.9	99.8	99.4	100	98.6	99.1	96.6	109.7	99	7.05284e+08	1134220781	8.52761e+08	7.66868e+08	8.37422e+08	477377889	7.67778e+08	6.22976e+08	635217648	1112408774	1134220781	1129801371	1136422576	1120790753	1126593542	1097781875	1247244298	1125682128	High	High	High	High	High
FALSE	High	Master Protein	P09936	Ubiquitin carboxyl-terminal hydrolase isozyme L1 OS=Homo sapiens OX=9606 GN=UCHL1 PE=1 SV=2	0	FALSE	338.217	88	26	372	26	223	24.8	5.48	1200.56	26	0	97.3	102.7	95.7	110.8	117.3	105.7	97.9	77	95.7	3.54198e+08	590303030	4.15019e+08	4.29999e+08	504125040	2.57482e+08	3.93768e+08	2.20937e+08	3.10225e+08	5.59788e+08	590728323	5.50393e+08	6.37585e+08	6.74707e+08	6.08212e+08	5.6359e+08	4.4319e+08	5.50546e+08	High	High	High	High	High
FALSE	High	Master Protein	P04843	Dolichyl-diphosphooligosaccharide--protein glycosyltransferase subunit 1 OS=Homo sapiens OX=9606 GN=RPN1 PE=1 SV=1	0	FALSE	335.358	59	34	415	34	607	68.5	6.38	1476.89	34	0	97.5	107.9	96.1	99.3	95.3	96.5	104.7	102.9	99.9	5.1163e+08	8.93022e+08	6.00008e+08	5.53982e+08	5.89062e+08	3.37967e+08	606276166	4.2516e+08	4.66088e+08	8.07109e+08	8.93059e+08	7.95606e+08	821608480	7.88741e+08	7.98401e+08	8.67077e+08	8.5139e+08	8.27066e+08	High	High	High	High	High
FALSE	High	Master Protein	P13797	Plastin-3 OS=Homo sapiens OX=9606 GN=PLS3 PE=1 SV=4	0	FALSE	333.731	69	38	457	26	630	70.8	5.6	1402.09	38	2	104.1	106	99.4	99.7	93.3	94.3	92.5	109.3	101.4	1.90569e+08	3.07116e+08	2.17378e+08	1.94791e+08	201358570	115599229	1.87165e+08	1.58102e+08	1.65966e+08	3.01866e+08	3.07619e+08	2.88443e+08	2.89224e+08	2.70776e+08	2.7341e+08	2.68222e+08	3.16939e+08	2.94287e+08	High	High	High	High	High
FALSE	High	Master Protein	Q9BQG0	Myb-binding protein 1A OS=Homo sapiens OX=9606 GN=MYBBP1A PE=1 SV=2	0	FALSE	332.887	45	46	424	46	1328	148.8	9.28	1253.02	46	0	94.9	101.9	86.9	93.8	88.5	85.3	108.5	129	111.2	1.19075e+08	2.01246e+08	1.30031e+08	125433371	1.30778e+08	7.1481e+07	1.50223e+08	1.2782e+08	1.23683e+08	1.88245e+08	202234624	1.72475e+08	1.86164e+08	1.75601e+08	1.69235e+08	215206028	2.55905e+08	2.20586e+08	High	High	High	High	High
FALSE	High	Master Protein	A0A7P0TA35	Protein disulfide-isomerase OS=Homo sapiens OX=9606 GN=P4HB PE=1 SV=1	0	FALSE	330.876	69	38	621	37	542	61	5.01	2000.3	38	1	102.6	103.2	101.4	105.4	103.8	101.1	94.1	89.8	98.6	6.73716e+08	1069191899	7.93455e+08	7.37117e+08	8.03983e+08	4.43938e+08	6.82021e+08	464791300	5.76659e+08	1063393903	1069702795	1051393899	1092932652	1076680588	1048705077	9.75318e+08	9.31205e+08	1022454290	High	High	High	High	High
FALSE	High	Master Protein	Q5T4S7	E3 ubiquitin-protein ligase UBR4 OS=Homo sapiens OX=9606 GN=UBR4 PE=1 SV=1	0	FALSE	330.618	19	64	278	64	5183	573.5	6.04	733.02	64	0	97.7	99.8	100.8	98.3	93.8	95.1	105.3	108.7	100.5	9.79235e+07	1.56196e+08	1.18417e+08	1.03485e+08	1.10372e+08	6.29297e+07	1.16087e+08	8.51401e+07	8.93943e+07	1.55234e+08	1.5867e+08	160209757	1.56222e+08	1.49107e+08	151099739	1.67383e+08	1.72785e+08	1.5978e+08	High	High	High	High	High
FALSE	High	Master Protein	P04264	Keratin, type II cytoskeletal 1 OS=Homo sapiens OX=9606 GN=KRT1 PE=1 SV=6	0	FALSE	329.387	67	46	731	36	644	66	8.12	1957.4	46	3	119.4	57.4	117.8	52.3	139	194.5	50	77.7	91.8	7.12759e+08	5.40054e+08	8.37869e+08	331663906	9.78672e+08	7.76905e+08	3.29273e+08	3.64963e+08	4.88238e+08	1124943801	5.40745e+08	1110682498	4.93271e+08	1310385724	1833633836	4.71542e+08	732143739	865677888	High	High	High	High	High
FALSE	High	Master Protein	P50454	Serpin H1 OS=Homo sapiens OX=9606 GN=SERPINH1 PE=1 SV=2	0	FALSE	328.639	62	25	455	25	418	46.4	8.69	1569.07	25	0	95.8	107.7	107.6	104.9	108.5	93	110	77.2	95.2	4.23123e+08	7.49738e+08	5.65725e+08	492845888	5.64226e+08	2.74515e+08	5.35554e+08	2.6831e+08	3.73854e+08	667371656	7.50137e+08	7.49515e+08	7.30349e+08	755145402	647844568	7.65933e+08	5.37249e+08	6.63137e+08	High	High	High	High	High
FALSE	High	Master Protein	P50990	T-complex protein 1 subunit theta OS=Homo sapiens OX=9606 GN=CCT8 PE=1 SV=4	0	FALSE	328.614	76	45	607	45	548	59.6	5.6	1644.69	45	0	100.3	101.6	102.2	99	100.9	96.7	100.3	101.9	97.1	4.57702e+08	7.32533e+08	5.55243e+08	480935287	5.42845e+08	2.94571e+08	5.05549e+08	3.66816e+08	3.94761e+08	7.23078e+08	7.32637e+08	7.36497e+08	7.14102e+08	7.27209e+08	6.96899e+08	7.23223e+08	734956567	700192832	High	High	High	High	High
FALSE	High	Master Protein	O75533	Splicing factor 3B subunit 1 OS=Homo sapiens OX=9606 GN=SF3B1 PE=1 SV=3	0	FALSE	327.017	40	40	346	40	1304	145.7	7.09	1073.26	40	0	94.6	105.2	91.8	90.8	92.3	85.8	100.4	121.4	117.6	1.11612e+08	1.95815e+08	1.28653e+08	1.14007e+08	1.28188e+08	6.73611e+07	1.30419e+08	1.12703e+08	1.23297e+08	1.7604e+08	1.95815e+08	1.70783e+08	1.69053e+08	1.71759e+08	1.59756e+08	1.86854e+08	2.25992e+08	2.18871e+08	High	High	High	High	High
FALSE	High	Master Protein	P15311	Ezrin OS=Homo sapiens OX=9606 GN=EZR PE=1 SV=4	0	FALSE	325.31	58	38	591	24	586	69.4	6.27	1686.64	38	17	101.1	109.9	108.7	102.6	103.8	95.2	102	81.9	94.8	4.73518e+08	8.1165e+08	6.06342e+08	5.11055e+08	5.72626e+08	2.97986e+08	5.26794e+08	302019366	395613397	747454134	8.12465e+08	8.0374e+08	758400513	7.67124e+08	7.03885e+08	7.53691e+08	6.05192e+08	7.01146e+08	High	High	High	High	High
FALSE	High	Master Protein	O94925-3	Isoform 3 of Glutaminase kidney isoform, mitochondrial OS=Homo sapiens OX=9606 GN=GLS	0	FALSE	325.141	63	32	402	32	598	65.4	7.88	1428.87	32	0	99.9	101.1	100.6	99.9	97.8	96.4	102.4	100.2	101.7	209388543	3.34509e+08	2.51104e+08	2.22829e+08	2.41355e+08	1.35111e+08	2.36811e+08	1.6577e+08	1.89633e+08	3.30821e+08	3.34837e+08	3.33056e+08	3.30655e+08	3.23825e+08	319381223	3.38934e+08	3.31908e+08	3.36938e+08	High	High	High	High	High
FALSE	High	Master Protein	Q9BSJ8	Extended synaptotagmin-1 OS=Homo sapiens OX=9606 GN=ESYT1 PE=1 SV=1	0	FALSE	320.679	52	39	376	39	1104	122.8	5.83	1143.87	39	0	105.5	109.6	100.8	97.6	92.1	83.9	90.5	115.7	104.3	1.9916e+08	3.26427e+08	2.26481e+08	1.95949e+08	2.0501e+08	1.05709e+08	1.87609e+08	1.72022e+08	1.75227e+08	3.14402e+08	3.26634e+08	3.0054e+08	2.9081e+08	2.74465e+08	2.50071e+08	2.69784e+08	344851183	3.10947e+08	High	High	High	High	High
FALSE	High	Master Protein	Q7L2H7	Eukaryotic translation initiation factor 3 subunit M OS=Homo sapiens OX=9606 GN=EIF3M PE=1 SV=1	0	FALSE	317.822	69	18	328	18	374	42.5	5.63	1142.92	18	0	116	100.3	86.3	87.4	83	81.3	98.9	135.1	111.6	1.24136e+08	1.69405e+08	1.09713e+08	9.8951e+07	1.04441e+08	5.81807e+07	1.16794e+08	1.1377e+08	1.06105e+08	1.95854e+08	1.69405e+08	1.45683e+08	1.47558e+08	1.40096e+08	1.37328e+08	1.67001e+08	2.2816e+08	1.8836e+08	High	High	High	High	High
FALSE	High	Master Protein	P30153	Serine/threonine-protein phosphatase 2A 65 kDa regulatory subunit A alpha isoform OS=Homo sapiens OX=9606 GN=PPP2R1A PE=1 SV=4	0	FALSE	317.053	64	30	335	23	589	65.3	5.11	1134.89	30	7	97	99.1	94.9	98.7	94.3	91.6	103.6	114.6	106.1	1.70579e+08	2.75047e+08	1.98749e+08	1.84831e+08	1.95186e+08	1.07484e+08	2.00988e+08	1.5886e+08	1.66108e+08	2.69246e+08	2.75047e+08	2.63428e+08	2.74017e+08	2.61547e+08	2.54189e+08	2.87521e+08	3.18099e+08	2.94329e+08	High	High	High	High	High
FALSE	High	Master Protein	P00558	Phosphoglycerate kinase 1 OS=Homo sapiens OX=9606 GN=PGK1 PE=1 SV=3	0	FALSE	316.624	73	31	430	31	417	44.6	8.1	1382.66	31	0	95.4	102.6	108.4	102.9	110.6	100.8	103.3	80.2	95.7	4.64326e+08	7.86675e+08	6.28166e+08	5.32958e+08	6.34762e+08	3.28159e+08	5.5488e+08	3.07617e+08	4.14954e+08	7.32882e+08	7.88066e+08	8.33267e+08	7.9048e+08	8.50115e+08	7.74699e+08	7.93728e+08	6.16426e+08	7.35621e+08	High	High	High	High	High
FALSE	High	Master Protein	Q01518	Adenylyl cyclase-associated protein 1 OS=Homo sapiens OX=9606 GN=CAP1 PE=1 SV=5	0	FALSE	316.368	58	31	631	30	475	51.9	8.06	1963.09	31	1	97.2	100.1	104.8	100.9	102	97.7	109.2	84.9	103.2	5.08235e+08	8.24797e+08	6.52018e+08	5.61148e+08	6.28119e+08	3.41121e+08	6.29382e+08	3.49468e+08	4.80213e+08	8.01784e+08	8.25204e+08	8.64264e+08	8.31699e+08	8.40817e+08	8.05677e+08	9.00025e+08	6.99952e+08	8.50973e+08	High	High	High	High	High
FALSE	High	Master Protein	P35221	Catenin alpha-1 OS=Homo sapiens OX=9606 GN=CTNNA1 PE=1 SV=1	0	FALSE	315.808	60	38	341	32	906	100	6.29	1195.47	38	6	104.1	102	99	96.2	97.1	96.4	96.6	107.6	101	2.42981e+08	3.75626e+08	2.74937e+08	2.38694e+08	2.67139e+08	1.49985e+08	2.48608e+08	1.97738e+08	2.09589e+08	383259419	3.75776e+08	3.64696e+08	3.54165e+08	3.57711e+08	3.54879e+08	3.55685e+08	3.96054e+08	3.71896e+08	High	High	High	High	High
FALSE	High	Master Protein	P22234	Multifunctional protein ADE2 OS=Homo sapiens OX=9606 GN=PAICS PE=1 SV=3	0	FALSE	315.668	72	27	382	27	425	47	7.23	1266.46	27	0	95.6	110	91.4	93.1	94.1	81.2	108.3	113.5	112.7	3.56942e+08	6.48292e+08	4.06311e+08	3.70374e+08	4.14449e+08	2.02691e+08	4.46304e+08	3.34166e+08	3.74568e+08	5.63239e+08	6.48516e+08	5.38868e+08	5.48893e+08	5.54687e+08	4.78827e+08	638393771	6.69025e+08	6.6402e+08	High	High	High	High	High
FALSE	High	Master Protein	Q14195-2	Isoform LCRMP-4 of Dihydropyrimidinase-related protein 3 OS=Homo sapiens OX=9606 GN=DPYSL3	0	FALSE	315.021	68	33	399	28	684	73.9	6.35	1236.29	33	7	102.9	102.8	110.7	101.6	106.9	104.8	103.2	75.2	91.8	2.55175e+08	4.01863e+08	3.26858e+08	2.68113e+08	3.11916e+08	1.73546e+08	2.81851e+08	1.46468e+08	2.01988e+08	4.02619e+08	4.02185e+08	4.33253e+08	397667313	4.18409e+08	4.09823e+08	4.03796e+08	2.94153e+08	3.59134e+08	High	High	High	High	High
FALSE	High	Master Protein	P41252	Isoleucine--tRNA ligase, cytoplasmic OS=Homo sapiens OX=9606 GN=IARS1 PE=1 SV=2	0	FALSE	313.016	46	44	405	44	1262	144.4	6.15	1142.14	44	0	97.3	107.2	92.7	92.1	87.5	90.3	106.4	116.6	109.8	1.36023e+08	237094719	1.54409e+08	1.3721e+08	1.43594e+08	8.45185e+07	1.64108e+08	1.28594e+08	1.36777e+08	2.15518e+08	2.37595e+08	2.05421e+08	2.04076e+08	193938355	2.00061e+08	2.35766e+08	258291548	243375864	High	High	High	High	High
FALSE	High	Master Protein	Q9Y4L1	Hypoxia up-regulated protein 1 OS=Homo sapiens OX=9606 GN=HYOU1 PE=1 SV=1	0	FALSE	311.506	48	33	281	33	999	111.3	5.22	897.46	33	0	101	99.6	104.7	102.9	110.8	108.2	95.5	88.5	88.9	1.92362e+08	2.98784e+08	2.37112e+08	2.07663e+08	2.4836e+08	137719411	2.00303e+08	1.32186e+08	1.5039e+08	3.03696e+08	2.99518e+08	3.14756e+08	3.09477e+08	333238154	3.25508e+08	2.87223e+08	2.66085e+08	2.67277e+08	High	High	High	High	High
FALSE	High	Master Protein	P11216	Glycogen phosphorylase, brain form OS=Homo sapiens OX=9606 GN=PYGB PE=1 SV=5	0	FALSE	310.581	52	39	376	33	843	96.6	6.86	1062.67	39	6	101.2	108.1	98.7	94.4	93.9	86.6	100.4	114	102.7	1.90342e+08	3.2129e+08	2.21178e+08	1.8939e+08	208441968	1.08916e+08	2.08466e+08	1.69142e+08	1.72018e+08	3.00938e+08	3.2129e+08	2.93481e+08	2.80688e+08	2.79073e+08	2.57348e+08	2.98403e+08	3.38834e+08	3.05362e+08	High	High	High	High	High
FALSE	High	Master Protein	F8W6I7	Helix-destabilizing protein OS=Homo sapiens OX=9606 GN=HNRNPA1 PE=1 SV=2	0	FALSE	310.021	59	28	555	21	307	33.1	9.13	1752.65	28	9	103.5	104.9	114.3	107.2	105.7	100.8	108	66.2	89.2	3.97415e+08	6.36444e+08	5.23204e+08	4.38649e+08	4.79099e+08	258945609	4.58128e+08	2.00358e+08	305444028	6.27932e+08	6.36633e+08	6.93459e+08	6.50088e+08	6.4151e+08	6.11535e+08	6.55354e+08	4.01886e+08	5.41324e+08	High	High	High	High	High
FALSE	High	Master Protein	P11021	Endoplasmic reticulum chaperone BiP OS=Homo sapiens OX=9606 GN=HSPA5 PE=1 SV=2	0	FALSE	305.098	51	39	606	36	654	72.3	5.16	1795.35	39	1	111.7	103.1	115.6	109.9	114	109.9	88.1	67.6	79.9	4.82595e+08	7.02373e+08	5.94343e+08	5.05505e+08	580064388	3.17168e+08	4.19959e+08	2.30221e+08	3.07339e+08	7.6139e+08	7.02722e+08	7.87881e+08	7.49131e+08	776745461	7.49078e+08	6.00384e+08	4.60919e+08	5.4458e+08	High	High	High	High	High
FALSE	High	Master Protein	P34932	Heat shock 70 kDa protein 4 OS=Homo sapiens OX=9606 GN=HSPA4 PE=1 SV=4	0	FALSE	304.774	59	35	321	33	840	94.3	5.19	1031.34	35	2	108.3	105.1	106.8	107.1	110.2	107.5	88.7	73.6	92.8	2.18038e+08	3.33985e+08	2.56374e+08	2.29832e+08	261752942	1.44799e+08	1.97113e+08	1.16812e+08	1.65989e+08	3.4438e+08	334284067	3.39664e+08	3.40589e+08	3.50517e+08	3.42044e+08	2.82228e+08	2.34036e+08	2.95362e+08	High	High	High	High	High
FALSE	High	Master Protein	P09874	Poly [ADP-ribose] polymerase 1 OS=Homo sapiens OX=9606 GN=PARP1 PE=1 SV=4	0	FALSE	300.389	47	34	347	34	1014	113	8.88	1095.3	34	0	100.4	106.1	99.9	100.3	107.3	99.1	103.5	84.7	98.6	1.12951e+08	1.88438e+08	133730724	1.20051e+08	1.42428e+08	7.4652e+07	1.28716e+08	7.50488e+07	9.89155e+07	1.78832e+08	1.89018e+08	1.77937e+08	1.78547e+08	1.91043e+08	1.76549e+08	1.8432e+08	1.50819e+08	1.75557e+08	High	High	High	High	High
FALSE	High	Master Protein	O60841	Eukaryotic translation initiation factor 5B OS=Homo sapiens OX=9606 GN=EIF5B PE=1 SV=4	0	FALSE	299.437	42	33	273	33	1220	138.7	5.49	884.57	33	0	100.9	106	94.6	95.6	95	90	99.8	118.1	100.2	1.03068e+08	1.70366e+08	1.14893e+08	1.03788e+08	1.14234e+08	6.12287e+07	1.12578e+08	9.47669e+07	9.11148e+07	1.62709e+08	1.71047e+08	1.52562e+08	1.54153e+08	1.53212e+08	1.45127e+08	1.61062e+08	1.90461e+08	1.61622e+08	High	High	High	High	High
FALSE	High	Master Protein	Q96QK1	Vacuolar protein sorting-associated protein 35 OS=Homo sapiens OX=9606 GN=VPS35 PE=1 SV=2	0	FALSE	297.261	61	37	398	35	796	91.6	5.49	1265.56	37	2	101.9	101.7	93.3	94.2	90.5	87.6	98.1	123.7	109	1.96842e+08	3.09923e+08	2.14287e+08	1.93438e+08	2.06162e+08	1.12857e+08	2.08085e+08	1.88373e+08	1.87575e+08	3.1047e+08	3.1007e+08	2.84251e+08	287101938	2.75969e+08	2.66884e+08	2.99017e+08	3.77137e+08	3.32367e+08	High	High	High	High	High
FALSE	High	Master Protein	P19367	Hexokinase-1 OS=Homo sapiens OX=9606 GN=HK1 PE=1 SV=3	0	FALSE	294.748	48	43	438	35	917	102.4	6.8	1219.68	43	10	97.8	103.7	96.4	97.1	94.6	87.8	97.8	123	101.9	2.84818e+08	4.76334e+08	334422164	3.01306e+08	3.25065e+08	1.70962e+08	314634911	2.82398e+08	2.64581e+08	4.49681e+08	4.76733e+08	4.43196e+08	4.46506e+08	4.35155e+08	4.0356e+08	449810073	5.65615e+08	4.68816e+08	High	High	High	High	High
FALSE	High	Master Protein	Q9HAV4	Exportin-5 OS=Homo sapiens OX=9606 GN=XPO5 PE=1 SV=1	0	FALSE	292.678	51	40	310	40	1204	136.2	5.8	868.3	40	0	100.2	105.2	97.2	89.2	92.4	82.8	101.5	121.6	109.7	8.95168e+07	1.48787e+08	1.03931e+08	8.46957e+07	9.76623e+07	4.9404e+07	1.00419e+08	8.60673e+07	8.77863e+07	1.42467e+08	1.49568e+08	1.38243e+08	1.26841e+08	1.31379e+08	1.17778e+08	144339092	1.72909e+08	1.56012e+08	High	High	High	High	High
FALSE	High	Master Protein	E9PLK3	Aminopeptidase OS=Homo sapiens OX=9606 GN=NPEPPS PE=1 SV=1	0	FALSE	290.35	57	40	372	40	915	102.9	5.6	1161.62	40	0	101.9	105	100	98.2	94.9	96.7	98.1	107.4	97.6	2.97239e+08	4.83368e+08	3.46989e+08	3.04502e+08	3.2626e+08	1.88594e+08	3.15823e+08	2.4703e+08	253626750	4.69289e+08	4.83738e+08	4.60671e+08	4.52181e+08	4.37231e+08	4.45557e+08	4.51777e+08	4.94697e+08	4.49605e+08	High	High	High	High	High
FALSE	High	Master Protein	O75367	Core histone macro-H2A.1 OS=Homo sapiens OX=9606 GN=MACROH2A1 PE=1 SV=4	0	FALSE	290.193	55	24	406	15	372	39.6	9.79	1492.09	24	6	90.7	105.6	83.1	100.9	84.1	91.5	106.7	130.5	106.8	1.40025e+08	2.56898e+08	1.52436e+08	1.65921e+08	1.52827e+08	9.43041e+07	1.81693e+08	1.58539e+08	1.46443e+08	2.20854e+08	2.57319e+08	2.0231e+08	2.45878e+08	2.04956e+08	2.2298e+08	2.59891e+08	3.17926e+08	2.60085e+08	High	High	High	High	High
FALSE	High	Master Protein	P08133	Annexin A6 OS=Homo sapiens OX=9606 GN=ANXA6 PE=1 SV=3	0	FALSE	289.927	67	43	389	41	673	75.8	5.6	1106.58	43	3	100.8	103.2	102	100.4	100.5	97.4	101.8	97.6	96.3	1.77216e+08	2.86763e+08	2.13784e+08	1.88033e+08	2.08116e+08	1.14397e+08	1.97479e+08	1.35479e+08	1.51146e+08	2.80447e+08	2.8708e+08	2.83737e+08	2.79269e+08	279487212	2.70894e+08	2.83262e+08	271555235	2.68013e+08	High	High	High	High	High
FALSE	High	Master Protein	P13667	Protein disulfide-isomerase A4 OS=Homo sapiens OX=9606 GN=PDIA4 PE=1 SV=2	0	FALSE	289.32	62	37	476	36	645	72.9	5.07	1270.15	37	0	105.8	104.1	109.5	102.1	106.2	102.7	94.4	85.2	90	2.67172e+08	4.14859e+08	3.29439e+08	2.74419e+08	3.16207e+08	1.73473e+08	2.63303e+08	1.69234e+08	2.02379e+08	4.21791e+08	4.15235e+08	4.36731e+08	4.07002e+08	4.23433e+08	4.0942e+08	3.76466e+08	3.39597e+08	3.59043e+08	High	High	High	High	High
FALSE	High	Master Protein	Q00839	Heterogeneous nuclear ribonucleoprotein U OS=Homo sapiens OX=9606 GN=HNRNPU PE=1 SV=6	0	FALSE	289.274	41	34	414	34	825	90.5	6	1258.68	34	0	104.2	102.3	98.7	97.5	93	94.7	104.8	102.8	101.9	3.84725e+08	5.96296e+08	4.33983e+08	3.83645e+08	4.04707e+08	2.33611e+08	4.27027e+08	2.98952e+08	3.35027e+08	6.07248e+08	5.9642e+08	5.75339e+08	5.68687e+08	5.4211e+08	5.52281e+08	6.11131e+08	5.994e+08	5.94222e+08	High	High	High	High	High
FALSE	High	Master Protein	P22626	Heterogeneous nuclear ribonucleoproteins A2/B1 OS=Homo sapiens OX=9606 GN=HNRNPA2B1 PE=1 SV=2	0	FALSE	285.479	65	28	549	23	353	37.4	8.95	1601.67	28	0	108	104.7	112.4	103.2	106.8	111.6	104.9	60.5	87.8	3.82238e+08	5.84814e+08	4.74062e+08	3.89137e+08	445984472	2.63873e+08	4.10344e+08	1.69021e+08	2.77266e+08	6.03773e+08	5.8565e+08	6.28621e+08	5.77213e+08	5.97382e+08	6.24288e+08	586688804	338416195	4.91292e+08	High	High	High	High	High
FALSE	High	Master Protein	Q92973-2	Isoform 2 of Transportin-1 OS=Homo sapiens OX=9606 GN=TNPO1	0	FALSE	285.129	58	34	262	25	890	101.2	4.96	782.73	34	10	112.8	94.1	95.8	89.1	89.9	90.6	94.8	125.9	106.8	1.32181e+08	1.7359e+08	1.33692e+08	1.11559e+08	1.24357e+08	7.08409e+07	1.2241e+08	116504058	1.11493e+08	209221976	1.74588e+08	1.77695e+08	1.6532e+08	1.66711e+08	1.68053e+08	1.75905e+08	2.33575e+08	1.98167e+08	High	High	High	High	High
FALSE	High	Master Protein	J3KN16	Proteasome adapter and scaffold protein ECM29 OS=Homo sapiens OX=9606 GN=ECPAS PE=1 SV=1	0	FALSE	284.503	35	49	271	49	2017	223.6	8.75	728.45	49	0	102.4	103.3	96	93.3	89.7	89.7	103.2	118.2	104.2	7.6792e+07	1.22874e+08	8.55106e+07	7.46342e+07	7.89813e+07	4.48051e+07	8.61261e+07	6.99971e+07	7.00333e+07	1.22513e+08	1.23649e+08	1.14846e+08	1.11724e+08	1.07362e+08	1.07371e+08	1.23518e+08	1.41437e+08	1.24734e+08	High	High	High	High	High
FALSE	High	Master Protein	Q02952	A-kinase anchor protein 12 OS=Homo sapiens OX=9606 GN=AKAP12 PE=1 SV=4	0	FALSE	284.217	29	35	241	35	1782	191.4	4.41	785.43	35	0	103.1	100.5	96.4	113.3	116.3	129.4	85.4	77.4	78.1	9.89452e+07	1.5183e+08	1.09777e+08	1.15814e+08	1.31257e+08	8.30807e+07	9.00694e+07	5.80386e+07	6.63113e+07	1.56567e+08	1.52568e+08	1.46401e+08	1.72097e+08	1.76605e+08	1.96413e+08	1.29706e+08	1.17483e+08	1.18639e+08	High	High	High	High	High
FALSE	High	Master Protein	P07384	Calpain-1 catalytic subunit OS=Homo sapiens OX=9606 GN=CAPN1 PE=1 SV=1	0	FALSE	282.562	53	34	356	34	714	81.8	5.67	1065.91	34	0	91	136.6	120.3	84.8	83.9	86.4	90.7	106.1	100.3	206213987	4.88398e+08	3.24664e+08	2.04474e+08	2.23784e+08	1.30747e+08	2.26847e+08	1.89063e+08	2.02288e+08	3.25276e+08	4.88417e+08	4.3032e+08	3.03128e+08	3.00124e+08	3.09081e+08	3.24342e+08	3.79301e+08	3.5873e+08	High	High	High	High	High
FALSE	High	Master Protein	E9PK25	Cofilin, non-muscle isoform OS=Homo sapiens OX=9606 GN=CFL1 PE=1 SV=1	0	FALSE	281.577	60	32	578	25	204	22.7	8.34	2043.26	32	7	104.7	100.5	108.6	100.7	106.6	109.7	106.6	69.6	92.8	1471069211	2227448131	1815935201	1506554825	1764816822	1030390989	1652078268	7.70235e+08	1160298581	2321096502	2227590465	2406198305	2232565409	2362612477	2431944564	2362175181	1543181585	2056798208	High	High	High	High	High
FALSE	High	Master Protein	Q8IUE6	Histone H2A type 2-B OS=Homo sapiens OX=9606 GN=H2AC21 PE=1 SV=3	0	FALSE	280.476	58	28	475	8	130	14	10.89	1572.88	28	0	96	130.2	99.7	110.7	95	87.3	88.4	76	116.7	8.88712e+07	1.90774e+08	1.10276e+08	1.09437e+08	1.04054e+08	5.40658e+07	9.03957e+07	5.5403e+07	9.65284e+07	1.4069e+08	1.90774e+08	1.46102e+08	1.62174e+08	1.39264e+08	1.27968e+08	1.29558e+08	1.11355e+08	1.7104e+08	High	High	High	High	High
FALSE	High	Master Protein	P28482	Mitogen-activated protein kinase 1 OS=Homo sapiens OX=9606 GN=MAPK1 PE=1 SV=3	0	FALSE	279.407	80	25	300	17	360	41.4	6.98	937.61	25	11	97.9	105.1	96.7	91.7	90.2	85.7	99.2	124.8	108.7	1.46675e+08	2.48667e+08	1.72805e+08	1.46136e+08	1.59442e+08	85735268	1.6406e+08	1.47456e+08	1.45182e+08	2.31746e+08	2.48856e+08	2.28976e+08	2.17041e+08	2.13472e+08	2.02852e+08	2.34913e+08	2.95338e+08	2.57345e+08	High	High	High	High	High
FALSE	High	Master Protein	P21980	Protein-glutamine gamma-glutamyltransferase 2 OS=Homo sapiens OX=9606 GN=TGM2 PE=1 SV=2	0	FALSE	279.276	61	37	321	37	687	77.3	5.22	1047.4	37	0	94.6	99.7	88.3	99.8	97.3	85.7	104.1	119.4	111.2	2.94468e+08	4.90401e+08	3.27822e+08	3.31145e+08	3.57308e+08	1.78447e+08	3.57893e+08	2.93416e+08	3.08214e+08	4.65296e+08	490417838	4.34614e+08	4.91161e+08	478870371	4.21598e+08	512032438	5.87604e+08	5.47133e+08	High	High	High	High	High
FALSE	High	Master Protein	P56192	Methionine--tRNA ligase, cytoplasmic OS=Homo sapiens OX=9606 GN=MARS1 PE=1 SV=2	0	FALSE	278.437	54	30	332	30	900	101.1	6.16	1209.83	30	0	104.6	107.3	97.2	95.9	89.3	88.9	96.7	119.3	100.7	1.28233e+08	2.07217e+08	141501666	1.25085e+08	1.29e+08	7.27635e+07	1.30756e+08	1.15224e+08	1.1002e+08	2.02445e+08	2.07617e+08	1.88099e+08	1.85666e+08	1.72911e+08	1.72101e+08	1.8704e+08	2.30871e+08	1.94946e+08	High	High	High	High	High
FALSE	High	Master Protein	P09211	Glutathione S-transferase P OS=Homo sapiens OX=9606 GN=GSTP1 PE=1 SV=2	0	FALSE	276.655	83	25	477	25	210	23.3	5.64	1826.7	25	0	96.3	102.4	101	103	100	102.4	103.2	83.6	108.2	1332464407	2235240476	1663992468	1517092271	1631611899	9.46993e+08	1575112897	9.11287e+08	1332777735	2101940291	2235240476	2204580481	2248400338	2184126994	2235401493	2252219491	1825078643	2362302442	High	High	High	High	High
FALSE	High	Master Protein	P61978	Heterogeneous nuclear ribonucleoprotein K OS=Homo sapiens OX=9606 GN=HNRNPK PE=1 SV=1	0	FALSE	275.76	64	26	516	1	463	50.9	5.54	1481.26	26	0	109.2	92.2	96.4	92.8	115.1	109.9	97	86.9	100.7	36003512	47935497	3.78476e+07	3.25789e+07	4.47157e+07	2.4221e+07	35278716	22567867	2.956e+07	5.67866e+07	47935497	5.01433e+07	4.82786e+07	5.98463e+07	5.71607e+07	5.04353e+07	4.51826e+07	5.23779e+07	High	High	High	High	High
FALSE	High	Master Protein	P47897	Glutamine--tRNA ligase OS=Homo sapiens OX=9606 GN=QARS1 PE=1 SV=1	0	FALSE	275.57	63	42	354	40	775	87.7	7.15	1006.74	42	1	92.7	102	104	101.8	96.2	91.3	102.9	110.9	98.3	1.71475e+08	2.96957e+08	2.28912e+08	2.00011e+08	2.09629e+08	1.12785e+08	2.10087e+08	1.61471e+08	1.61959e+08	270946738	297985526	3.0391e+08	2.97416e+08	2.81004e+08	2.66937e+08	3.00809e+08	3.24069e+08	2.87214e+08	High	High	High	High	High
FALSE	High	Master Protein	E7EX73	Eukaryotic translation initiation factor 4 gamma 1 OS=Homo sapiens OX=9606 GN=EIF4G1 PE=1 SV=1	0	FALSE	275.157	33	36	379	31	1436	158.5	5.21	1014.59	36	8	107.6	103.5	100.9	93.9	95	86.2	99.7	111.1	102.1	1.32914e+08	2.01711e+08	1.48319e+08	1.23461e+08	1.38048e+08	7.10033e+07	1.35814e+08	1.08108e+08	1.11954e+08	2.09639e+08	2.01711e+08	196503781	182957500	1.85091e+08	1.6796e+08	1.94163e+08	2.1644e+08	1.98854e+08	High	High	High	High	High
FALSE	High	Master Protein	P12268	Inosine-5'-monophosphate dehydrogenase 2 OS=Homo sapiens OX=9606 GN=IMPDH2 PE=1 SV=2	0	FALSE	272.263	66	28	279	24	514	55.8	6.9	981.4	28	3	102.3	106	110	101.1	106.3	103.7	106.5	74.3	89.8	1.49304e+08	2.43796e+08	1.90469e+08	1.56971e+08	1.82725e+08	1.01071e+08	1.71118e+08	8.50575e+07	1.16264e+08	2.35571e+08	2.44048e+08	2.5325e+08	2.32615e+08	2.44649e+08	2.38771e+08	2.45066e+08	171015902	2.06596e+08	High	High	High	High	High
FALSE	High	Master Protein	P16615	Sarcoplasmic/endoplasmic reticulum calcium ATPase 2 OS=Homo sapiens OX=9606 GN=ATP2A2 PE=1 SV=1	0	FALSE	272.14	43	37	330	37	1042	114.7	5.34	944.12	37	0	100.5	107	96.4	92.4	88	89.2	98.8	126.3	101.5	1.40994e+08	2.36739e+08	1.60435e+08	1.37508e+08	1.45017e+08	8.35176e+07	1.5208e+08	1.39573e+08	1.26117e+08	2.22401e+08	2.36739e+08	2.13226e+08	2.04365e+08	1.94725e+08	1.97471e+08	2.18508e+08	2.79435e+08	224563330	High	High	High	High	High
FALSE	High	Master Protein	P39023	60S ribosomal protein L3 OS=Homo sapiens OX=9606 GN=RPL3 PE=1 SV=2	0	FALSE	270.507	45	22	372	22	403	46.1	10.18	1051.1	22	0	100.9	106.9	97.3	95	94.2	92.5	104.4	113.3	95.5	3.35514e+08	5.60546e+08	3.8518e+08	3.35879e+08	3.69413e+08	2.05721e+08	3.83083e+08	2.97083e+08	2.82752e+08	5.29799e+08	5.61633e+08	5.10966e+08	4.9897e+08	494826550	4.86041e+08	5.48327e+08	5.95238e+08	5.01659e+08	High	High	High	High	High
FALSE	High	Master Protein	P31939	Bifunctional purine biosynthesis protein ATIC OS=Homo sapiens OX=9606 GN=ATIC PE=1 SV=3	0	FALSE	269.264	76	31	327	22	592	64.6	6.71	1002.86	31	9	98.7	103.5	104.1	99.7	105.5	103	101.5	82.9	101.1	1.58568e+08	2.62498e+08	1.99081e+08	1.70447e+08	1.99955e+08	1.10579e+08	1.79902e+08	1.04948e+08	1.44558e+08	2.50388e+08	2.62498e+08	2.64149e+08	2.52968e+08	2.67615e+08	2.61195e+08	257515919	2.10344e+08	2.56414e+08	High	High	High	High	High
FALSE	High	Master Protein	Q9NR30	Nucleolar RNA helicase 2 OS=Homo sapiens OX=9606 GN=DDX21 PE=1 SV=5	0	FALSE	268.867	49	38	334	35	783	87.3	9.28	1107.17	38	3	99.6	109.2	99.6	97.4	95	92.3	105.8	97.6	103.5	1.7075e+08	295165111	2.03295e+08	1.77245e+08	1.91668e+08	1.05348e+08	2.00025e+08	1.31875e+08	1.58253e+08	2.69719e+08	2.95909e+08	2.69983e+08	2.63822e+08	2.57418e+08	2.50118e+08	2.86613e+08	2.64404e+08	2.80411e+08	High	High	High	High	High
FALSE	High	Master Protein	P23526	Adenosylhomocysteinase OS=Homo sapiens OX=9606 GN=AHCY PE=1 SV=4	0	FALSE	268.226	56	32	464	30	432	47.7	6.34	1469.39	32	2	100.6	104.1	101	95.4	96.4	85.4	102.9	111.7	102.5	6.23623e+08	1017996037	7.45302e+08	6.28863e+08	7.04435e+08	3.53706e+08	7.03951e+08	5.45432e+08	5.65749e+08	9.83859e+08	1018590704	9.8752e+08	9.32692e+08	9.4322e+08	8.35027e+08	1006773952	1092276742	1003003986	High	High	High	High	High
FALSE	High	Master Protein	P62258	14-3-3 protein epsilon OS=Homo sapiens OX=9606 GN=YWHAE PE=1 SV=1	0	FALSE	267.269	78	26	522	24	255	29.2	4.74	1508.65	26	0	103.8	96	100.5	101.3	101.2	98.2	97.5	103	98.4	3.51975e+08	5.13744e+08	4.05923e+08	3.65577e+08	4.04728e+08	2.22499e+08	3.64748e+08	275165985	2.96832e+08	5.55615e+08	513799621	5.37912e+08	5.42146e+08	5.41677e+08	5.25449e+08	5.21575e+08	5.50903e+08	5.26243e+08	High	High	High	High	High
FALSE	High	Master Protein	Q05682-4	Isoform 4 of Caldesmon OS=Homo sapiens OX=9606 GN=CALD1	0	FALSE	267.1	52	30	349	2	538	62.6	6.37	1012.54	30	29	125.6	113.6	122.4	100	111	112.4	88.1	58.5	68.5	2.51541e+08	3.58678e+08	2.91516e+08	2.12765e+08	261749654	1.50445e+08	1.94723e+08	9.18734e+07	1.21783e+08	3.97568e+08	3.59622e+08	3.87512e+08	3.16746e+08	3.51402e+08	3.55789e+08	278841227	1.85165e+08	2.16715e+08	High	High	High	High	High
FALSE	High	Master Protein	O43143	ATP-dependent RNA helicase DHX15 OS=Homo sapiens OX=9606 GN=DHX15 PE=1 SV=2	0	FALSE	266.051	50	34	323	33	795	90.9	7.46	751.66	34	2	101.2	100	100.1	98.5	93.2	90.6	97.9	117.5	100.9	128007508	2.0088e+08	1.516e+08	1.33966e+08	1.39342e+08	7.69828e+07	1.37528e+08	1.17934e+08	1.1431e+08	2.04176e+08	2.0168e+08	2.01821e+08	1.98707e+08	1.87944e+08	1.82776e+08	1.9752e+08	2.37037e+08	2.03439e+08	High	High	High	High	High
FALSE	High	Master Protein	A0A7P0MQR8	Microtubule-actin cross-linking factor 1, isoforms 1/2/3/5 OS=Homo sapiens OX=9606 GN=MACF1 PE=1 SV=1	0	FALSE	265.856	11	58	214	28	7385	837.4	5.39	597.28	58	27	95.4	94.7	94.4	100.4	111.6	97	93.4	113.2	100	4.63206e+07	7.37581e+07	5.46983e+07	5.29489e+07	6.4878e+07	3.17739e+07	5.03771e+07	4.33594e+07	4.34748e+07	7.53731e+07	7.48493e+07	7.46179e+07	7.93507e+07	8.82444e+07	7.66607e+07	7.37903e+07	8.95054e+07	7.90094e+07	High	High	High	High	High
FALSE	High	Master Protein	P63104	14-3-3 protein zeta/delta OS=Homo sapiens OX=9606 GN=YWHAZ PE=1 SV=1	0	FALSE	265.309	76	28	817	19	245	27.7	4.79	2228.03	28	11	104.1	98.1	102.5	97.8	97.7	98	97.4	107	97.5	1573676919	2338934840	1844094023	1573067204	1740007197	9.89594e+08	1624220339	1274331194	1311615345	2482862041	2338934840	2443192361	2331328289	2329026506	2335563222	2322026717	2551974798	2324073798	High	High	High	High	High
FALSE	High	Master Protein	Q9Y696	Chloride intracellular channel protein 4 OS=Homo sapiens OX=9606 GN=CLIC4 PE=1 SV=4	0	FALSE	264.85	74	19	355	18	253	28.8	5.59	1205.43	19	0	102	100.6	103.6	90.4	97.3	92.1	101.8	109.4	102.6	1.89334e+08	2.94482e+08	2.28914e+08	1.7851e+08	2.12683e+08	1.14238e+08	2.08034e+08	1.59934e+08	1.6953e+08	2.98627e+08	294509404	3.03282e+08	2.64588e+08	2.8465e+08	269597687	297992815	3.202e+08	3.00393e+08	High	High	High	High	High
FALSE	High	Master Protein	P36871	Phosphoglucomutase-1 OS=Homo sapiens OX=9606 GN=PGM1 PE=1 SV=3	0	FALSE	262.367	74	34	349	34	562	61.4	6.76	1030.3	34	0	103.3	99.2	96.7	99.1	94	94.2	99.3	113.1	101.2	1.88801e+08	285704561	2.09935e+08	1.92731e+08	2.02325e+08	1.15006e+08	2.00205e+08	1.62601e+08	1.64476e+08	2.97937e+08	2.86144e+08	2.78985e+08	2.85808e+08	2.71067e+08	2.71787e+08	2.86556e+08	3.26135e+08	291882858	High	High	High	High	High
FALSE	High	Master Protein	P62937	Peptidyl-prolyl cis-trans isomerase A OS=Homo sapiens OX=9606 GN=PPIA PE=1 SV=2	0	FALSE	261.848	73	25	691	24	165	18	7.81	1843.84	25	0	96	100.6	112.1	96.3	104.3	97.3	118.8	72.6	102	9.30918e+08	1539382688	1294761512	993923664	1192405437	6.31048e+08	1271421941	5.54531e+08	8.81194e+08	1468615017	1539429819	1715734364	1473867278	1596257335	1489594340	1818175469	1111058594	1561888323	High	High	High	High	High
FALSE	High	Master Protein	Q8WUM4	Programmed cell death 6-interacting protein OS=Homo sapiens OX=9606 GN=PDCD6IP PE=1 SV=1	0	FALSE	261.689	53	38	326	38	868	96	6.52	987.28	38	0	96.9	97.1	94.8	96.7	100.4	94.4	107.4	104.1	108.4	2.75845e+08	436207524	3.21728e+08	2.93326e+08	3.37382e+08	1.79515e+08	337576078	2.33791e+08	2.74878e+08	4.35956e+08	4.36862e+08	4.26651e+08	4.35097e+08	4.51971e+08	4.24719e+08	4.83298e+08	4.68565e+08	4.8805e+08	High	High	High	High	High
FALSE	High	Master Protein	A6NNZ2	Tubulin beta 8B OS=Homo sapiens OX=9606 GN=TUBB8B PE=1 SV=1	0	FALSE	261.506	32	22	1298	1	444	49.5	4.86	3176.11	22	0	94.5	58.5	85.4	95.1	166	178.8	94.5	68.5	58.6	22662899	2.2118e+07	2.4388e+07	2.42714e+07	46918135	2.86555e+07	25010315	1.29302e+07	12507460	3.57451e+07	2.2118e+07	3.2311e+07	3.59679e+07	6.2794e+07	6.76259e+07	3.57554e+07	2.58871e+07	2.21622e+07	High	High	High	High	High
FALSE	High	Master Protein	Q9Y5B9	FACT complex subunit SPT16 OS=Homo sapiens OX=9606 GN=SUPT16H PE=1 SV=1	0	FALSE	261.419	42	37	339	37	1047	119.8	5.66	978.54	37	0	101.4	100.4	98.5	93.2	93.5	90.4	100.2	119	103.4	1.67637e+08	2.61736e+08	1.93629e+08	1.63895e+08	1.81986e+08	9.99093e+07	1.8277e+08	1.55013e+08	1.52214e+08	264702765	2.62086e+08	2.56916e+08	2.43278e+08	2.44029e+08	2.35938e+08	2.61342e+08	3.10404e+08	2.69823e+08	High	High	High	High	High
FALSE	High	Master Protein	P08727	Keratin, type I cytoskeletal 19 OS=Homo sapiens OX=9606 GN=KRT19 PE=1 SV=4	0	FALSE	260.326	75	35	468	25	400	44.1	5.14	1316.72	35	8	75.9	80.5	83.3	120	130.1	138.9	93.5	81.9	95.9	2.28913e+08	3.83051e+08	2.99688e+08	3.85734e+08	4.63396e+08	2.8055e+08	311322014	1.9444e+08	2.57987e+08	3.62054e+08	3.83888e+08	3.97406e+08	5.72207e+08	6.2034e+08	6.62323e+08	4.45877e+08	3.90432e+08	457271959	High	High	High	High	High
FALSE	High	Master Protein	P31946-2	Isoform Short of 14-3-3 protein beta/alpha OS=Homo sapiens OX=9606 GN=YWHAB	0	FALSE	259.285	76	26	797	16	244	27.8	4.83	2275.8	26	4	101	102.1	103.3	99.5	103.2	92.5	99.7	101.2	97.5	6.28076e+08	1002637252	7.65615e+08	6.58662e+08	7.5679e+08	3.84451e+08	6.8451e+08	4.96072e+08	5.40101e+08	9.91661e+08	1002739605	1014471875	976603295	1013486892	9.08576e+08	9.78662e+08	9.93172e+08	9.57447e+08	High	High	High	High	High
FALSE	High	Master Protein	P14866	Heterogeneous nuclear ribonucleoprotein L OS=Homo sapiens OX=9606 GN=HNRNPL PE=1 SV=2	0	FALSE	258.633	59	23	281	16	589	64.1	8.22	890.65	23	8	103.8	97.8	112.7	101.4	104.3	91.9	110.2	76.4	101.2	1.22605e+08	1.82058e+08	158433692	1.27366e+08	1.45287e+08	7.25031e+07	1.43504e+08	7.11322e+07	1.06457e+08	1.93488e+08	1.82332e+08	2.10057e+08	1.89014e+08	194463680	1.71361e+08	2.05448e+08	1.4243e+08	1.88685e+08	High	High	High	High	High
FALSE	High	Master Protein	P17858	ATP-dependent 6-phosphofructokinase, liver type OS=Homo sapiens OX=9606 GN=PFKL PE=1 SV=6	0	FALSE	258.239	49	29	226	25	780	85	7.5	813.06	29	5	79.8	106.1	114.8	100.9	86.3	84	112.1	119.3	96.6	1.37142e+08	2.87886e+08	2.35298e+08	1.84849e+08	1.74878e+08	9.65494e+07	2.128e+08	161833361	1.47906e+08	2.16926e+08	288214825	3.11914e+08	2.74227e+08	2.34447e+08	2.28214e+08	3.04636e+08	3.24206e+08	2.62384e+08	High	High	High	High	High
FALSE	High	Master Protein	A0A2U3TZM0	DNA helicase OS=Homo sapiens OX=9606 GN=CHD4 PE=1 SV=1	0	FALSE	257.577	32	43	196	31	1902	216.7	6	521.99	43	13	105.6	101.6	88.9	91.8	93.9	94.7	102.4	118.6	102.6	5.77396e+07	8.75618e+07	5.81376e+07	5.36379e+07	6.0547e+07	3.45254e+07	6.2451e+07	5.16722e+07	4.97663e+07	9.28334e+07	8.93059e+07	7.815e+07	8.07184e+07	8.25423e+07	8.32885e+07	9.00235e+07	1.04317e+08	9.0181e+07	High	High	High	High	High
FALSE	High	Master Protein	Q16658	Fascin OS=Homo sapiens OX=9606 GN=FSCN1 PE=1 SV=3	0	FALSE	257.121	70	33	399	33	493	54.5	7.24	1189.17	33	0	97.5	109.9	105	101.2	102	93.9	109.1	79.9	101.6	3.66184e+08	651818336	4.69991e+08	404735472	4.51816e+08	2.35845e+08	4.52428e+08	236729002	3.39728e+08	5.78203e+08	6.51865e+08	6.23027e+08	6.00114e+08	6.05036e+08	5.56721e+08	6.47386e+08	4.73975e+08	6.02501e+08	High	High	High	High	High
FALSE	High	Master Protein	Q96T76	MMS19 nucleotide excision repair protein homolog OS=Homo sapiens OX=9606 GN=MMS19 PE=1 SV=2	0	FALSE	257.047	49	33	275	33	1030	113.2	6.35	883.34	33	0	97.8	100.9	94.4	88.5	87	81.2	106.1	127.8	116.2	7.78864e+07	1.26492e+08	8.96046e+07	7.51169e+07	8.17776e+07	4.32347e+07	9.34045e+07	8.02944e+07	8.2523e+07	1.2308e+08	1.26929e+08	1.18757e+08	1.11387e+08	1.09449e+08	1.02117e+08	1.33533e+08	1.60755e+08	1.46224e+08	High	High	High	High	High
FALSE	High	Master Protein	H0YIV4	Nucleosome assembly protein 1-like 1 (Fragment) OS=Homo sapiens OX=9606 GN=NAP1L1 PE=1 SV=1	0	FALSE	255.612	63	19	302	16	385	44.7	4.49	1057.36	19	3	106.4	98.2	104.6	111.9	109.1	113.5	78.2	85.6	92.4	2.73521e+08	3.98132e+08	3.20026e+08	306045506	3.30378e+08	1.94896e+08	2.21412e+08	173267262	2.11184e+08	4.31497e+08	3.98132e+08	4.23995e+08	453748181	4.42466e+08	4.60159e+08	3.16925e+08	3.47123e+08	3.74622e+08	High	High	High	High	High
FALSE	High	Master Protein	Q32Q12	Nucleoside diphosphate kinase OS=Homo sapiens OX=9606 GN=NME1-NME2 PE=1 SV=1	0	FALSE	255.484	70	24	544	9	292	32.6	8.48	1662.39	24	19	101.1	100.7	109.3	101	107.5	95.9	108.6	77.8	98.2	1075938560	1690288176	1384996131	1144521045	1348441250	6.81815e+08	1274841102	6.52287e+08	9.30897e+08	1697297991	1690288176	1834945466	1696067114	1804717631	1609403222	1822545272	1305974032	1649471673	High	High	High	High	High
FALSE	High	Master Protein	A0A6Q8PFY2	Alanine--tRNA ligase OS=Homo sapiens OX=9606 GN=AARS1 PE=1 SV=1	0	FALSE	255.438	44	32	308	32	977	107.9	5.53	960.43	32	0	99.5	100.7	103.3	100.6	101.2	101.5	101.5	94.5	97.4	8.67587e+07	1.38651e+08	1.07127e+08	9.33037e+07	1.03993e+08	5.91641e+07	9.78265e+07	6.49365e+07	7.56736e+07	1.37017e+08	1.38651e+08	1.42237e+08	1.38529e+08	1.3936e+08	1.39829e+08	1.39855e+08	1.30148e+08	1.34177e+08	High	High	High	High	High
FALSE	High	Master Protein	P36578	60S ribosomal protein L4 OS=Homo sapiens OX=9606 GN=RPL4 PE=1 SV=5	0	FALSE	255.365	46	26	385	26	427	47.7	11.06	1309.17	26	0	96.1	111	91.7	95.1	85.4	85.7	107	126.5	101.6	4.84472e+08	883092244	5.50403e+08	5.10214e+08	5.07491e+08	2.88643e+08	5.9519e+08	5.02581e+08	4.56177e+08	7.64133e+08	883092244	7.29335e+08	7.56306e+08	6.79213e+08	6.81579e+08	8.50899e+08	1006204055	8.08308e+08	High	High	High	High	High
FALSE	High	Master Protein	H0YAR2	Polyadenylate-binding protein OS=Homo sapiens OX=9606 GN=PABPC1 PE=1 SV=2	0	FALSE	255.321	53	34	306	23	599	66.6	9.28	841.79	34	14	103.7	102.1	108.8	103.9	106.2	101.2	109.7	69.7	94.8	188579117	293310225	2.35845e+08	2.01416e+08	2.27942e+08	1.23181e+08	2.20343e+08	9.96317e+07	1.53364e+08	298036266	2.93331e+08	3.12615e+08	2.98479e+08	3.05071e+08	2.90872e+08	3.15101e+08	2.00199e+08	2.72431e+08	High	High	High	High	High
FALSE	High	Master Protein	Q99714	3-hydroxyacyl-CoA dehydrogenase type-2 OS=Homo sapiens OX=9606 GN=HSD17B10 PE=1 SV=3	0	FALSE	254.774	86	18	260	18	261	26.9	7.78	1096.96	18	0	98.3	102.9	110.5	98.9	100.5	100.1	107.5	82.5	98.9	1.6041e+08	2.64827e+08	2.14658e+08	1.71668e+08	1.9291e+08	1.09078e+08	1.93328e+08	1.06041e+08	1.43551e+08	2.53085e+08	2.64827e+08	2.84395e+08	2.54496e+08	258634702	2.57676e+08	2.76688e+08	212366083	2.54581e+08	High	High	High	High	High
FALSE	High	Master Protein	O00151	PDZ and LIM domain protein 1 OS=Homo sapiens OX=9606 GN=PDLIM1 PE=1 SV=4	0	FALSE	254.688	78	18	204	18	329	36	7.02	805.9	18	0	107.2	98.4	123	110	112.7	118.7	97.8	53.3	78.9	121207651	1.7544e+08	165659263	1.32398e+08	1.49597e+08	8.96463e+07	1.22168e+08	4.71446e+07	7.94707e+07	1.91457e+08	1.75755e+08	2.197e+08	1.9646e+08	2.01252e+08	2.11897e+08	1.74655e+08	9.51328e+07	1.40815e+08	High	High	High	High	High
FALSE	High	Master Protein	Q562R1	Beta-actin-like protein 2 OS=Homo sapiens OX=9606 GN=ACTBL2 PE=1 SV=2	0	FALSE	254.49	46	43	1567	4	376	42	5.59	3608.96	43	0	93.6	84.3	99.3	94	93.7	111.3	102.3	121.2	100.3	1.70962e+08	2.42644e+08	2.15928e+08	1.82618e+08	2.0158e+08	1.35813e+08	2.06126e+08	1.74293e+08	1.63051e+08	2.6965e+08	2.42644e+08	2.86077e+08	2.70621e+08	2.69789e+08	3.20514e+08	2.94682e+08	3.48947e+08	2.88913e+08	High	High	High	High	High
FALSE	High	Master Protein	Q15029	116 kDa U5 small nuclear ribonucleoprotein component OS=Homo sapiens OX=9606 GN=EFTUD2 PE=1 SV=1	0	FALSE	254.276	48	34	274	33	972	109.4	5	785.3	34	0	102.6	103	102.3	99.2	99.9	92.4	93.9	105.9	100.8	1.10658e+08	1.74815e+08	1.31187e+08	1.13983e+08	1.2694e+08	6.65745e+07	1.11445e+08	9.01147e+07	9.69452e+07	1.74911e+08	1.7551e+08	174238795	1.69012e+08	1.70266e+08	1.57482e+08	1.59988e+08	1.80416e+08	1.71779e+08	High	High	High	High	High
FALSE	High	Master Protein	P38646	Stress-70 protein, mitochondrial OS=Homo sapiens OX=9606 GN=HSPA9 PE=1 SV=2	0	FALSE	253.653	55	33	325	31	679	73.6	6.16	972.12	33	0	103	100.6	110.9	107.7	112.8	113	99	69.1	83.8	2.04105e+08	3.14366e+08	2.61623e+08	2.27276e+08	2.63117e+08	1.494e+08	2.16454e+08	1.07357e+08	1.4703e+08	3.22198e+08	3.14536e+08	3.4686e+08	3.37011e+08	3.52746e+08	3.53554e+08	3.09782e+08	216299738	262272988	High	High	High	High	High
FALSE	High	Master Protein	Q99613	Eukaryotic translation initiation factor 3 subunit C OS=Homo sapiens OX=9606 GN=EIF3C PE=1 SV=1	0	FALSE	253.147	40	34	334	34	913	105.3	5.68	1019.61	34	0	100.9	101	95.3	93.7	94.3	88.6	99.9	120.3	106	1.50709e+08	2.3852e+08	1.6957e+08	149101853	1.66459e+08	8.87063e+07	1.64506e+08	1.41937e+08	1.41166e+08	2.38291e+08	2.3852e+08	2.25091e+08	2.21284e+08	2.22792e+08	2.09385e+08	2.35944e+08	2.84168e+08	2.50356e+08	High	High	High	High	High
FALSE	High	Master Protein	Q15393	Splicing factor 3B subunit 3 OS=Homo sapiens OX=9606 GN=SF3B3 PE=1 SV=4	0	FALSE	253.058	44	39	292	39	1217	135.5	5.26	786.43	39	0	102	102	97.1	96.9	88.7	90.1	99.2	118.2	105.8	1.37953e+08	217788540	1.56174e+08	1.39541e+08	1.41261e+08	8.14648e+07	1.48134e+08	1.26106e+08	127689078	2.18126e+08	2.18093e+08	2.07762e+08	2.07179e+08	1.89664e+08	1.927e+08	2.12144e+08	2.52815e+08	2.26254e+08	High	High	High	High	High
FALSE	High	Master Protein	Q92900	Regulator of nonsense transcripts 1 OS=Homo sapiens OX=9606 GN=UPF1 PE=1 SV=2	0	FALSE	252.43	41	38	266	38	1129	124.3	6.61	821.49	38	0	104.2	106	103.1	99	100.2	93.6	105.8	88.7	99.5	9.54067e+07	1.5328e+08	112551608	9.66988e+07	107983649	5.73299e+07	1.06814e+08	6.39198e+07	8.12771e+07	1.50951e+08	1.53536e+08	1.49343e+08	1.43413e+08	1.45232e+08	1.35655e+08	1.53287e+08	1.28468e+08	1.44227e+08	High	High	High	High	High
FALSE	High	Master Protein	P61978-3	Isoform 3 of Heterogeneous nuclear ribonucleoprotein K OS=Homo sapiens OX=9606 GN=HNRNPK	0	FALSE	252.28	62	27	498	2	440	48.5	5.54	1342.09	27	32	111.4	103.9	112.3	102.1	108.6	109.5	92.2	71.6	88.4	5.28029e+08	7.77009e+08	6.34322e+08	5.15396e+08	6.07004e+08	3.4706e+08	4.82326e+08	2.66937e+08	3.73285e+08	833584039	777259307	8.40397e+08	7.6406e+08	8.12397e+08	819111778	6.89932e+08	5.35519e+08	6.61589e+08	High	Peak Found	High	High	High
FALSE	High	Master Protein	E7EX44	Caldesmon OS=Homo sapiens OX=9606 GN=CALD1 PE=1 SV=1	0	FALSE	251.929	50	29	320	1	557	64.1	7.02	901.86	29	0	117.4	122.7	120.2	90.7	117.3	125.1	85	57.2	64.5	178820	294562	217931	146927	210428	127292	142720	68582.3	87427.8	282044	294562	288731	217731	281631	300403	204037	137307	154915	High	High	Peak Found	Peak Found	Peak Found
FALSE	High	Master Protein	P53675	Clathrin heavy chain 2 OS=Homo sapiens OX=9606 GN=CLTCL1 PE=1 SV=2	0	FALSE	249.838	18	32	458	2	1640	186.9	5.85	1330.16	32	0	94.3	41.8	45.1	120.4	108.5	77	93	150.7	169.2	59398.8			179573	230586		354557	198516	520324	513877	227832	245856	656070	591270	419727	506883	821018	921971	Peak Found	High	Not Found	Peak Found	Peak Found
FALSE	High	Master Protein	O95782	AP-2 complex subunit alpha-1 OS=Homo sapiens OX=9606 GN=AP2A1 PE=1 SV=3	0	FALSE	249.185	50	38	276	28	977	107.5	7.03	805.11	38	11	101.7	93.4	95.6	96.1	89.3	86	99.3	126.3	112.3	1.2077e+08	1.74721e+08	135033122	1.21542e+08	1.24821e+08	6.79527e+07	1.30118e+08	1.18263e+08	1.18876e+08	1.90976e+08	1.75432e+08	1.79518e+08	180510167	1.67763e+08	1.61542e+08	1.86413e+08	2.37176e+08	2.10949e+08	High	High	High	High	High
FALSE	High	Master Protein	Q10567	AP-1 complex subunit beta-1 OS=Homo sapiens OX=9606 GN=AP1B1 PE=1 SV=3	0	FALSE	248.81	57	41	308	1	949	104.5	5.06	886.52	41	21	95.6	92.7	101.3	95.8	92	89.8	103.4	118.3	110.9	5.13304e+07	7.8504e+07	6.51801e+07	5.48406e+07	5.835e+07	3.21378e+07	6.14623e+07	5.0344e+07	5.33707e+07	8.15223e+07	7.90582e+07	8.63554e+07	8.1696e+07	7.84077e+07	7.65822e+07	8.81687e+07	1.00871e+08	9.45685e+07	High	High	High	High	High
FALSE	High	Master Protein	P27348	14-3-3 protein theta OS=Homo sapiens OX=9606 GN=YWHAQ PE=1 SV=1	0	FALSE	248.138	57	22	611	16	245	27.7	4.78	1763.26	22	0	101.7	103.3	99.5	97.4	94.2	93.2	96.3	116	98.5	3.59925e+08	5.76331e+08	419503033	3.67076e+08	3.92849e+08	2.20407e+08	3.75999e+08	3.23366e+08	3.10399e+08	5.67692e+08	5.76476e+08	5.55789e+08	5.4397e+08	5.25779e+08	520151189	5.37537e+08	647402412	5.50002e+08	High	High	High	High	High
FALSE	High	Master Protein	P52209	6-phosphogluconate dehydrogenase, decarboxylating OS=Homo sapiens OX=9606 GN=PGD PE=1 SV=3	0	FALSE	247.228	66	29	302	29	483	53.1	7.23	903.03	29	0	103.2	107.4	102.2	98.7	92.3	94.7	95.2	107.5	98.9	1.77392e+08	2.91279e+08	2.09547e+08	1.80802e+08	1.86951e+08	108722868	1.80276e+08	145932310	1.51612e+08	2.80647e+08	2.92209e+08	2.78177e+08	2.68543e+08	2.51034e+08	2.57552e+08	2.58944e+08	2.92414e+08	2.69066e+08	High	High	High	High	High
FALSE	High	Master Protein	Q10567-3	Isoform C of AP-1 complex subunit beta-1 OS=Homo sapiens OX=9606 GN=AP1B1	0	FALSE	246.968	57	41	308	1	939	103.5	5.16	886.42	41	0	103.5	90.7	100.7	95.5	105.2	91.6	108.3	95.1	109.4	3.50052e+06	4.84254e+06	4055989	3.43959e+06	4.19378e+06	2.07102e+06	4.04276e+06	2.53586e+06	3.29462e+06	5.5212e+06	4.84254e+06	5.37367e+06	5.09713e+06	5.61284e+06	4.88753e+06	5.77963e+06	5.07698e+06	5.8378e+06	High	High	High	High	High
FALSE	High	Master Protein	F5GZS6	4F2 cell-surface antigen heavy chain OS=Homo sapiens OX=9606 GN=SLC3A2 PE=1 SV=1	0	FALSE	245.666	53	28	241	28	599	64.8	5.1	867.76	28	0	100.3	101.8	93.9	99	96.1	92.2	101.1	113.4	102.3	2.09847e+08	3.35744e+08	2.33406e+08	2.19539e+08	2.36682e+08	1.28541e+08	2.32871e+08	1.87017e+08	1.90232e+08	3.31451e+08	3.36163e+08	3.10212e+08	3.26898e+08	3.17451e+08	3.04515e+08	333847724	3.7468e+08	3.37863e+08	High	High	High	High	High
FALSE	High	Master Protein	P60174	Triosephosphate isomerase OS=Homo sapiens OX=9606 GN=TPI1 PE=1 SV=4	0	FALSE	245.596	84	23	445	23	249	26.7	6.9	1571.72	23	0	93.3	96	100.2	111.6	115	107.8	106.3	74.4	95.5	8.34289e+08	1354167648	1066537063	1062505557	1212196826	644784638	1049636429	5.24767e+08	7.60858e+08	1316313999	1354203830	1413457595	1574528264	1622371744	1521667060	1500586941	1050622870	1348177205	High	High	High	High	High
FALSE	High	Master Protein	P04083	Annexin A1 OS=Homo sapiens OX=9606 GN=ANXA1 PE=1 SV=2	0	FALSE	244.969	71	24	336	24	346	38.7	7.02	1132.09	24	0	91.2	93.1	96.6	111.1	120.4	117.8	99	78.1	92.8	2.37072e+08	3.81948e+08	2.99278e+08	3.07548e+08	3.69302e+08	2.04905e+08	2.84207e+08	1.60073e+08	215126737	3.74335e+08	3.82228e+08	3.96727e+08	4.56003e+08	4.94562e+08	4.83622e+08	4.0631e+08	3.20536e+08	381186767	High	High	High	High	High
FALSE	High	Master Protein	P11413	Glucose-6-phosphate 1-dehydrogenase OS=Homo sapiens OX=9606 GN=G6PD PE=1 SV=4	0	FALSE	244.778	66	29	316	29	515	59.2	6.84	867.38	29	0	98.3	105.2	96.2	95.6	89.9	91.1	101.6	117.6	104.5	1.4146e+08	2.38799e+08	1.64903e+08	1.46304e+08	1.52327e+08	8.76223e+07	1.61443e+08	1.33394e+08	1.33849e+08	2.2331e+08	2.38799e+08	2.18476e+08	2.17162e+08	2.04072e+08	206785225	2.30803e+08	2.67066e+08	2.37419e+08	High	High	High	High	High
FALSE	High	Master Protein	P40227	T-complex protein 1 subunit zeta OS=Homo sapiens OX=9606 GN=CCT6A PE=1 SV=3	0	FALSE	243.931	49	21	326	21	531	58	6.68	1173.5	21	0	96.3	95.6	103.3	108.6	108.9	108.2	101.7	83.8	93.6	2.13527e+08	3.34644e+08	2.72757e+08	2.56564e+08	2.84678e+08	1.60559e+08	2.48946e+08	1.4635e+08	184873657	3.3717e+08	3.34963e+08	3.61731e+08	3.80474e+08	381215529	3.78967e+08	3.56073e+08	293505379	3.27861e+08	High	High	High	High	High
FALSE	High	Master Protein	Q9NYU2	UDP-glucose:glycoprotein glucosyltransferase 1 OS=Homo sapiens OX=9606 GN=UGGT1 PE=1 SV=3	0	FALSE	242.636	38	39	253	39	1555	177.1	5.63	748.98	39	0	99.7	102.9	92.9	98.8	92.4	92.7	98.5	112	110.2	7.99846e+07	1.29445e+08	8.72135e+07	8.38118e+07	8.68698e+07	4.95898e+07	8.65373e+07	7.07475e+07	7.83135e+07	1.2634e+08	1.3037e+08	1.17785e+08	1.25239e+08	1.17119e+08	117444568	124836218	141939782	1.39617e+08	High	High	High	High	High
FALSE	High	Master Protein	Q14764	Major vault protein OS=Homo sapiens OX=9606 GN=MVP PE=1 SV=4	0	FALSE	241.285	50	31	256	31	893	99.3	5.48	856.64	31	0	102.8	103.3	104.7	108	108.8	104	100	75.6	92.7	1.17159e+08	1.86192e+08	1.41989e+08	1.3182e+08	1.4675e+08	7.93753e+07	1.2622e+08	68236235	9.39283e+07	1.85966e+08	1.8681e+08	1.89357e+08	1.95445e+08	196764223	1.88216e+08	180954813	1.36834e+08	1.67693e+08	High	High	High	High	High
FALSE	High	Master Protein	B0QZ18	Copine-1 OS=Homo sapiens OX=9606 GN=CPNE1 PE=1 SV=1	0	FALSE	240.88	53	29	272	29	542	59.7	6.04	915.37	29	0	100.5	103.6	100.3	97.8	95.5	98.5	102	100.3	101.4	2.17108e+08	352889610	2.57331e+08	2.24864e+08	2.43035e+08	1.42214e+08	242236881	1.70637e+08	1.94048e+08	3.42606e+08	3.53058e+08	3.41749e+08	3.3343e+08	3.25514e+08	3.35619e+08	3.47599e+08	3.4194e+08	3.45421e+08	High	High	High	High	High
FALSE	High	Master Protein	Q9UBB4	Ataxin-10 OS=Homo sapiens OX=9606 GN=ATXN10 PE=1 SV=1	0	FALSE	240.843	72	28	304	28	475	53.5	5.25	1022.28	28	0	98.2	97.8	93.2	91	92	88.5	102.5	125.7	111.1	1.72976e+08	2.72286e+08	1.96226e+08	170798782	191530541	104153797	2e+08	1.75177e+08	1.74744e+08	2.73799e+08	272737644	260006303	2.53809e+08	2.5669e+08	2.46752e+08	2.85977e+08	3.5075e+08	309894020	High	High	High	High	High
FALSE	High	Master Protein	Q13017	Rho GTPase-activating protein 5 OS=Homo sapiens OX=9606 GN=ARHGAP5 PE=1 SV=2	0	FALSE	240.435	33	39	227	39	1502	172.4	6.62	658.69	39	0	100.3	103.3	97	106.7	95.9	90.3	95.2	112.5	98.6	7.32494e+07	1.19592e+08	8.47225e+07	8.35748e+07	8.29641e+07	4.37436e+07	7.70521e+07	6.51115e+07	6.40859e+07	1.16481e+08	1.2005e+08	1.12727e+08	1.24023e+08	1.11458e+08	1.04935e+08	1.10639e+08	1.3075e+08	1.14616e+08	High	High	High	High	High
FALSE	High	Master Protein	Q15084	Protein disulfide-isomerase A6 OS=Homo sapiens OX=9606 GN=PDIA6 PE=1 SV=1	0	FALSE	240.16	58	23	296	22	440	48.1	5.08	1009.77	23	0	97.2	96.4	96.3	106.3	102.8	105.2	95.9	96.7	103.2	2.60561e+08	4.07599e+08	3.07356e+08	3.03216e+08	3.24622e+08	1.88466e+08	283350002	2.04167e+08	2.46153e+08	4.11105e+08	407936497	4.07302e+08	4.49724e+08	4.34832e+08	4.44795e+08	4.05454e+08	4.0901e+08	4.36482e+08	High	High	High	High	High
FALSE	High	Master Protein	P04632	Calpain small subunit 1 OS=Homo sapiens OX=9606 GN=CAPNS1 PE=1 SV=1	0	FALSE	239.14	78	13	292	9	268	28.3	5.2	1067.29	13	5	98.1	96.7	97.3	101.2	95.4	96.2	98.1	109.1	107.9	1.96516e+08	305418090	2.31943e+08	2.15759e+08	225245568	1.28484e+08	2.1662e+08	1.71893e+08	1.92027e+08	3.09955e+08	305418090	3.07296e+08	319734128	3.01463e+08	3.03791e+08	3.09732e+08	344479941	3.40737e+08	High	High	High	High	High
FALSE	High	Master Protein	Q96AC1	Fermitin family homolog 2 OS=Homo sapiens OX=9606 GN=FERMT2 PE=1 SV=1	0	FALSE	239.097	56	32	264	32	680	77.8	6.7	743.6	32	0	90.6	100.3	87	94.5	97.8	89.3	103.2	124.7	112.5	9.63667e+07	1.68473e+08	1.10076e+08	1.07548e+08	1.22998e+08	6.36287e+07	1.21666e+08	1.05189e+08	1.0672e+08	1.53152e+08	1.69595e+08	1.46995e+08	1.59752e+08	1.65316e+08	1.50972e+08	174464319	2.10786e+08	1.90228e+08	High	High	High	High	High
FALSE	High	Master Protein	P54136	Arginine--tRNA ligase, cytoplasmic OS=Homo sapiens OX=9606 GN=RARS1 PE=1 SV=2	0	FALSE	238.581	58	36	338	36	660	75.3	6.68	914.28	36	0	97.9	101.7	104.8	91.4	92	92.6	102.2	115.3	102.2	193854500	3.17556e+08	2.47224e+08	1.92387e+08	2.14712e+08	122374546	2.23164e+08	1.79856e+08	1.80074e+08	3.05995e+08	3.17722e+08	3.27541e+08	2.85546e+08	2.87645e+08	2.89569e+08	3.19295e+08	3.60287e+08	3.19456e+08	High	High	High	High	High
FALSE	High	Master Protein	Q8WVM8	Sec1 family domain-containing protein 1 OS=Homo sapiens OX=9606 GN=SCFD1 PE=1 SV=4	0	FALSE	237.991	53	25	229	25	642	72.3	6.27	829.29	25	0	95.7	98.2	93.3	102.5	101.1	94.5	98.4	103.5	112.9	8.60915e+07	1.39636e+08	9.97928e+07	9.84755e+07	1.07346e+08	5.6856e+07	9.80688e+07	7.36298e+07	9.06213e+07	136400346	1.3989e+08	1.32915e+08	1.46012e+08	1.44058e+08	1.34665e+08	1.40202e+08	1.47412e+08	160871542	High	High	High	High	High
FALSE	High	Master Protein	P05455	Lupus La protein OS=Homo sapiens OX=9606 GN=SSB PE=1 SV=2	0	FALSE	236.673	57	29	298	29	408	46.8	7.12	912.75	29	0	108.1	103.7	105.6	102.7	103.9	106.9	95	79.9	94.2	1.55944e+08	2.36396e+08	1.80882e+08	1.57621e+08	1.7682e+08	102598926	1.51179e+08	9.0565e+07	1.20859e+08	2.46591e+08	2.36549e+08	2.40737e+08	2.34289e+08	2.36927e+08	2.43748e+08	2.16607e+08	1.82138e+08	214820811	High	High	High	High	High
FALSE	High	Master Protein	Q92598	Heat shock protein 105 kDa OS=Homo sapiens OX=9606 GN=HSPH1 PE=1 SV=1	0	FALSE	235.962	47	32	267	31	858	96.8	5.39	819.41	32	0	101.2	103.7	105.2	104.5	100	103.4	96.1	90.2	95.7	1.10729e+08	1.78424e+08	1.36487e+08	1.2152e+08	1.28313e+08	7.54742e+07	1.15768e+08	7.75645e+07	9.33161e+07	1.7473e+08	1.79033e+08	1.81617e+08	1.80544e+08	1.72707e+08	1.78531e+08	1.65972e+08	1.55755e+08	1.65348e+08	High	High	High	High	High
FALSE	High	Master Protein	A8MXP9	Matrin-3 OS=Homo sapiens OX=9606 GN=MATR3 PE=1 SV=1	0	FALSE	235.207	39	27	256	27	895	99.9	6.04	752.33	27	0	101.7	109.5	116.6	107.1	110.7	101.8	96.7	72.2	83.7	1.30629e+08	2.21932e+08	1.78322e+08	1.4616e+08	1.67261e+08	8.73701e+07	1.36961e+08	7.27695e+07	9.53935e+07	2.06123e+08	2.21961e+08	2.36254e+08	2.16991e+08	224242369	2.06347e+08	1.95996e+08	1.46229e+08	1.69538e+08	High	High	High	High	High
FALSE	High	Master Protein	O15067	Phosphoribosylformylglycinamidine synthase OS=Homo sapiens OX=9606 GN=PFAS PE=1 SV=4	0	FALSE	234.066	34	27	176	27	1338	144.6	5.76	577.27	27	0	96.6	111.6	96.7	99.4	103.9	90.6	99.7	95.2	106.4	4.03223e+07	7.39848e+07	4.80675e+07	4.39695e+07	5.1162e+07	2.52868e+07	4.58901e+07	3.16169e+07	4.00729e+07	6.4795e+07	7.47967e+07	6.48388e+07	6.66255e+07	6.96569e+07	6.07572e+07	6.6834e+07	6.38111e+07	7.13179e+07	High	High	High	High	High
FALSE	High	Master Protein	Q16777	Histone H2A type 2-C OS=Homo sapiens OX=9606 GN=H2AC20 PE=1 SV=4	0	FALSE	233.571	58	24	638	3	129	14	10.9	1894.39	24	0	60.6	62.8	75.6	91	97.5	50.7	168.4	112.9	180.5	9.92166e+07	1.62087e+08	1.47376e+08	1.58601e+08	1.88168e+08	5.54475e+07	3.0412e+08	1.45507e+08	263039185	1.56489e+08	1.62087e+08	1.95255e+08	2.35031e+08	2.5184e+08	1.30854e+08	4.34778e+08	2.9159e+08	466083658	High	High	High	High	High
FALSE	High	Master Protein	Q92538	Golgi-specific brefeldin A-resistance guanine nucleotide exchange factor 1 OS=Homo sapiens OX=9606 GN=GBF1 PE=1 SV=2	0	FALSE	233.224	32	40	238	40	1859	206.3	5.73	646.35	40	0	97.8	98.5	89.8	88.9	92.3	81.2	104.7	129.3	117.5	7.77793e+07	1.23795e+08	8.47854e+07	7.54031e+07	8.66484e+07	4.29463e+07	9.19858e+07	8.11234e+07	8.34757e+07	1.2322e+08	1.24095e+08	1.13157e+08	1.1193e+08	1.16224e+08	102273272	1.31835e+08	1.6283e+08	1.48044e+08	High	High	High	High	High
FALSE	High	Master Protein	P61158	Actin-related protein 3 OS=Homo sapiens OX=9606 GN=ACTR3 PE=1 SV=3	0	FALSE	233.191	69	21	392	21	418	47.3	5.88	1190.51	21	0	102.5	101.5	97.2	96	92.6	96.9	101.1	108.2	104	329128594	5.14291e+08	3.71549e+08	3.2813e+08	3.50346e+08	2.08063e+08	3.58349e+08	2.73908e+08	2.97426e+08	5.19118e+08	5.14291e+08	4.92256e+08	4.86257e+08	4.68894e+08	4.91021e+08	5.12305e+08	5.48385e+08	5.27015e+08	High	High	High	High	High
FALSE	High	Master Protein	Q02809	Procollagen-lysine,2-oxoglutarate 5-dioxygenase 1 OS=Homo sapiens OX=9606 GN=PLOD1 PE=1 SV=2	0	FALSE	232.311	56	36	286	35	727	83.5	6.95	794.44	36	1	97.9	96.1	96.8	97.1	93.8	100.2	103.1	110.3	104.5	1.51497e+08	2.34965e+08	1.78723e+08	1.60441e+08	1.71371e+08	1.03826e+08	1.76214e+08	1.34769e+08	1.4422e+08	239620993	2.35391e+08	2.37134e+08	2.37805e+08	2.29786e+08	2.45446e+08	2.5241e+08	2.70203e+08	2.56005e+08	High	High	High	High	High
FALSE	High	Master Protein	P52292	Importin subunit alpha-1 OS=Homo sapiens OX=9606 GN=KPNA2 PE=1 SV=1	0	FALSE	231.381	66	24	255	24	529	57.8	5.4	870.48	24	0	98.8	95.9	94.7	94.7	91.2	100.3	99.4	114.5	110.4	1.34742e+08	206300158	1.53729e+08	1.37412e+08	1.46627e+08	9.1433e+07	1.49104e+08	1.22984e+08	1.33777e+08	2.12571e+08	206300158	2.03671e+08	2.03631e+08	1.96241e+08	2.15778e+08	213690669	2.46328e+08	2.37437e+08	High	High	High	High	High
FALSE	High	Master Protein	P04792	Heat shock protein beta-1 OS=Homo sapiens OX=9606 GN=HSPB1 PE=1 SV=2	0	FALSE	228.61	91	23	260	23	205	22.8	6.4	1017.42	23	0	108.5	111.3	111	93.6	103.9	104.4	96.3	69.9	101.2	3.66052e+08	5.92463e+08	446249421	3.36328e+08	4.13606e+08	2.35615e+08	3.59142e+08	1.85794e+08	3.04394e+08	5.78337e+08	5.933e+08	5.91749e+08	4.99214e+08	5.53709e+08	5.5659e+08	5.13439e+08	3.72455e+08	5.39508e+08	High	High	High	High	High
FALSE	High	Master Protein	P0CG38	POTE ankyrin domain family member I OS=Homo sapiens OX=9606 GN=POTEI PE=3 SV=1	0	FALSE	228.431	14	38	743	3	1075	121.2	6.21	1785.56	38	0	52.1	134	112.3	146.6	53.9	94.7	176.7	87.1	42.5	1.59081e+07	6.45023e+07	4.07977e+07	4.7634e+07	19399172	1.93161e+07	5.95102e+07	2.09337e+07	1.15469e+07	2.5091e+07	6.45023e+07	5.40518e+07	7.05889e+07	2.59633e+07	4.55852e+07	8.50773e+07	4.19109e+07	2.04601e+07	High	High	High	High	High
FALSE	High	Master Protein	P05388	60S acidic ribosomal protein P0 OS=Homo sapiens OX=9606 GN=RPLP0 PE=1 SV=1	0	FALSE	226.485	73	21	311	21	317	34.3	5.97	1172.77	21	0	98	105.6	102.4	94	97.2	97	100.1	103.9	101.9	455117934	7.73988e+08	5.66353e+08	4.64967e+08	5.31793e+08	3.01092e+08	513275968	3.8029e+08	4.21457e+08	7.18049e+08	7.74329e+08	7.50538e+08	6.89356e+08	7.1221e+08	7.10897e+08	7.33792e+08	761505812	7.46829e+08	High	High	High	High	High
FALSE	High	Master Protein	P51991	Heterogeneous nuclear ribonucleoprotein A3 OS=Homo sapiens OX=9606 GN=HNRNPA3 PE=1 SV=2	0	FALSE	226.245	49	23	392	3	378	39.6	9.01	1142.58	23	19	108.2	103	111.6	105.4	104.8	101.8	107.3	69.7	88.1	2.14608e+08	3.22088e+08	2.63786e+08	2.22177e+08	2.45102e+08	1.35135e+08	2.35276e+08	1.08791e+08	1.5575e+08	3.39007e+08	3.22727e+08	3.49775e+08	3.30211e+08	3.28449e+08	3.19032e+08	3.36356e+08	2.18297e+08	2.76112e+08	High	High	High	High	High
FALSE	High	Master Protein	Q7L7L0	Histone H2A type 3 OS=Homo sapiens OX=9606 GN=H2AW PE=1 SV=3	0	FALSE	225.467	58	28	582	1	130	14.1	11.05	1641.63	28	27	99	98.3	99.2	104.3	94.9	111.3	94.6	96	102.4	3385211698	5300860536	4035480460	3792590963	3820741603	2542465122	3567141894	2583807359	3115957681	5339527522	5301357275	5346990218	5620684239	5113910413	6000438378	5099743575	5173618034	5521451610	Peak Found	Peak Found	Peak Found	Peak Found	Peak Found
FALSE	High	Master Protein	P68431	Histone H3.1 OS=Homo sapiens OX=9606 GN=H3C1 PE=1 SV=2	0	FALSE	224.948	49	16	470	4	136	15.4	11.12	1687.76	16	12	86.3	88.9	86	102.8	87.8	97.8	114	117.8	118.5	2204313496	3584244103	2615763288	2797355106	2643240166	1670472309	3214877403	2372287868	2696205037	3476797449	3584518742	3465585395	4145542719	3537656545	3942673980	4596560954	4749879324	4777929398	High	High	High	High	High
FALSE	High	Master Protein	P26599	Polypyrimidine tract-binding protein 1 OS=Homo sapiens OX=9606 GN=PTBP1 PE=1 SV=1	0	FALSE	224.677	57	21	276	11	531	57.2	9.17	983.74	21	11	107.9	104.2	103	97.3	98.7	93.1	103.6	87.7	104.4	2.84559e+08	4.33575e+08	323638253	2.73304e+08	306972514	1.64049e+08	3.01428e+08	1.82143e+08	2.45197e+08	4.49039e+08	4.33575e+08	4.2878e+08	4.05175e+08	4.1098e+08	3.87576e+08	4.31297e+08	3.65052e+08	4.34627e+08	High	High	High	High	High
FALSE	High	Master Protein	E7EUI6	Integrin beta OS=Homo sapiens OX=9606 GN=ITGB1 PE=1 SV=2	0	FALSE	224.207	45	30	377	30	801	88.7	5.44	911.09	30	0	101.9	105.2	98.3	97.4	95.7	90.2	96.7	112.9	101.7	2.48438e+08	4.04233e+08	2.85353e+08	2.52725e+08	2.75086e+08	1.46771e+08	2.59934e+08	2.17065e+08	2.20919e+08	3.92193e+08	4.04794e+08	3.78474e+08	3.74675e+08	3.68438e+08	3.46951e+08	3.72166e+08	4.3458e+08	3.9145e+08	High	High	High	High	High
FALSE	High	Master Protein	P63244	Receptor of activated protein C kinase 1 OS=Homo sapiens OX=9606 GN=RACK1 PE=1 SV=3	0	FALSE	223.992	75	18	311	18	317	35.1	7.69	1091.44	18	0	95.5	100.4	97.8	96.5	100.6	94.5	111.5	93.7	109.5	3.01244e+08	4.99713e+08	3.67108e+08	3.24005e+08	3.73799e+08	1.99201e+08	3.88113e+08	2.32881e+08	3.07178e+08	4.75138e+08	4.99713e+08	4.86372e+08	4.80144e+08	5.00283e+08	4.70136e+08	5.54856e+08	4.66245e+08	5.44667e+08	High	High	High	High	High
FALSE	High	Master Protein	Q15691	Microtubule-associated protein RP/EB family member 1 OS=Homo sapiens OX=9606 GN=MAPRE1 PE=1 SV=3	0	FALSE	223.045	75	18	256	18	268	30	5.14	853.54	18	0	103.7	109.5	100.7	105.4	104.4	96.9	98.8	84.3	96.4	2.43427e+08	4.0567e+08	2.81742e+08	2.63699e+08	2.88941e+08	1.51899e+08	2.5616e+08	155986333	2.01428e+08	384168392	4.0567e+08	373272355	3.90776e+08	3.86789e+08	3.59067e+08	3.66212e+08	3.12408e+08	3.57144e+08	High	High	High	High	High
FALSE	High	Master Protein	P35908	Keratin, type II cytoskeletal 2 epidermal OS=Homo sapiens OX=9606 GN=KRT2 PE=1 SV=2	0	FALSE	221.56	70	36	270	27	639	65.4	8	724.37	36	4	152	70.6	89.2	57	143.7	125.7	55.3	99	107.5	1.59311e+08	116490532	1.11489e+08	6.32918e+07	1.77377e+08	8.80493e+07	6.32982e+07	8.1345e+07	1.00256e+08	2.51502e+08	1.16873e+08	147709230	9.42792e+07	2.37867e+08	208022221	9.15682e+07	1.63788e+08	177989468	High	High	High	High	High
FALSE	High	Master Protein	P13489	Ribonuclease inhibitor OS=Homo sapiens OX=9606 GN=RNH1 PE=1 SV=2	0	FALSE	221.282	72	20	256	20	461	49.9	4.82	893.46	20	0	82.5	96.1	97.5	105.7	106.2	103.8	100.2	102	105.9	1.40345e+08	2.57982e+08	1.9787e+08	1.91772e+08	2.13329e+08	1.18184e+08	1.88409e+08	1.36869e+08	1.60678e+08	2.21775e+08	2.58361e+08	2.62153e+08	2.84188e+08	2.85514e+08	2.7891e+08	2.69354e+08	2.74022e+08	2.84708e+08	High	High	High	High	High
FALSE	High	Master Protein	Q9UJS0	Calcium-binding mitochondrial carrier protein Aralar2 OS=Homo sapiens OX=9606 GN=SLC25A13 PE=1 SV=2	0	FALSE	220.675	57	30	255	22	675	74.1	8.62	752.75	30	7	100.1	101.6	92	89.8	80.8	83	108.4	132.7	111.6	1.06876e+08	1.7136e+08	1.16965e+08	1.02008e+08	1.01715e+08	5.88678e+07	1.2789e+08	1.11951e+08	1.06387e+08	1.68984e+08	1.71668e+08	1.55383e+08	1.51695e+08	1.36433e+08	1.40158e+08	1.83065e+08	2.24151e+08	1.88509e+08	High	High	High	High	High
FALSE	High	Master Protein	H0Y938	Coatomer subunit beta' OS=Homo sapiens OX=9606 GN=COPB2 PE=1 SV=2	0	FALSE	218.541	49	34	277	34	898	101.5	5.82	859.31	34	0	99.3	99.3	95.4	94.4	92.4	87.2	103.9	118.1	110	1.34932e+08	2.13489e+08	1.54547e+08	1.36562e+08	1.485e+08	7.91081e+07	1.56057e+08	1.26571e+08	1.33231e+08	2.13468e+08	2.13489e+08	2.05166e+08	2.03072e+08	1.98759e+08	1.87386e+08	2.23343e+08	2.53956e+08	2.36489e+08	High	High	High	High	High
FALSE	High	Master Protein	A0A1C7CYX9	Dihydropyrimidinase-related protein 2 OS=Homo sapiens OX=9606 GN=DPYSL2 PE=1 SV=1	0	FALSE	217.881	52	24	210	20	677	73.5	6.35	658.14	24	0	106	97.8	105.3	103.5	96.8	102.9	107	84.5	96.2	9.60373e+07	1.39697e+08	1.13288e+08	9.95902e+07	1.02937e+08	6.22258e+07	1.06993e+08	6.02876e+07	7.7504e+07	1.51496e+08	1.39697e+08	1.50494e+08	1.47971e+08	1.38313e+08	1.47039e+08	1.5296e+08	1.207e+08	1.37532e+08	High	High	High	High	High
FALSE	High	Master Protein	Q16881	Thioredoxin reductase 1, cytoplasmic OS=Homo sapiens OX=9606 GN=TXNRD1 PE=1 SV=3	0	FALSE	217.043	50	24	149	1	649	70.9	7.39	550.25	24	23	107.8	106.1	102.1	95.2	103	92.4	102.4	92.2	98.8	7.40881e+07	1.14689e+08	8.30478e+07	6.9161e+07	8.34246e+07	4.23329e+07	7.74162e+07	4.96604e+07	6.03933e+07	1.16856e+08	1.14958e+08	1.10675e+08	1.03222e+08	1.11653e+08	1.00163e+08	1.1095e+08	9.98862e+07	1.07054e+08	Peak Found	High	High	Peak Found	Peak Found
FALSE	High	Master Protein	O00299	Chloride intracellular channel protein 1 OS=Homo sapiens OX=9606 GN=CLIC1 PE=1 SV=4	0	FALSE	216.982	78	20	392	19	241	26.9	5.17	1377.88	20	1	101.5	104.9	102.1	96.4	95.1	92.7	101.2	104.1	102.2	640739594	1043845062	7.67162e+08	6.47403e+08	7.07256e+08	3.91105e+08	7.04752e+08	517501417	5.73824e+08	1010787832	1044243377	1016750468	9.59718e+08	9.46793e+08	9.23134e+08	1007706331	1036686936	1017493802	High	High	High	High	High
FALSE	High	Master Protein	B4DY09	Interleukin enhancer-binding factor 2 OS=Homo sapiens OX=9606 GN=ILF2 PE=1 SV=1	0	FALSE	216.767	72	17	268	17	352	38.9	4.94	941.35	17	0	100	100.6	97.7	90	86.9	84.4	102.7	125	112.6	1.53687e+08	2.43681e+08	1.78272e+08	1.47262e+08	1.57001e+08	8.65736e+07	1.74226e+08	1.51469e+08	154122064	2.42523e+08	2.4407e+08	2.36938e+08	2.18388e+08	210756274	2.04786e+08	2.4913e+08	3.03291e+08	2.73177e+08	High	High	High	High	High
FALSE	High	Master Protein	P06756	Integrin alpha-V OS=Homo sapiens OX=9606 GN=ITGAV PE=1 SV=2	0	FALSE	216.742	41	36	231	36	1048	116	5.68	682.39	36	0	101.8	100.3	105.7	102.7	99.7	95.6	97	100.3	96.9	9.84656e+07	1.53029e+08	1.21928e+08	1.05772e+08	1.13709e+08	6.1848e+07	1.03566e+08	7.63901e+07	8.34451e+07	1.55651e+08	1.53327e+08	1.6154e+08	1.57008e+08	1.52393e+08	1.46104e+08	1.4826e+08	1.53283e+08	1.48153e+08	High	High	High	High	High
FALSE	High	Master Protein	P27816	Microtubule-associated protein 4 OS=Homo sapiens OX=9606 GN=MAP4 PE=1 SV=3	0	FALSE	216.72	38	33	263	1	1152	120.9	5.43	740.67	33	0	123.8	58.2	26.8	103.4	66.9	223.6	91.6	80.2	125.5	2.271e+06	1683322	585217	2.01918e+06	1.44715e+06	2.74085e+06	1.85344e+06	1.15862e+06	2.04954e+06	3.58194e+06	1683322	775339	2.99222e+06	1.93683e+06	6.46829e+06	2.64973e+06	2.31965e+06	3.63162e+06	Peak Found	Peak Found	Peak Found	High	Peak Found
FALSE	High	Master Protein	Q05639	Elongation factor 1-alpha 2 OS=Homo sapiens OX=9606 GN=EEF1A2 PE=1 SV=1	0	FALSE	216.168	52	25	1102	6	463	50.4	9.03	3221.41	25	0	103.6	97.1	107.2	75.9	93	85.3	137	85.8	115.1	2.19941e+07	3.2572e+07	2.74206e+07	1.72212e+07	2.33482e+07	1.20684e+07	3.22541e+07	1.43295e+07	2.18927e+07	3.50923e+07	3.29205e+07	3.63289e+07	2.5722e+07	3.1521e+07	2.8901e+07	46438233	2.90815e+07	3.8996e+07	High	High	High	High	High
FALSE	High	Master Protein	Q9H583	HEAT repeat-containing protein 1 OS=Homo sapiens OX=9606 GN=HEATR1 PE=1 SV=3	0	FALSE	215.899	26	38	221	37	2144	242.2	6.54	583.01	38	1	106.8	84	92.5	98.1	110.2	98.9	96.4	104.3	108.9	6.99529e+07	8.67481e+07	7.14035e+07	6.83996e+07	8.54564e+07	4.29835e+07	6.93926e+07	5.38318e+07	6.34811e+07	1.10902e+08	8.71927e+07	9.60116e+07	101869005	1.1441e+08	1.02706e+08	100082157	1.08266e+08	1.13067e+08	High	High	High	High	High
FALSE	High	Master Protein	P31150	Rab GDP dissociation inhibitor alpha OS=Homo sapiens OX=9606 GN=GDI1 PE=1 SV=2	0	FALSE	215.465	57	22	230	12	447	50.6	5.14	915.2	22	0	100	96.3	98.8	92.1	96.7	89.1	99.1	110.1	117.8	5.00163e+07	7.66079e+07	5.90873e+07	4.90268e+07	5.71795e+07	2.9799e+07	5.51576e+07	4.34942e+07	5.26535e+07	7.96045e+07	7.66099e+07	7.86252e+07	7.33126e+07	7.69547e+07	7.0899e+07	7.88598e+07	8.75686e+07	9.37069e+07	High	High	High	High	High
FALSE	High	Master Protein	P41091	Eukaryotic translation initiation factor 2 subunit 3 OS=Homo sapiens OX=9606 GN=EIF2S3 PE=1 SV=3	0	FALSE	215.033	61	24	252	24	472	51.1	8.4	813.39	24	0	100.4	108.9	101.7	98.5	92.1	90.6	103	102.5	102.2	1.73527e+08	296866316	2.09149e+08	1.81069e+08	1.87535e+08	1.04592e+08	1.96427e+08	1.39575e+08	157243389	2.73696e+08	296866316	277095597	2.68327e+08	2.50992e+08	2.46832e+08	2.80817e+08	279439581	2.78633e+08	High	High	High	High	High
FALSE	High	Master Protein	P60228	Eukaryotic translation initiation factor 3 subunit E OS=Homo sapiens OX=9606 GN=EIF3E PE=1 SV=1	0	FALSE	214.48	66	24	289	24	445	52.2	6.04	849.41	24	0	100.7	97	92.4	92	91.1	83.9	102.1	128.3	112.5	1.12524e+08	1.70863e+08	1.23204e+08	109419044	1.20103e+08	6.27432e+07	1.26159e+08	1.13197e+08	1.11976e+08	1.77826e+08	1.71424e+08	1.63272e+08	1.62537e+08	1.60905e+08	1.48235e+08	180420856	226629063	1.98664e+08	High	High	High	High	High
FALSE	High	Master Protein	F8W809	Thioredoxin-disulfide reductase OS=Homo sapiens OX=9606 GN=TXNRD1 PE=1 SV=1	0	FALSE	214.406	63	24	149	1	498	54.6	6.47	548.86	24	0	148.4	65.3	121.6	65.2	138.1	140.8	91.8	3.5	125.2	559788	388809	546119		614114	354974	382289		420551	882926	388809	723538	388198	821914	837725	546530	21043.9	745181	Peak Found	Peak Found	Peak Found	Not Found	High
FALSE	High	Master Protein	Q9UBT2	SUMO-activating enzyme subunit 2 OS=Homo sapiens OX=9606 GN=UBA2 PE=1 SV=2	0	FALSE	213.393	52	22	204	22	640	71.2	5.29	591.15	22	0	100.7	98.4	101.2	104.3	94.9	102.4	93.4	107.4	97.2	1.13528e+08	1.74656e+08	1.35836e+08	1.25143e+08	1.26066e+08	7.70199e+07	1.15802e+08	9.50855e+07	9.70468e+07	1.79062e+08	174980865	1.79966e+08	1.8545e+08	1.68723e+08	1.82053e+08	1.66083e+08	1.90915e+08	1.72737e+08	High	High	High	High	High
FALSE	High	Master Protein	P06753-2	Isoform 2 of Tropomyosin alpha-3 chain OS=Homo sapiens OX=9606 GN=TPM3	0	FALSE	212.544	63	27	385	19	248	29	4.78	1076.75	27	9	136.2	112.8	125.3	114.1	120.5	115.6	50	60.5	65	5.46837e+08	7.1402e+08	5.9905e+08	4.8754e+08	5.70547e+08	3.09463e+08	221599876	1.91312e+08	232142874	8.629e+08	7.14529e+08	7.93922e+08	7.22996e+08	7.63626e+08	7.32091e+08	3.16912e+08	3.83416e+08	4.11742e+08	High	High	High	High	High
FALSE	High	Master Protein	P61160	Actin-related protein 2 OS=Homo sapiens OX=9606 GN=ACTR2 PE=1 SV=1	0	FALSE	211.847	52	19	250	19	394	44.7	6.74	820.69	19	0	110.2	99.8	96	98.3	91.4	97.4	100.8	119.2	86.9	167028471	2.38777e+08	1.72987e+08	1.58293e+08	1.63147e+08	9.85981e+07	1.68711e+08	1.42138e+08	1.17225e+08	2.63488e+08	2.38777e+08	2.29606e+08	2.35045e+08	2.18623e+08	2.32916e+08	2.41193e+08	2.85001e+08	2.07804e+08	High	High	High	High	High
FALSE	High	Master Protein	P67936	Tropomyosin alpha-4 chain OS=Homo sapiens OX=9606 GN=TPM4 PE=1 SV=3	0	FALSE	211.408	64	26	368	14	248	28.5	4.69	1134.72	26	7	137.8	121.7	132.6	106.2	118.1	110.4	52.8	58.4	61.9	4.22662e+08	5.89044e+08	4.84216e+08	3.46887e+08	4.26758e+08	2.26087e+08	1.78683e+08	1.41104e+08	1.68529e+08	6.66644e+08	5.89044e+08	6.41525e+08	5.14053e+08	5.71418e+08	5.34158e+08	255675652	2.8262e+08	2.99321e+08	High	High	High	High	High
FALSE	High	Master Protein	E9PKG1	Protein arginine N-methyltransferase 1 OS=Homo sapiens OX=9606 GN=PRMT1 PE=1 SV=1	0	FALSE	211.371	66	23	276	23	325	37.7	6.15	882.46	23	0	94	102	96.5	92.6	89.3	85.2	107.3	126.9	106.1	2.3353e+08	4.00072e+08	2.85687e+08	2.45088e+08	2.6164e+08	1.41555e+08	2.94199e+08	2.48529e+08	2.34803e+08	3.68834e+08	400221816	3.78641e+08	3.63367e+08	3.50576e+08	3.34331e+08	4.20972e+08	498041195	4.16474e+08	High	High	High	High	High
FALSE	High	Master Protein	E7EVA0	Microtubule-associated protein OS=Homo sapiens OX=9606 GN=MAP4 PE=1 SV=1	0	FALSE	210.814	18	33	260	1	2297	245.3	6.23	732.01	33	32	124.2	99.5	96.1	105.7	100.7	107.8	90.6	81.7	93.8	156081226	1.97006e+08	1.43178e+08	141129480	1.49005e+08	9.05008e+07	1.25472e+08	8.08075e+07	104794311	2.46518e+08	1.97419e+08	1.907e+08	2.09904e+08	199818411	2.13951e+08	1.79843e+08	1.62228e+08	1.86193e+08	Peak Found	Peak Found	Peak Found	Peak Found	High
FALSE	High	Master Protein	P63241	Eukaryotic translation initiation factor 5A-1 OS=Homo sapiens OX=9606 GN=EIF5A PE=1 SV=2	0	FALSE	210.604	71	15	285	15	154	16.8	5.24	1018.59	15	0	112.3	102	111.8	102.4	115.6	102.5	100.1	64	89.2	3.41999e+08	4.89721e+08	4.05346e+08	3.32007e+08	4.15265e+08	2.08607e+08	336395979	1.53721e+08	2.41899e+08	539752902	4.90307e+08	5.3714e+08	4.92194e+08	5.55812e+08	4.92562e+08	481238621	3.07761e+08	4.28624e+08	High	High	High	High	High
FALSE	High	Master Protein	Q9HDC9	Adipocyte plasma membrane-associated protein OS=Homo sapiens OX=9606 GN=APMAP PE=1 SV=2	0	FALSE	210.53	62	20	263	20	416	46.5	6.16	864.61	20	0	91.3	116.6	90.2	90	100.4	77.1	95.2	139.5	99.8	1.63271e+08	3.28719e+08	1.92059e+08	1.71188e+08	2.11429e+08	9.19634e+07	1.87687e+08	1.96398e+08	1.58847e+08	2.5752e+08	3.28719e+08	2.54454e+08	2.53684e+08	2.82971e+08	2.17256e+08	2.68323e+08	3.93203e+08	2.81464e+08	High	High	High	High	High
FALSE	High	Master Protein	P23634	Plasma membrane calcium-transporting ATPase 4 OS=Homo sapiens OX=9606 GN=ATP2B4 PE=1 SV=2	0	FALSE	209.263	34	32	181	19	1241	137.8	6.6	548.41	32	13	103.9	104.8	99.9	92.2	87.7	92.7	100.4	122.5	95.8	8.71009e+07	1.37617e+08	9.9541e+07	8.21145e+07	8.62957e+07	5.20686e+07	9.27956e+07	8.11525e+07	7.09522e+07	1.38069e+08	1.3919e+08	132734916	1.22546e+08	1.16537e+08	1.23155e+08	1.33408e+08	1.62759e+08	1.27246e+08	High	High	High	High	High
FALSE	High	Master Protein	P15924	Desmoplakin OS=Homo sapiens OX=9606 GN=DSP PE=1 SV=3	0	FALSE	209.036	21	48	166	47	2871	331.6	6.81	375.61	48	1	89.1	94	111.4	103.8	117.4	106.7	95.7	88.8	93.1	3.95014e+07	6.48813e+07	5.92781e+07	4.92559e+07	6.18207e+07	3.16548e+07	4.6812e+07	3.03758e+07	3.60127e+07	6.32602e+07	6.67781e+07	7.91191e+07	7.3734e+07	8.33525e+07	7.57426e+07	6.79297e+07	6.30469e+07	6.61039e+07	High	High	High	High	High
FALSE	High	Master Protein	P67809	Y-box-binding protein 1 OS=Homo sapiens OX=9606 GN=YBX1 PE=1 SV=3	0	FALSE	208.699	50	14	178	9	324	35.9	9.88	651.66	14	5	158.8	118.1	124.1	87.1	89.8	101.3	71.3	71.7	77.8	2.31012e+08	2.70538e+08	2.14908e+08	1.3491e+08	1.53433e+08	9.83368e+07	1.14138e+08	8.19804e+07	100817095	3.64658e+08	2.71174e+08	2.84927e+08	1.99975e+08	2.06066e+08	232442245	1.63689e+08	1.64509e+08	1.78691e+08	High	High	High	High	High
FALSE	High	Master Protein	P37802	Transgelin-2 OS=Homo sapiens OX=9606 GN=TAGLN2 PE=1 SV=3	0	FALSE	207.472	85	23	536	23	199	22.4	8.25	1732.82	23	0	98.9	100.8	112.1	106.4	116.1	106.4	102.4	63.8	93	9.02775e+08	1451028319	1218564146	1033998244	1248301477	6.48903e+08	1031054380	4.58824e+08	7.55704e+08	1424009805	1451455027	1614444045	1532283242	1670693241	1531569153	1474021571	9.18844e+08	1339205919	High	High	High	High	High
FALSE	High	Master Protein	Q9Y262	Eukaryotic translation initiation factor 3 subunit L OS=Homo sapiens OX=9606 GN=EIF3L PE=1 SV=1	0	FALSE	207.142	55	29	307	29	564	66.7	6.34	938.28	29	0	94.1	98.1	95.8	88.5	90.5	102.4	100	120.4	110.2	1.856e+08	3.05295e+08	2.24822e+08	1.86062e+08	2.10352e+08	1.35058e+08	2.1804e+08	1.87331e+08	193842149	2.93128e+08	3.05532e+08	2.98482e+08	2.75726e+08	2.81946e+08	3.19166e+08	3.11716e+08	3.75051e+08	3.43472e+08	High	High	High	High	High
FALSE	High	Master Protein	Q06830	Peroxiredoxin-1 OS=Homo sapiens OX=9606 GN=PRDX1 PE=1 SV=1	0	FALSE	207.007	83	21	347	19	199	22.1	8.13	977.62	21	2	100.4	112.3	103.2	106.2	103.9	90.2	107.3	80.4	96.1	6.04724e+08	1066970637	7.39991e+08	6.8036e+08	737387270	3.62938e+08	7.13099e+08	381662448	515521813	9.54396e+08	1067398489	980405603	1008927753	9.8712e+08	8.56754e+08	1019464009	7.64339e+08	9.13462e+08	High	High	High	High	High
FALSE	High	Master Protein	O00429	Dynamin-1-like protein OS=Homo sapiens OX=9606 GN=DNM1L PE=1 SV=2	0	FALSE	205.936	50	27	194	27	736	81.8	6.81	634.33	27	0	96.6	112.1	95.7	97.2	93.8	95.2	103.2	107.6	98.5	5.74385e+07	1.05055e+08	6.78066e+07	6.16693e+07	6.59887e+07	3.78639e+07	6.80193e+07	5.05477e+07	5.2077e+07	9.10323e+07	105632035	9.01803e+07	9.16062e+07	8.83174e+07	8.96674e+07	9.72421e+07	1.01321e+08	9.2813e+07	High	High	High	High	High
FALSE	High	Master Protein	A0A0A0MT01	Actin-depolymerizing factor OS=Homo sapiens OX=9606 GN=GSN PE=1 SV=1	0	FALSE	205.803	38	25	231	25	767	84.7	5.83	641.47	25	0	96.1	107.2	117.6	109.8	113	119.2	100	61.7	75.5	1.30359e+08	2.29416e+08	1.90407e+08	1.58899e+08	1.81047e+08	108349212	1.49893e+08	6.5606e+07	9.12098e+07	206306462	2.30116e+08	2.52427e+08	2.35763e+08	2.42592e+08	2.55985e+08	2.14674e+08	1.32445e+08	1.62013e+08	High	High	High	High	High
FALSE	High	Master Protein	P49411	Elongation factor Tu, mitochondrial OS=Homo sapiens OX=9606 GN=TUFM PE=1 SV=2	0	FALSE	205.137	63	27	261	27	452	49.5	7.61	784.18	27	0	97.1	103.4	110	105.2	107.4	95.6	109.2	80.4	91.7	113838560	1.91094e+08	1.5378e+08	1.31215e+08	1.48504e+08	7.47901e+07	1.41589e+08	7.39909e+07	9.5919e+07	1.79916e+08	1.91628e+08	2.03818e+08	1.95081e+08	1.9901e+08	1.77302e+08	2.02459e+08	1.49112e+08	1.69988e+08	High	High	High	High	High
FALSE	High	Master Protein	P11717	Cation-independent mannose-6-phosphate receptor OS=Homo sapiens OX=9606 GN=IGF2R PE=1 SV=3	0	FALSE	204.958	23	42	276	42	2491	274.2	5.94	692.86	42	0	103.2	101.5	105.4	98.4	93.4	92.9	96.8	109.5	98.9	1.09271e+08	1.68893e+08	1.32704e+08	1.11008e+08	1.16002e+08	6.56947e+07	1.12133e+08	9.15939e+07	9.32281e+07	1.72752e+08	1.70046e+08	1.76554e+08	1.64749e+08	1.5643e+08	1.55597e+08	1.62054e+08	1.83378e+08	1.65648e+08	High	High	High	High	High
FALSE	High	Master Protein	Q14240	Eukaryotic initiation factor 4A-II OS=Homo sapiens OX=9606 GN=EIF4A2 PE=1 SV=2	0	FALSE	204.382	64	27	437	12	407	46.4	5.48	1166.74	27	0	101.4	102	99.3	100.1	97	80.5	99.7	117.6	102.3	5.86792e+07	9.33339e+07	6.8599e+07	6.18044e+07	6.61697e+07	3.11011e+07	6.37776e+07	5.37409e+07	5.28459e+07	9.27842e+07	9.33339e+07	9.08851e+07	9.15879e+07	8.87881e+07	7.36416e+07	9.1178e+07	1.07593e+08	9.36386e+07	High	High	High	High	High
FALSE	High	Master Protein	O00571	ATP-dependent RNA helicase DDX3X OS=Homo sapiens OX=9606 GN=DDX3X PE=1 SV=3	0	FALSE	204.332	49	30	364	27	662	73.2	7.18	1005.58	30	5	106.9	106.2	101.4	99.1	97.4	149	90.5	69.4	80.3	2.08285e+08	3.26025e+08	2.351e+08	2.05616e+08	2.23537e+08	1.93927e+08	1.94625e+08	1.06589e+08	139241764	3.28733e+08	3.26542e+08	3.11802e+08	3.04742e+08	2.99547e+08	4.58216e+08	2.78528e+08	2.13399e+08	2.47075e+08	High	High	High	High	High
FALSE	High	Master Protein	P19338	Nucleolin OS=Homo sapiens OX=9606 GN=NCL PE=1 SV=3	0	FALSE	204.33	30	28	373	28	710	76.6	4.7	1124.91	28	0	121.2	106.4	112.4	101.7	101	106.1	93.9	74.2	83.1	579654891	8.02927e+08	6.40396e+08	5.17563e+08	5.69409e+08	3.3929e+08	4.9558e+08	2.79329e+08	3.5369e+08	9.14261e+08	8.02927e+08	8.48443e+08	7.67253e+08	7.62081e+08	8.00873e+08	7.08494e+08	5.59886e+08	6.26709e+08	High	High	High	High	High
FALSE	High	Master Protein	Q15365	Poly(rC)-binding protein 1 OS=Homo sapiens OX=9606 GN=PCBP1 PE=1 SV=2	0	FALSE	203.829	80	20	215	15	356	37.5	7.09	771.5	20	6	101.8	103.8	104.4	97.3	101.3	98.4	102.6	89.9	100.5	246571590	3.97064e+08	3.01278e+08	2.51041e+08	2.89515e+08	1.59594e+08	2.74667e+08	1.71366e+08	2.16716e+08	3.89827e+08	3.97201e+08	3.99786e+08	3.72569e+08	3.87809e+08	3.76848e+08	3.92726e+08	3.44131e+08	3.84564e+08	High	High	High	High	High
FALSE	High	Master Protein	P52788	Spermine synthase OS=Homo sapiens OX=9606 GN=SMS PE=1 SV=2	0	FALSE	203.408	64	18	179	18	366	41.2	5.02	660.77	18	0	102.1	103.3	97.1	93.7	95.9	91.5	98.1	109.1	109.2	1.44152e+08	2.30255e+08	1.62961e+08	1.40731e+08	1.59488e+08	8.60647e+07	1.5298e+08	1.2125e+08	1.37371e+08	227869843	2.30464e+08	2.16541e+08	2.09048e+08	2.13866e+08	2.04054e+08	2.18894e+08	2.43446e+08	2.43656e+08	High	High	High	High	High
FALSE	High	Master Protein	P62136	Serine/threonine-protein phosphatase PP1-alpha catalytic subunit OS=Homo sapiens OX=9606 GN=PPP1CA PE=1 SV=1	0	FALSE	203.277	60	21	341	6	330	37.5	6.33	1087.43	21	16	102.1	105	96.6	93.6	89.6	86.3	103.8	116.7	106.3	2.59243e+08	4.20209e+08	2.91961e+08	2.52884e+08	2.68125e+08	1.46441e+08	2.90897e+08	2.33406e+08	2.40416e+08	4.09191e+08	4.20475e+08	3.87021e+08	374766563	3.58851e+08	3.45861e+08	4.15874e+08	4.67296e+08	425997378	High	High	High	High	High
FALSE	High	Master Protein	Q13838	Spliceosome RNA helicase DDX39B OS=Homo sapiens OX=9606 GN=DDX39B PE=1 SV=1	0	FALSE	202.645	57	21	334	9	428	49	5.67	1101.69	21	14	102.3	108.5	100.1	98.8	96.2	91.3	97.9	109.5	95.3	3.27254e+08	5.47742e+08	3.81407e+08	3.36671e+08	3.63045e+08	1.95254e+08	3.45354e+08	2.76045e+08	2.71418e+08	5.16454e+08	5.47742e+08	5.05316e+08	4.98914e+08	4.85889e+08	4.60793e+08	4.94289e+08	5.52977e+08	4.81274e+08	High	High	High	High	High
FALSE	High	Master Protein	D6REX3	Protein transport protein Sec31A OS=Homo sapiens OX=9606 GN=SEC31A PE=1 SV=1	0	FALSE	202.097	28	25	202	25	1251	136.1	6.98	597.95	25	0	96.7	106.3	106.6	100.7	106	92.8	99.5	93.5	98	7.5365e+07	1.30695e+08	9.90707e+07	8.37003e+07	9.7326e+07	4.82224e+07	8.53281e+07	5.74764e+07	6.76597e+07	1.19124e+08	1.3099e+08	1.31256e+08	1.24036e+08	130524873	1.14286e+08	1.22528e+08	1.15128e+08	1.20748e+08	High	High	High	High	High
FALSE	High	Master Protein	P22102	Trifunctional purine biosynthetic protein adenosine-3 OS=Homo sapiens OX=9606 GN=GART PE=1 SV=1	0	FALSE	201.934	44	31	213	31	1010	107.7	6.7	731.94	31	0	97.3	103.2	105	98.9	99	93.5	110	92.4	100.7	7.64693e+07	1.28182e+08	9.8143e+07	8.26509e+07	9.15904e+07	4.90486e+07	9.50389e+07	5.68152e+07	6.98353e+07	1.20881e+08	1.28182e+08	1.30407e+08	1.22794e+08	122916632	1.16127e+08	1.36612e+08	1.14691e+08	1.25011e+08	High	High	High	High	High
FALSE	High	Master Protein	A0A6I8PIV1	Leucyl-tRNA synthetase OS=Homo sapiens OX=9606 GN=LARS1 PE=1 SV=1	0	FALSE	201.757	38	37	235	36	1175	134.3	7.2	629.84	37	1	100.9	99.1	97.5	98.5	93.2	100.5	99.9	107.1	103.3	1.47213e+08	2.27581e+08	1.69342e+08	1.53007e+08	1.59802e+08	9.79753e+07	1.60555e+08	1.23053e+08	1.33628e+08	2.3221e+08	228129290	2.24357e+08	2.26741e+08	2.14399e+08	2.31323e+08	2.29918e+08	2.46361e+08	2.37597e+08	High	High	High	High	High
FALSE	High	Master Protein	P25705	ATP synthase subunit alpha, mitochondrial OS=Homo sapiens OX=9606 GN=ATP5F1A PE=1 SV=1	0	FALSE	200.791	52	24	264	24	553	59.7	9.13	889.65	24	0	99.6	99.7	103	103	107.5	108.4	103.3	75.5	100.1	2.34237e+08	3.69708e+08	2.88035e+08	2.5766e+08	2.97862e+08	1.70319e+08	2.67887e+08	1.39779e+08	2.09411e+08	3.69451e+08	3.69708e+08	3.81797e+08	381826466	3.9865e+08	4.01947e+08	3.82978e+08	2.79847e+08	3.71058e+08	High	High	High	High	High
FALSE	High	Master Protein	P14923	Junction plakoglobin OS=Homo sapiens OX=9606 GN=JUP PE=1 SV=3	0	FALSE	200.288	53	30	225	25	745	81.7	6.14	632.75	30	6	98.4	101.1	102.4	88.3	100.5	97.8	94.6	110.1	106.7	61789216	1.00402e+08	7.66343e+07	5.88763e+07	7.43378e+07	4.09736e+07	6.52134e+07	5.46032e+07	5.97445e+07	9.7789e+07	100566424	1.01861e+08	8.77693e+07	9.98912e+07	9.72741e+07	9.41032e+07	109476434	1.06113e+08	High	High	High	High	High
FALSE	High	Master Protein	P52597	Heterogeneous nuclear ribonucleoprotein F OS=Homo sapiens OX=9606 GN=HNRNPF PE=1 SV=3	0	FALSE	199.886	61	18	213	15	415	45.6	5.58	725.7	18	3	100.5	100.1	110	100.7	109.9	105.9	110.5	68	94.4	1.31572e+08	2.07369e+08	1.71914e+08	1.4076e+08	1.69808e+08	9.29601e+07	1.59827e+08	6.9998e+07	109882502	2.08072e+08	2.07389e+08	227764294	2.08593e+08	2.27573e+08	2.19382e+08	2.28828e+08	1.40752e+08	1.95548e+08	High	High	High	High	High
FALSE	High	Master Protein	Q9H4A4	Aminopeptidase B OS=Homo sapiens OX=9606 GN=RNPEP PE=1 SV=2	0	FALSE	199.742	59	33	191	33	650	72.5	5.74	486.23	33	0	97.9	104.9	100.1	97.3	102.9	88	97.2	108.5	103.1	7.57693e+07	1.29006e+08	9.3337e+07	8.03222e+07	9.42181e+07	4.54153e+07	8.37987e+07	6.67602e+07	7.16027e+07	1.21204e+08	1.2982e+08	1.2391e+08	1.20419e+08	1.27294e+08	1.08923e+08	1.20357e+08	1.34302e+08	1.27649e+08	High	High	High	High	High
FALSE	High	Master Protein	Q9Y5L0	Transportin-3 OS=Homo sapiens OX=9606 GN=TNPO3 PE=1 SV=3	0	FALSE	199.407	43	23	154	23	923	104.1	5.57	465.76	23	0	96.8	101.6	100.1	91	87.8	76	105.6	127	114.1	4.04145e+07	6.60333e+07	4.92267e+07	4.02028e+07	4.23093e+07	2.10086e+07	4.79615e+07	4.13536e+07	4.23805e+07	6.37438e+07	6.68708e+07	6.58972e+07	5.98887e+07	5.78189e+07	5.00347e+07	6.95431e+07	8.36392e+07	7.50947e+07	High	High	High	High	High
FALSE	High	Master Protein	A0A7I2YQN2	Heterogeneous nuclear ribonucleoprotein Q OS=Homo sapiens OX=9606 GN=SYNCRIP PE=1 SV=1	0	FALSE	199.367	47	25	320	19	561	62.5	7.56	816.88	25	7	102.2	100	106.1	106.9	106.7	110.1	100.2	73.2	94.6	2.00826e+08	3.09924e+08	2.48022e+08	2.2359e+08	2.47149e+08	1.44548e+08	2.17076e+08	1.13136e+08	1.65408e+08	3.16937e+08	3.09924e+08	3.2901e+08	3.31338e+08	3.30777e+08	3.41187e+08	3.10651e+08	2.2687e+08	2.93416e+08	High	High	High	High	High
FALSE	High	Master Protein	P53992	Protein transport protein Sec24C OS=Homo sapiens OX=9606 GN=SEC24C PE=1 SV=3	0	FALSE	199.288	31	23	205	22	1094	118.2	7.06	670.95	23	1	102.3	102.9	96.6	93.8	89.9	89.7	101.4	121.8	101.6	7.67201e+07	122012570	8.63976e+07	7.46962e+07	7.96972e+07	4.50474e+07	8.39584e+07	7.22621e+07	6.81666e+07	1.21671e+08	1.22404e+08	1.14938e+08	1.11604e+08	1.06973e+08	1.06753e+08	1.20677e+08	1.44977e+08	1.20844e+08	High	High	High	High	High
FALSE	High	Master Protein	Q13045	Protein flightless-1 homolog OS=Homo sapiens OX=9606 GN=FLII PE=1 SV=2	0	FALSE	198.986	34	32	190	32	1269	144.7	6.05	540.59	32	0	97.4	101.6	95.4	98	95.3	85.3	100.4	117.1	109.4	71584210	1.17589e+08	8.32475e+07	7.67001e+07	8.21739e+07	4.18022e+07	8.08137e+07	6.76636e+07	7.12645e+07	1.13333e+08	1.18191e+08	1.10921e+08	1.14006e+08	1.10858e+08	9.91927e+07	1.1674e+08	1.36244e+08	1.27286e+08	High	High	High	High	High
FALSE	High	Master Protein	O43852	Calumenin OS=Homo sapiens OX=9606 GN=CALU PE=1 SV=2	0	FALSE	198.418	67	18	217	5	315	37.1	4.64	801.2	18	14	130.8	108.2	119.5	108.3	113.5	121.7	64.6	65.9	67.5	1.52693e+08	1.99213e+08	1.6608e+08	1.34331e+08	1.56096e+08	9.49389e+07	8.27614e+07	6.0108e+07	6.95963e+07	2.40835e+08	1.99213e+08	2.20036e+08	1.99332e+08	2.08915e+08	224052087	1.18848e+08	1.21286e+08	1.24244e+08	High	High	High	High	High
FALSE	High	Master Protein	P62841	40S ribosomal protein S15 OS=Homo sapiens OX=9606 GN=RPS15 PE=1 SV=2	0	FALSE	198.103	56	8	351	8	145	17	10.39	928.96	8	0	105.7	91.7	97.8	94.7	97.5	86.4	105.6	115	105.7	1.10086e+08	1.50244e+08	1.21148e+08	104972691	1.19678e+08	6.01023e+07	1.2128e+08	9.43707e+07	9.77531e+07	1.73668e+08	1.50656e+08	1.60637e+08	1.55624e+08	1.60174e+08	1.41907e+08	1.73537e+08	1.88937e+08	1.73592e+08	High	High	High	High	High
FALSE	High	Master Protein	Q86XA9	HEAT repeat-containing protein 5A OS=Homo sapiens OX=9606 GN=HEATR5A PE=1 SV=2	0	FALSE	197.859	23	32	178	32	2040	221.9	6.58	522.67	32	0	98.1	104.1	95.5	93.1	93.5	77.5	105.5	120.3	112.4	4.16406e+07	6.97278e+07	4.81514e+07	4.21562e+07	4.69321e+07	2.19987e+07	4.93535e+07	4.02895e+07	4.26208e+07	6.59454e+07	6.99626e+07	6.41721e+07	6.25568e+07	6.28711e+07	5.21032e+07	7.09105e+07	8.08634e+07	7.55205e+07	High	High	High	High	High
FALSE	High	Master Protein	P62424	60S ribosomal protein L7a OS=Homo sapiens OX=9606 GN=RPL7A PE=1 SV=2	0	FALSE	196.425	54	21	327	21	266	30	10.61	1088.05	21	0	91	106.9	85.7	101.5	83.9	85.6	112.2	130.8	102.4	347554264	644532062	3.8972e+08	4.12646e+08	3.77627e+08	2.18187e+08	4.73018e+08	3.93631e+08	3.48193e+08	5.48424e+08	6.44553e+08	5.16779e+08	611698405	5.05824e+08	5.16032e+08	6.76611e+08	788434575	617454706	High	High	High	High	High
FALSE	High	Master Protein	P27708	CAD protein OS=Homo sapiens OX=9606 GN=CAD PE=1 SV=3	0	FALSE	195.91	24	40	227	40	2225	242.8	6.46	588.01	40	0	104.8	99	96.4	93.2	93.9	85.5	103.2	114.5	109.5	6.53342e+07	9.67989e+07	7.16359e+07	6.1542e+07	6.92217e+07	3.52929e+07	7.08889e+07	5.63702e+07	6.08345e+07	1.0387e+08	9.81022e+07	9.55669e+07	9.23424e+07	9.30306e+07	8.47641e+07	1.02279e+08	1.13489e+08	1.08498e+08	High	High	High	High	High
FALSE	High	Master Protein	P14868	Aspartate--tRNA ligase, cytoplasmic OS=Homo sapiens OX=9606 GN=DARS1 PE=1 SV=2	0	FALSE	195.593	68	30	309	30	501	57.1	6.55	828.51	30	0	99.9	105.5	99.6	99.2	92.7	88.6	106.6	102.7	105.2	1.55752e+08	260111995	1.85308e+08	165063010	1.70646e+08	9.25075e+07	1.83598e+08	1.26575e+08	1.46379e+08	2.46418e+08	260111995	2.45709e+08	2.44607e+08	2.2877e+08	2.18628e+08	2.62894e+08	2.53412e+08	259370824	High	High	High	High	High
FALSE	High	Master Protein	A0A804HI95	Alpha-actinin-2 OS=Homo sapiens OX=9606 GN=ACTN2 PE=1 SV=1	0	FALSE	195.112	20	20	762	1	863	100.2	5.54	1937.24	20	0	82.6	109.9	128.2	110.5	99.4	104.9	95.8	86.3	82.4	5.13708e+06	1.07864e+07	9.49348e+06	7.31775e+06	7.28668e+06	4359568	6.57255e+06	4.22806e+06	4.56188e+06	8.10246e+06	1.07864e+07	1.25777e+07	1.08442e+07	9.7523e+06	1.02884e+07	9.39629e+06	8.4649e+06	8.08328e+06	High	High	High	High	High
FALSE	High	Master Protein	P51858	Hepatoma-derived growth factor OS=Homo sapiens OX=9606 GN=HDGF PE=1 SV=1	0	FALSE	194.939	71	20	238	19	240	26.8	4.73	814.04	20	1	127	111.8	119.9	99.1	106.3	99.7	83.2	68.9	84.1	1.60426e+08	2.22627e+08	1.80254e+08	1.32943e+08	1.5818e+08	8.39649e+07	1.15695e+08	6.86184e+07	9.43328e+07	2.532e+08	2.22901e+08	2.39007e+08	197533723	2.12015e+08	1.98817e+08	1.65941e+08	1.37379e+08	1.67683e+08	High	High	High	High	High
FALSE	High	Master Protein	O00148	ATP-dependent RNA helicase DDX39A OS=Homo sapiens OX=9606 GN=DDX39A PE=1 SV=2	0	FALSE	192.326	57	21	300	9	427	49.1	5.68	894.49	21	0	106	109.6	100.1	97.4	97.4	91.4	94.1	111.5	92.5	5.19207e+07	8.48641e+07	5.8468e+07	5.08907e+07	5.62092e+07	2.99695e+07	5.09498e+07	4.31254e+07	4.03861e+07	8.20366e+07	8.48641e+07	7.74627e+07	7.5415e+07	7.53802e+07	7.07268e+07	7.28392e+07	8.63403e+07	7.1644e+07	High	High	High	High	High
FALSE	High	Master Protein	P54578	Ubiquitin carboxyl-terminal hydrolase 14 OS=Homo sapiens OX=9606 GN=USP14 PE=1 SV=3	0	FALSE	191.978	61	27	213	27	494	56	5.3	611.93	27	0	98.7	99.8	99.8	100.7	98.2	94.8	96.6	109.8	101.5	9.7978e+07	1.56115e+08	1.17336e+08	1.06063e+08	1.15317e+08	6.31098e+07	1.05726e+08	8.61557e+07	8.98463e+07	1.55395e+08	1.57002e+08	1.57026e+08	1.5854e+08	1.54586e+08	1.49222e+08	1.52004e+08	1.72841e+08	1.59672e+08	High	High	High	High	High
FALSE	High	Master Protein	P43487	Ran-specific GTPase-activating protein OS=Homo sapiens OX=9606 GN=RANBP1 PE=1 SV=1	0	FALSE	191.952	60	10	169	10	201	23.3	5.29	619.68	10	0	117.1	106.3	109.8	102	107.2	108	86.5	71.6	91.6	215400229	3.08637e+08	2.40557e+08	1.99618e+08	2.32332e+08	1.32748e+08	1.75519e+08	1.03665e+08	1.49951e+08	3.3974e+08	3.08637e+08	3.18708e+08	296017067	3.11038e+08	3.13355e+08	2.51145e+08	2.07674e+08	2.65804e+08	High	High	High	High	High
FALSE	High	Master Protein	O15371	Eukaryotic translation initiation factor 3 subunit D OS=Homo sapiens OX=9606 GN=EIF3D PE=1 SV=1	0	FALSE	191.574	48	19	202	19	548	63.9	6.05	608.98	19	0	96.5	100.7	89.5	95.4	91.5	88.1	109.8	121.2	107.4	8.24172e+07	1.35595e+08	9.06721e+07	8.65232e+07	9.20572e+07	5.01037e+07	1.0347e+08	8.15476e+07	81615111	129992563	1.35595e+08	1.20558e+08	1.28457e+08	1.23207e+08	1.18728e+08	1.47923e+08	1.63264e+08	1.44615e+08	High	High	High	High	High
FALSE	High	Master Protein	P09429	High mobility group protein B1 OS=Homo sapiens OX=9606 GN=HMGB1 PE=1 SV=3	0	FALSE	191.428	40	14	263	11	215	24.9	5.74	883.73	14	4	109.9	106.5	103.1	104.1	103.1	92.1	106.1	77.9	97.2	2.78302e+08	4.25825e+08	3.11019e+08	2.80632e+08	3.07824e+08	1.55779e+08	2.96622e+08	1.55316e+08	2.19274e+08	4.39365e+08	4.25907e+08	4.12323e+08	4.15976e+08	4.11989e+08	3.68128e+08	4.24058e+08	3.11388e+08	3.88645e+08	High	High	High	High	High
FALSE	High	Master Protein	O00232	26S proteasome non-ATPase regulatory subunit 12 OS=Homo sapiens OX=9606 GN=PSMD12 PE=1 SV=3	0	FALSE	190.864	53	20	187	20	456	52.9	7.65	563.61	20	0	101.7	96.8	94.4	98	88.4	85.8	97.1	131.8	106	8.58573e+07	129089733	9.50729e+07	8.82354e+07	8.80768e+07	4.84999e+07	9.06337e+07	8.78512e+07	7.98687e+07	1.35673e+08	1.29187e+08	125965994	1.30756e+08	1.17962e+08	1.14552e+08	1.29642e+08	1.75885e+08	1.41521e+08	High	High	High	High	High
FALSE	High	Master Protein	P62917	60S ribosomal protein L8 OS=Homo sapiens OX=9606 GN=RPL8 PE=1 SV=2	0	FALSE	190.392	44	12	171	12	257	28	11.03	701.07	12	0	95.3	96.9	91.6	98.3	82.9	91	107	131.1	105.8	162655653	2.60804e+08	1.85942e+08	1.78412e+08	1.66679e+08	1.03618e+08	2.01166e+08	1.76191e+08	1.60574e+08	2.56549e+08	2.60804e+08	2.46601e+08	2.64414e+08	2.23079e+08	2.44892e+08	2.87996e+08	3.52819e+08	2.84684e+08	High	High	High	High	High
FALSE	High	Master Protein	Q9UHD8	Septin-9 OS=Homo sapiens OX=9606 GN=SEPTIN9 PE=1 SV=2	0	FALSE	189.711	44	24	250	23	586	65.4	8.97	745.71	24	1	98.7	107.9	107.3	101.1	104.9	99	104.5	83.2	93.4	147127255	2.53806e+08	1.90583e+08	1.60225e+08	1.84399e+08	9.85238e+07	1.72045e+08	9.77972e+07	1.24002e+08	2.32298e+08	2.53806e+08	252497854	2.37883e+08	2.46795e+08	2.32849e+08	2.4596e+08	1.95797e+08	2.19721e+08	High	High	High	High	High
FALSE	High	Master Protein	Q9UMS4	Pre-mRNA-processing factor 19 OS=Homo sapiens OX=9606 GN=PRPF19 PE=1 SV=1	0	FALSE	189.639	64	19	168	19	504	55.1	6.61	502.71	19	0	89.7	93.6	98	104.9	107.1	102.8	111	81	112	6.64281e+07	1.09164e+08	8.62453e+07	8.28292e+07	9.34567e+07	5.08447e+07	9.08216e+07	4.70983e+07	7.39715e+07	1.05017e+08	1.09557e+08	1.14696e+08	1.22846e+08	125336782	1.20311e+08	1.29953e+08	9.47806e+07	1.31134e+08	High	High	High	High	High
FALSE	High	Master Protein	P51991-2	Isoform 2 of Heterogeneous nuclear ribonucleoprotein A3 OS=Homo sapiens OX=9606 GN=HNRNPA3	0	FALSE	189.336	47	21	317	1	356	37	8.31	922.47	21	0	96.8	68.6	116.4	93.9	123.2	109.2	116.7	53.6	121.6	1.73666e+06	1.94027e+06	2.48632e+06	1.79321e+06	2604099	1.30877e+06	2.30958e+06	756734	1.94147e+06	2.73915e+06	1.94027e+06	3.29406e+06	2.65736e+06	3.48526e+06	3.08864e+06	3.30184e+06	1.51504e+06	3.44012e+06	High	Peak Found	Peak Found	Peak Found	Peak Found
FALSE	High	Master Protein	Q07960	Rho GTPase-activating protein 1 OS=Homo sapiens OX=9606 GN=ARHGAP1 PE=1 SV=1	0	FALSE	189.299	57	20	175	20	439	50.4	6.29	586.16	20	0	95	101.9	97.8	96.1	87.9	90.3	91.1	128	111.8	9.43479e+07	1.59723e+08	1.15524e+08	1.016e+08	1.02717e+08	5.98852e+07	9.97318e+07	1.00214e+08	9.88707e+07	1.48928e+08	1.59723e+08	1.5331e+08	1.50562e+08	1.37787e+08	141494795	1.42751e+08	2.00636e+08	1.75191e+08	High	High	High	High	High
FALSE	High	Master Protein	P62140	Serine/threonine-protein phosphatase PP1-beta catalytic subunit OS=Homo sapiens OX=9606 GN=PPP1CB PE=1 SV=3	0	FALSE	189.262	54	18	309	5	327	37.2	6.19	956.79	18	0	101.8	107.9	100.2	95.8	87.2	79.5	113.8	113.5	100.4	2.97199e+07	4.97231e+07	3.48246e+07	2.97835e+07	3.00081e+07	1.55123e+07	3.66563e+07	2.61136e+07	2.61068e+07	4.68757e+07	4.97231e+07	4.61381e+07	4.41362e+07	4.01621e+07	3.66085e+07	5.24048e+07	5.22814e+07	4.6259e+07	High	High	High	High	High
FALSE	High	Master Protein	O94973-2	Isoform 2 of AP-2 complex subunit alpha-2 OS=Homo sapiens OX=9606 GN=AP2A2	0	FALSE	189.129	42	26	143	1	940	104	6.86	452.2	26	0	101.7	142.3	134.9	114.6	82.1	162.6	54.1	63.3	44.4	19310044	42625140	30514368	23167816	18370984	20640906	11346407	9464926	7.51086e+06	3.04568e+07	42625140	4.04277e+07	3.43324e+07	2.45872e+07	4.87117e+07	1.62211e+07	1.89495e+07	1.33086e+07	Peak Found	Peak Found	Peak Found	Peak Found	Peak Found
FALSE	High	Master Protein	O94973	AP-2 complex subunit alpha-2 OS=Homo sapiens OX=9606 GN=AP2A2 PE=1 SV=2	0	FALSE	188.968	42	26	143	1	939	103.9	6.96	452.65	26	13	98.1	97.2	91.8	97.1	98.4	88.3	106.4	114.2	108.5	1.83414e+07	2.90855e+07	2.05843e+07	1.95943e+07	2.19848e+07	1.11877e+07	2.22621e+07	1.70695e+07	1.83211e+07	2.93456e+07	2.90855e+07	2.74499e+07	2.90368e+07	2.94239e+07	2.64026e+07	3.18265e+07	3.41745e+07	3.24634e+07	High	Peak Found	Peak Found	Peak Found	Peak Found
FALSE	High	Master Protein	P54652	Heat shock-related 70 kDa protein 2 OS=Homo sapiens OX=9606 GN=HSPA2 PE=1 SV=1	0	FALSE	188.93	49	35	410	15	639	70	5.74	1137.61	35	0	98	100.8	114.1	106.5	105.8	108.3	96.3	77.4	92.8	2.45852e+07	3.95822e+07	3.40888e+07	2.84404e+07	3.0967e+07	1.81619e+07	2.63284e+07	1.52218e+07	2.06716e+07	3.87771e+07	3.99065e+07	4.51634e+07	4.21459e+07	4.18753e+07	4.28613e+07	3.8105e+07	3.06458e+07	3.67199e+07	High	High	High	High	High
FALSE	High	Master Protein	A0A2R8Y5S7	Radixin OS=Homo sapiens OX=9606 GN=RDX PE=1 SV=1	0	FALSE	187.762	45	28	344	14	590	69.3	6.27	925.06	28	0	103.4	111.1	96.1	104.9	103.5	106.6	90.9	89.7	93.8	2.38132e+07	4.06445e+07	2.65267e+07	2.58985e+07	2.82855e+07	1.65312e+07	2.30115e+07	1.62627e+07	1.93705e+07	3.78226e+07	4.06445e+07	3.51445e+07	3.8379e+07	3.78565e+07	3.90129e+07	3.32522e+07	3.28134e+07	3.43229e+07	High	High	High	High	High
FALSE	High	Master Protein	O14617	AP-3 complex subunit delta-1 OS=Homo sapiens OX=9606 GN=AP3D1 PE=1 SV=1	0	FALSE	187.333	30	26	177	26	1153	130.1	8.48	496.99	26	0	105.6	98.2	93.7	94.7	85.6	128.5	85.5	118	90.3	8.65464e+07	1.27086e+08	9.1477e+07	8.26276e+07	8.26686e+07	7.04139e+07	7.7169e+07	7.60785e+07	6.58856e+07	1.36562e+08	1.27086e+08	1.21196e+08	1.22446e+08	1.10719e+08	1.66174e+08	1.10562e+08	1.52698e+08	1.16789e+08	High	High	High	High	High
FALSE	High	Master Protein	P27695	DNA-(apurinic or apyrimidinic site) endonuclease OS=Homo sapiens OX=9606 GN=APEX1 PE=1 SV=2	0	FALSE	186.616	60	18	179	18	318	35.5	8.12	731.11	18	0	97.9	110.9	101.2	92.4	95.3	96.5	98.5	103	104.2	1.5151e+08	2.70834e+08	1.86564e+08	1.52248e+08	1.7387e+08	9.96137e+07	1.68152e+08	1.25548e+08	1.43607e+08	2.39024e+08	2.70834e+08	247173172	2.25617e+08	2.32702e+08	2.35496e+08	2.40395e+08	2.51431e+08	2.5446e+08	High	High	High	High	High
FALSE	High	Master Protein	P35613-2	Isoform 2 of Basigin OS=Homo sapiens OX=9606 GN=BSG	0	FALSE	186.388	54	11	166	1	269	29.2	5.64	647.48	11	13	105.6	100	93.9	97.9	94.5	93.7	97	117.9	99.5	1.11264e+08	1.66296e+08	1.1777e+08	1.09773e+08	1.1721e+08	6.6026e+07	1.12617e+08	9.78538e+07	9.31368e+07	1.75534e+08	1.66296e+08	1.56031e+08	1.62673e+08	1.57171e+08	1.55819e+08	161270219	1.95911e+08	1.65409e+08	High	High	High	High	High
FALSE	High	Master Protein	O14579	Coatomer subunit epsilon OS=Homo sapiens OX=9606 GN=COPE PE=1 SV=3	0	FALSE	186.366	61	12	140	12	308	34.5	5.12	506.75	12	0	96	87	84.3	107.1	111.1	104.2	103.4	106.8	100.2	3.43831e+07	4.91373e+07	3.60573e+07	4.09745e+07	4.70575e+07	2.50342e+07	4.09954e+07	3.02344e+07	3.20475e+07	5.4401e+07	4.93473e+07	4.77714e+07	6.07201e+07	6.29804e+07	5.90797e+07	5.8608e+07	6.05315e+07	5.67855e+07	High	High	High	High	High
FALSE	High	Master Protein	O43592	Exportin-T OS=Homo sapiens OX=9606 GN=XPOT PE=1 SV=2	0	FALSE	186.23	41	27	175	27	962	109.9	5.39	487.45	27	0	101.2	94.9	93.1	83.2	86.9	84.8	102	134.6	119.4	4.94144e+07	7.19035e+07	5.39521e+07	4.27802e+07	4.98307e+07	2.74327e+07	5.46331e+07	5.19712e+07	5.2077e+07	7.83768e+07	7.34487e+07	7.21233e+07	6.43897e+07	6.72703e+07	6.56607e+07	7.89458e+07	1.04265e+08	9.24344e+07	High	High	High	High	High
FALSE	High	Master Protein	P12429	Annexin A3 OS=Homo sapiens OX=9606 GN=ANXA3 PE=1 SV=3	0	FALSE	185.802	69	23	252	23	323	36.4	5.92	797.53	23	0	95.6	94.9	103.6	100.4	101.8	98.4	107.5	95.9	101.7	2.52322e+08	3.95003e+08	3.25576e+08	2.81934e+08	3.16738e+08	1.73601e+08	3.13434e+08	1.99415e+08	2.39065e+08	3.98542e+08	3.95628e+08	4.31752e+08	4.18458e+08	4.24307e+08	4.10186e+08	4.48093e+08	3.99623e+08	4.23604e+08	High	High	High	High	High
FALSE	High	Master Protein	O15144	Actin-related protein 2/3 complex subunit 2 OS=Homo sapiens OX=9606 GN=ARPC2 PE=1 SV=1	0	FALSE	185.775	71	20	322	20	300	34.3	7.36	1013.62	20	0	102.3	105.4	96.6	99.6	96.5	90.7	101.4	106.1	101.5	198097734	3.21588e+08	2.22457e+08	2.05029e+08	2.19973e+08	1.17331e+08	2.16553e+08	1.6187e+08	1.74951e+08	3.12566e+08	3.21906e+08	2.9502e+08	3.04387e+08	294711699	2.76984e+08	3.09967e+08	3.24282e+08	3.10043e+08	High	High	High	High	High
FALSE	High	Master Protein	Q13162	Peroxiredoxin-4 OS=Homo sapiens OX=9606 GN=PRDX4 PE=1 SV=1	0	FALSE	185.299	73	20	234	18	271	30.5	6.29	785.91	20	1	103.4	111.6	99.3	101	97.3	91.4	104.2	88.8	102.9	2.2935e+08	3.90852e+08	2.62576e+08	2.38862e+08	2.54594e+08	1.35504e+08	2.55294e+08	1.55353e+08	2.03405e+08	3.6235e+08	3.90952e+08	3.48005e+08	3.53982e+08	3.41096e+08	3.20253e+08	3.64975e+08	311308368	360632819	High	High	High	High	High
FALSE	High	Master Protein	P52565	Rho GDP-dissociation inhibitor 1 OS=Homo sapiens OX=9606 GN=ARHGDIA PE=1 SV=3	0	FALSE	185.113	47	13	218	13	204	23.2	5.11	868.87	13	0	101.9	103.6	97.1	91.8	94.7	97	106.1	98.6	109.1	1.9103e+08	3.06564e+08	216780104	1.83225e+08	2.09388e+08	1.21615e+08	2.19593e+08	1.45491e+08	181910503	3.01302e+08	3.06564e+08	2.87206e+08	2.71521e+08	2.8024e+08	2.87008e+08	3.13936e+08	2.9168e+08	3.22826e+08	High	High	High	High	High
FALSE	High	Master Protein	Q06210	Glutamine--fructose-6-phosphate aminotransferase [isomerizing] 1 OS=Homo sapiens OX=9606 GN=GFPT1 PE=1 SV=3	0	FALSE	185.046	43	23	210	23	699	78.8	7.11	639.2	23	0	101	104.6	94.2	90.9	97.3	86	99.9	115.9	110.2	6.90984e+07	1.12464e+08	7.66821e+07	6.58076e+07	7.85634e+07	3.92748e+07	7.52383e+07	6.23763e+07	6.70466e+07	1.09174e+08	1.13134e+08	1.01827e+08	9.8295e+07	1.05147e+08	9.2978e+07	1.08056e+08	125277289	1.1917e+08	High	High	High	High	High
FALSE	High	Master Protein	A0A7P0TA85	Basigin OS=Homo sapiens OX=9606 GN=BSG PE=1 SV=1	0	FALSE	185.043	55	11	164	1	266	29	5.64	636.41	11	0	115.3	101.4	88.8	91.9	99.5	102.6	84.2	119.8	96.5	4963336	6885304	4552285	4209878	5048356	2.95214e+06	3999714	4.06434e+06	3.69991e+06	7.82842e+06	6885304	6.0312e+06	6.23862e+06	6.75658e+06	6.96694e+06	5.71809e+06	8.13711e+06	6.55594e+06	High	High	High	High	High
FALSE	High	Master Protein	P20618	Proteasome subunit beta type-1 OS=Homo sapiens OX=9606 GN=PSMB1 PE=1 SV=2	0	FALSE	183.909	70	14	204	14	241	26.5	8.13	785.61	14	0	97.8	104.1	101.5	98.5	98.6	94.2	104	100.7	100.6	1.11849e+08	1.87887e+08	1.38151e+08	1.20103e+08	1.33085e+08	7.21392e+07	1.31433e+08	9.0929e+07	1.025e+08	1.76764e+08	188161236	1.83412e+08	1.77981e+08	1.78118e+08	1.70246e+08	1.87901e+08	182046668	181790307	High	High	High	High	High
FALSE	High	Master Protein	P17812	CTP synthase 1 OS=Homo sapiens OX=9606 GN=CTPS1 PE=1 SV=2	0	FALSE	183.908	54	25	201	22	591	66.6	6.46	547.86	25	3	99.6	106	106.5	99.9	98.5	97.1	103.5	88.4	100.5	9.00014e+07	1.50396e+08	1.14634e+08	9.60502e+07	1.04617e+08	5.86171e+07	102902511	6.26265e+07	8.06672e+07	1.42094e+08	1.51251e+08	1.51903e+08	1.42457e+08	140516662	1.38527e+08	1.47582e+08	1.26034e+08	1.43293e+08	High	High	High	High	High
FALSE	High	Master Protein	O14787-2	Isoform 2 of Transportin-2 OS=Homo sapiens OX=9606 GN=TNPO2	0	FALSE	183.902	53	28	130	19	887	100.3	4.98	363.86	28	0	86.4	73.2	82.5	77.6	75.2	75.7	144.1	120.6	164.7	2.69832e+07	3.63546e+07	3.05498e+07	2.5819e+07	2.7808e+07	1.58875e+07	5.03346e+07	30060931	4.6424e+07	4.31565e+07	3.65523e+07	4.12077e+07	3.87594e+07	3.75859e+07	3.78295e+07	7.19597e+07	6.026e+07	8.22594e+07	High	High	High	High	High
FALSE	High	Master Protein	Q5JPE7	Nodal modulator 2 OS=Homo sapiens OX=9606 GN=NOMO2 PE=1 SV=1	0	FALSE	183.888	36	29	170	29	1267	139.4	5.76	534.22	29	0	109.6	112.6	103.9	101.2	88.5	90	100.1	102.4	91.7	5.56749e+07	9.04101e+07	6.30096e+07	5.49539e+07	5.28681e+07	3.04485e+07	5.62365e+07	4.09783e+07	4.1764e+07	8.85391e+07	9.095e+07	8.38978e+07	8.17919e+07	7.14685e+07	7.26923e+07	8.08882e+07	8.27305e+07	7.41176e+07	High	High	High	High	High
FALSE	High	Master Protein	Q15942	Zyxin OS=Homo sapiens OX=9606 GN=ZYX PE=1 SV=1	0	FALSE	182.9	52	18	155	18	572	61.2	6.67	511.25	18	0	104.7	85.7	114.4	119.5	124.2	116.8	89.1	61.5	84.1	6.65963e+07	8.61751e+07	8.70888e+07	8.13252e+07	9.36191e+07	4.97317e+07	6.26031e+07	3.07431e+07	4.72522e+07	1.05583e+08	8.64859e+07	1.15382e+08	1.20516e+08	1.25297e+08	1.1778e+08	8.9902e+07	6.20769e+07	8.48208e+07	High	High	High	High	High
FALSE	High	Master Protein	Q9NZJ4	Sacsin OS=Homo sapiens OX=9606 GN=SACS PE=1 SV=2	0	FALSE	182.85	12	40	106	40	4579	520.8	7.05	232.29	40	0	100.4	98.4	96.7	100.1	95.1	80.7	100.5	123	105.2	2.65837e+07	4.04361e+07	2.99407e+07	2.80228e+07	2.90883e+07	1.40366e+07	2.95224e+07	2.57051e+07	2.4829e+07	4.2407e+07	4.15494e+07	4.08669e+07	4.22694e+07	4.01602e+07	3.40995e+07	4.24569e+07	5.19682e+07	4.44378e+07	High	High	High	High	High
FALSE	High	Master Protein	P50570	Dynamin-2 OS=Homo sapiens OX=9606 GN=DNM2 PE=1 SV=2	0	FALSE	182.448	45	32	189	1	870	98	7.44	508.94	32	0	86.4	105.9	104.9	84.2	92.4	108.2	92.1	118.5	107.4	882848	1.7076e+06	1.27723e+06	915830	1.11316e+06	739582	1.03843e+06	954352	977495	1.39247e+06	1.7076e+06	1.69217e+06	1.35717e+06	1.48983e+06	1.74539e+06	1.48457e+06	1.91068e+06	1.73204e+06	Peak Found	Peak Found	High	Peak Found	Peak Found
FALSE	High	Master Protein	P00352	Aldehyde dehydrogenase 1A1 OS=Homo sapiens OX=9606 GN=ALDH1A1 PE=1 SV=2	0	FALSE	182.078	63	23	193	22	501	54.8	6.73	641.43	23	1	89.9	101.6	98.5	94.8	101.2	87.4	114.7	96.8	115.2	6.46033e+07	1.1495e+08	8.44143e+07	7.24862e+07	8.55902e+07	4.20248e+07	9.04153e+07	5.46839e+07	7.37462e+07	1.02156e+08	1.15405e+08	1.11929e+08	1.07685e+08	1.1496e+08	9.9246e+07	1.30244e+08	1.09964e+08	130818491	High	High	High	High	High
FALSE	High	Master Protein	P09972	Fructose-bisphosphate aldolase C OS=Homo sapiens OX=9606 GN=ALDOC PE=1 SV=2	0	FALSE	182.012	42	18	172	12	364	39.4	6.87	708.37	18	0	95.1	103.2	110.8	105.1	104	112.4	100.7	74.9	93.8	100323019	1.72002e+08	1.39095e+08	1.17963e+08	1.2913e+08	7.93075e+07	117371621	6.22525e+07	8.81136e+07	1.5871e+08	1.72203e+08	1.84896e+08	175287523	1.73503e+08	1.87589e+08	1.6805e+08	1.24888e+08	1.56527e+08	High	High	High	High	High
FALSE	High	Master Protein	Q01995	Transgelin OS=Homo sapiens OX=9606 GN=TAGLN PE=1 SV=4	0	FALSE	181.918	81	20	328	20	201	22.6	8.84	857.1	20	0	94.8	105.3	114.1	104.4	114.1	103.9	113.9	60.3	89.2	3.31523e+08	5.81855e+08	4.75779e+08	388548237	4.71216e+08	2.43234e+08	4.40322e+08	1.66219e+08	2.78282e+08	5.23878e+08	5.81968e+08	6.30827e+08	5.77315e+08	6.3107e+08	574650554	629775551	3.33176e+08	4.93276e+08	High	High	High	High	High
FALSE	High	Master Protein	Q14008	Cytoskeleton-associated protein 5 OS=Homo sapiens OX=9606 GN=CKAP5 PE=1 SV=3	0	FALSE	181.769	23	36	202	36	2032	225.4	7.8	496.67	36	0	99	101.5	95.1	92.2	87.9	96.1	104	115.9	108.2	2.0336e+08	3.2809e+08	232365352	2.01387e+08	2.12805e+08	1.3207e+08	2.3558e+08	1.8727e+08	197530813	3.21051e+08	3.2896e+08	3.08348e+08	2.98914e+08	2.85044e+08	311680721	3.37273e+08	3.75683e+08	3.50897e+08	High	High	High	High	High
FALSE	High	Master Protein	P21964	Catechol O-methyltransferase OS=Homo sapiens OX=9606 GN=COMT PE=1 SV=2	0	FALSE	181.645	72	14	193	14	271	30	5.47	737.72	14	0	98.5	95.8	87.1	95.4	98.7	95.1	100.6	117.6	111.1	1.03314e+08	1.58523e+08	1.08703e+08	1.06527e+08	1.21973e+08	66675668	1.16454e+08	9.71579e+07	1.03761e+08	1.62952e+08	1.58523e+08	1.44017e+08	1.57863e+08	1.63246e+08	1.57352e+08	1.66486e+08	1.94517e+08	1.83856e+08	High	High	High	High	High
FALSE	High	Master Protein	F2Z2E2	Ras GTPase-activating-like protein IQGAP3 OS=Homo sapiens OX=9606 GN=IQGAP3 PE=1 SV=1	0	FALSE	181.276	27	31	163	28	1588	179.4	7.66	460.06	31	0	100.6	109.2	86.9	88.9	105.5	81.7	86.8	123.7	116.6	3.34146e+07	56684032	3.42686e+07	3.13052e+07	4.14229e+07	1.80612e+07	3.16156e+07	3.24582e+07	3.43653e+07	5.28705e+07	5.73893e+07	4.56879e+07	4.67211e+07	5.54393e+07	4.29262e+07	4.56049e+07	6.5015e+07	6.12626e+07	High	High	High	High	High
FALSE	High	Master Protein	A0A2R8YCH5	Catenin beta-1 (Fragment) OS=Homo sapiens OX=9606 GN=CTNNB1 PE=1 SV=1	0	FALSE	181.252	48	25	194	19	779	85.2	5.92	568.28	25	1	97.7	99.3	100.8	97.3	105.1	84.6	103.7	107.7	103.9	4.79074e+07	7.68033e+07	5.84204e+07	5.0206e+07	6.04194e+07	2.76016e+07	5.60231e+07	4.16515e+07	4.53012e+07	7.58228e+07	7.70746e+07	7.82376e+07	7.55415e+07	8.16015e+07	6.56682e+07	8.04934e+07	8.35688e+07	8.06275e+07	High	High	High	High	High
FALSE	High	Master Protein	P38919	Eukaryotic initiation factor 4A-III OS=Homo sapiens OX=9606 GN=EIF4A3 PE=1 SV=4	0	FALSE	181.121	59	24	267	19	411	46.8	6.73	753.4	24	0	100.3	101.2	98.3	100.1	101	96.4	105.7	96.1	100.9	8.76967e+07	1.39544e+08	1.02758e+08	9.33429e+07	1.04334e+08	5.64086e+07	1.01898e+08	6.64533e+07	7.87592e+07	1.38931e+08	1.40097e+08	1.36141e+08	1.38547e+08	1.39879e+08	133514954	1.46364e+08	1.33118e+08	1.3969e+08	High	High	High	High	High
FALSE	High	Master Protein	P36873	Serine/threonine-protein phosphatase PP1-gamma catalytic subunit OS=Homo sapiens OX=9606 GN=PPP1CC PE=1 SV=1	0	FALSE	180.976	49	16	298	1	323	37	6.54	976.49	16	0	101.2	107.8	89.1	101.4	90.1	85.5	99	112.4	113.5	2184445	3.67025e+06	2.28904e+06	2.32927e+06	2.29041e+06	1.23252e+06	2.35738e+06	1.91018e+06	2.1795e+06	3.44542e+06	3.67025e+06	3.03269e+06	3.45174e+06	3.06543e+06	2.90871e+06	3.37018e+06	3.82432e+06	3.86189e+06	High	Peak Found	High	High	Peak Found
FALSE	High	Master Protein	Q9H0A0	RNA cytidine acetyltransferase OS=Homo sapiens OX=9606 GN=NAT10 PE=1 SV=2	0	FALSE	180.958	37	27	195	27	1025	115.7	8.27	568.52	27	0	92.2	106.9	86.6	89.1	84.6	89.2	108.5	132.8	110	4.31338e+07	7.88056e+07	4.82852e+07	4.44075e+07	4.67183e+07	2.7677e+07	5.57571e+07	4.88976e+07	4.57062e+07	6.81233e+07	7.89981e+07	6.39718e+07	6.58076e+07	6.25265e+07	6.5921e+07	8.01665e+07	9.81009e+07	8.12954e+07	High	High	High	High	High
FALSE	High	Master Protein	O43491	Band 4.1-like protein 2 OS=Homo sapiens OX=9606 GN=EPB41L2 PE=1 SV=1	0	FALSE	180.9	43	33	164	31	1005	112.5	5.44	429.69	33	3	108.9	108.5	102	99	98.7	97.3	92.6	99.4	93.5	7.49114e+07	1.17219e+08	8.33121e+07	7.21744e+07	8.00138e+07	4.42876e+07	6.97694e+07	5.34362e+07	5.61693e+07	1.18341e+08	1.17967e+08	1.10878e+08	1.07616e+08	1.07324e+08	1.0574e+08	1.00707e+08	1.08086e+08	1.01617e+08	High	High	High	High	High
FALSE	High	Master Protein	A0A7I2V5C6	Pitrilysin metalloproteinase 1 OS=Homo sapiens OX=9606 GN=PITRM1 PE=1 SV=1	0	FALSE	180.875	36	25	132	25	992	112	6.8	350.82	25	0	120.9	106.3	99.9	108.1	90.6	155.5	67.4	81.7	69.7	1.60142e+08	2.22613e+08	1.57454e+08	1.52505e+08	1.41463e+08	1.37688e+08	9.86177e+07	8.51334e+07	8.20816e+07	2.53079e+08	2.22613e+08	209060946	2.26232e+08	1.89606e+08	3.25571e+08	1.41136e+08	1.70972e+08	1.45836e+08	High	High	High	High	High
FALSE	High	Master Protein	P50570-2	Isoform 2 of Dynamin-2 OS=Homo sapiens OX=9606 GN=DNM2	0	FALSE	180.691	44	32	195	0	866	97.6	7.64	512.78	32	37	104.4	99.2	102.1	102.5	98.8	106.1	96.2	92.4	98.3	7.26429e+07	1.08812e+08	8.45094e+07	7.56952e+07	8.07743e+07	4.94757e+07	7.35523e+07	5.05499e+07	6.04015e+07	1.14979e+08	1.09227e+08	1.12405e+08	1.12909e+08	1.08803e+08	1.16857e+08	1.05896e+08	1.01792e+08	1.08288e+08	Not Found	Not Found	Not Found	Not Found	Not Found
FALSE	High	Master Protein	P61981	14-3-3 protein gamma OS=Homo sapiens OX=9606 GN=YWHAG PE=1 SV=2	0	FALSE	180.091	68	18	474	13	247	28.3	4.89	1252.75	18	0	100.9	95	98	93.5	97	97.6	105.4	103	109.8	1.43597e+08	2.13059e+08	1.66122e+08	1.41295e+08	162542554	9.26352e+07	1.65158e+08	115407612	1.39073e+08	2.26488e+08	2.13195e+08	2.20091e+08	2.09807e+08	2.17668e+08	2.19002e+08	2.36528e+08	2.3113e+08	2.46427e+08	High	High	High	High	High
FALSE	High	Master Protein	P05141	ADP/ATP translocase 2 OS=Homo sapiens OX=9606 GN=SLC25A5 PE=1 SV=7	0	FALSE	179.741	61	25	396	6	298	32.8	9.69	1146.75	25	20	98.6	103.4	92.4	91	86.3	85.5	103.7	131	107.9	4.7896e+08	7.92007e+08	5.34323e+08	4.70701e+08	4.94106e+08	2.77576e+08	5.55983e+08	5.01257e+08	4.66543e+08	7.5544e+08	7.92376e+08	7.08078e+08	6.97532e+08	6.61438e+08	6.55413e+08	7.94847e+08	1003751212	8.26918e+08	High	High	High	High	High
FALSE	High	Master Protein	O60610	Protein diaphanous homolog 1 OS=Homo sapiens OX=9606 GN=DIAPH1 PE=1 SV=2	0	FALSE	179.04	30	25	176	25	1272	141.3	5.41	465.3	25	0	98.5	97.6	94.6	97	89.6	118.4	95.9	115.3	93	4.11887e+07	6.43366e+07	4.70337e+07	4.27315e+07	4.40439e+07	3.32315e+07	4.43131e+07	3.82552e+07	3.42156e+07	6.54409e+07	6.48452e+07	6.28945e+07	6.44844e+07	5.95705e+07	7.87181e+07	6.37089e+07	7.66565e+07	6.18249e+07	High	High	High	High	High
FALSE	High	Master Protein	Q9BUJ2	Heterogeneous nuclear ribonucleoprotein U-like protein 1 OS=Homo sapiens OX=9606 GN=HNRNPUL1 PE=1 SV=2	0	FALSE	178.944	34	20	178	20	856	95.7	6.92	548.6	20	0	104.3	110.4	98.6	93.6	96.6	89.5	99.3	102.5	105.2	7.84934e+07	1.31597e+08	8.88644e+07	7.50198e+07	8.58724e+07	4.50747e+07	8.26756e+07	6.10261e+07	7.0709e+07	1.24621e+08	1.31887e+08	1.17734e+08	1.11826e+08	1.1535e+08	1.06973e+08	1.18603e+08	1.22418e+08	1.25703e+08	High	High	High	High	High
FALSE	High	Master Protein	Q99497	Parkinson disease protein 7 OS=Homo sapiens OX=9606 GN=PARK7 PE=1 SV=2	0	FALSE	178.659	78	16	235	16	189	19.9	6.79	852.11	16	0	100	93.8	118.5	108.5	123.2	112.4	105.7	58.9	79	2.40426e+08	3.5571e+08	3.39442e+08	2.7783e+08	3.49214e+08	1.80683e+08	2.80364e+08	1.11683e+08	1.69127e+08	3.79212e+08	3.5571e+08	4.49718e+08	4.11717e+08	4.67378e+08	4.26404e+08	4.00816e+08	2.23598e+08	299678790	High	High	High	High	High
FALSE	High	Master Protein	P50570-3	Isoform 3 of Dynamin-2 OS=Homo sapiens OX=9606 GN=DNM2	0	FALSE	178.62	44	32	185	2	866	97.5	7.65	475.02	32	0	130.1	106.8	97.2	107.2	101.5	125.1	80.1	72.9	79.1	1.0958e+06	1.41825e+06	974894	961314	1.00722e+06	704004	744058	483622	592776	1.72835e+06	1.41825e+06	1.29161e+06	1.42457e+06	1.34803e+06	1.66142e+06	1.06372e+06	968248	1.05035e+06	High	Peak Found	Peak Found	Peak Found	High
FALSE	High	Master Protein	P84077	ADP-ribosylation factor 1 OS=Homo sapiens OX=9606 GN=ARF1 PE=1 SV=2	0	FALSE	178.574	70	14	348	3	181	20.7	6.8	1172.77	14	15	100.2	102.9	95.7	88.3	86.4	89	97.8	133.9	105.7	4.54235e+08	7.35944e+08	5.16587e+08	4.26018e+08	4.61782e+08	2.69608e+08	4.89378e+08	4.78175e+08	4.2659e+08	7.16443e+08	7.35944e+08	6.84413e+08	6.31316e+08	6.18036e+08	6.36265e+08	6.99627e+08	9.57435e+08	7.56077e+08	High	High	High	High	High
FALSE	High	Master Protein	Q13263	Transcription intermediary factor 1-beta OS=Homo sapiens OX=9606 GN=TRIM28 PE=1 SV=5	0	FALSE	178.56	40	20	236	20	835	88.5	5.77	685.11	20	0	108.7	95.2	102.4	111.6	114.6	116.4	88.3	77.5	85.4	8.39051e+07	1.15769e+08	9.38465e+07	9.16187e+07	1.04204e+08	5.9993e+07	7.48252e+07	4.68742e+07	5.82372e+07	132339372	1.15905e+08	1.24616e+08	1.3577e+08	1.39464e+08	1.41618e+08	1.07461e+08	9.42811e+07	1.03904e+08	High	High	High	High	High
FALSE	High	Master Protein	Q71DI3	Histone H3.2 OS=Homo sapiens OX=9606 GN=H3C15 PE=1 SV=3	0	FALSE	178.358	49	16	446	3	136	15.4	11.27	1691.16	16	0	111.8	51.6	85.4	104.7	80.1	94.6	109.1	140.6	122.1	3.48124e+08	2.53346e+08	3.16826e+08	3.47369e+08	2.94257e+08	1.96988e+08	374965859	3.45195e+08	3.38493e+08	5.49637e+08	2.537e+08	4.20211e+08	5.14956e+08	3.93825e+08	4.65269e+08	5.36614e+08	6.91718e+08	6.0033e+08	High	High	High	High	High
FALSE	High	Master Protein	Q04695	Keratin, type I cytoskeletal 17 OS=Homo sapiens OX=9606 GN=KRT17 PE=1 SV=2	0	FALSE	178.308	62	30	302	16	432	48.1	5.02	776.78	30	6	99.1	79.3	111.8	101	119.9	135.1	87.5	78.5	87.8	1.1156e+08	1.40645e+08	1.49841e+08	1.21032e+08	159140031	1.01757e+08	1.0874e+08	6.96326e+07	8.77809e+07	176195057	1.41077e+08	1.98705e+08	1.79598e+08	2.13128e+08	2.40143e+08	155552798	1.39644e+08	1.56142e+08	High	High	High	High	High
FALSE	High	Master Protein	Q15021	Condensin complex subunit 1 OS=Homo sapiens OX=9606 GN=NCAPD2 PE=1 SV=3	0	FALSE	178.159	32	32	164	32	1401	157.1	6.61	466.06	32	0	100.9	106.3	96.5	92.5	87.7	83.7	98.3	129.3	104.8	4.15255e+07	6.87298e+07	4.73135e+07	4.03088e+07	4.21512e+07	2.29339e+07	4.40019e+07	4.15731e+07	3.79166e+07	6.58136e+07	6.9395e+07	6.29463e+07	6.0377e+07	5.72384e+07	5.46121e+07	64179456	8.43504e+07	6.83989e+07	High	High	High	High	High
FALSE	High	Master Protein	A0AVT1	Ubiquitin-like modifier-activating enzyme 6 OS=Homo sapiens OX=9606 GN=UBA6 PE=1 SV=1	0	FALSE	178.017	37	28	184	28	1052	117.9	6.14	492.91	28	0	109	99.3	98.2	96.4	97.9	93.1	95.4	109.5	101.3	5.74093e+07	8.19951e+07	6.15242e+07	5.36472e+07	6.02436e+07	3.26208e+07	5.54361e+07	4.52721e+07	4.732e+07	9.06169e+07	8.25477e+07	8.1656e+07	8.01435e+07	8.14197e+07	7.7393e+07	7.93748e+07	9.10468e+07	8.42407e+07	High	High	High	High	High
FALSE	High	Master Protein	O43776	Asparagine--tRNA ligase, cytoplasmic OS=Homo sapiens OX=9606 GN=NARS1 PE=1 SV=1	0	FALSE	178.005	45	21	201	21	548	62.9	6.25	665.01	21	0	102.4	103.6	96.7	99.5	93.5	92.1	96.5	116.4	99.2	1.16553e+08	1.85898e+08	1.31209e+08	120780725	1.2552e+08	7.01308e+07	1.21441e+08	1.0455e+08	1.00441e+08	1.84146e+08	1.86305e+08	1.7388e+08	1.78985e+08	1.68214e+08	1.65624e+08	1.73615e+08	209317366	1.78364e+08	High	High	High	High	High
FALSE	High	Master Protein	O60664	Perilipin-3 OS=Homo sapiens OX=9606 GN=PLIN3 PE=1 SV=3	0	FALSE	177.928	57	16	190	16	434	47	5.44	718.83	16	0	107.6	91.3	110.7	105.6	111	124.8	97.4	65.7	85.9	1.08078e+08	1.44422e+08	1.32307e+08	1.12814e+08	1.31172e+08	8.37663e+07	1.07922e+08	5.1716e+07	7.66047e+07	1.70467e+08	1.44646e+08	1.75291e+08	1.6718e+08	1.75747e+08	1.97685e+08	1.54287e+08	1.04085e+08	1.35997e+08	High	High	High	High	High
FALSE	High	Master Protein	P52272	Heterogeneous nuclear ribonucleoprotein M OS=Homo sapiens OX=9606 GN=HNRNPM PE=1 SV=3	0	FALSE	177.876	45	28	198	28	730	77.5	8.7	589.43	28	0	102.7	100.4	123.4	110.6	114.1	102.3	102.9	64.8	78.8	1.35348e+08	2.08612e+08	1.94554e+08	1.55587e+08	1.77872e+08	9.01574e+07	1.50194e+08	6.6731e+07	9.19568e+07	2.14507e+08	2.09574e+08	2.57765e+08	230960476	2.38355e+08	2.13555e+08	2.14833e+08	1.35292e+08	1.64478e+08	High	High	High	High	High
FALSE	High	Master Protein	Q12906-7	Isoform 7 of Interleukin enhancer-binding factor 3 OS=Homo sapiens OX=9606 GN=ILF3	0	FALSE	177.811	35	26	289	21	898	95.7	8.81	729.46	26	7	108.7	108	108.4	102.4	103.6	97.2	96.2	86.6	88.9	1.43105e+08	2.24223e+08	1.70088e+08	1.43683e+08	1.60953e+08	8.55593e+07	1.39634e+08	8.96897e+07	1.04096e+08	2.25954e+08	2.24381e+08	2.25345e+08	2.12925e+08	2.15415e+08	2.01917e+08	1.99928e+08	1.7995e+08	1.84697e+08	High	High	High	High	High
FALSE	High	Master Protein	Q96HE7	ERO1-like protein alpha OS=Homo sapiens OX=9606 GN=ERO1A PE=1 SV=2	0	FALSE	177.21	56	18	184	18	468	54.4	5.68	610.61	18	0	99.3	103.3	94.9	88.1	87.8	82.8	105	128.2	110.5	7.90805e+07	1.2934e+08	8.995e+07	7.46296e+07	8.2441e+07	4.39043e+07	9.22847e+07	8.04552e+07	7.83154e+07	1.24773e+08	129768855	1.19172e+08	110726782	1.10337e+08	1.04023e+08	1.31933e+08	1.61077e+08	1.38768e+08	High	High	High	High	High
FALSE	High	Master Protein	Q9Y6E2	eIF5-mimic protein 1 OS=Homo sapiens OX=9606 GN=BZW2 PE=1 SV=1	0	FALSE	176.751	64	22	245	19	419	48.1	6.68	728.68	22	3	108.9	109.8	102.6	96.7	91.3	87	96.2	112.5	95.1	1.4846e+08	2.36166e+08	1.66205e+08	1.40215e+08	146598419	7.92147e+07	1.44629e+08	1.20869e+08	1.15484e+08	2.34376e+08	2.36313e+08	2.20825e+08	2.08171e+08	1.96467e+08	1.87237e+08	2.07161e+08	2.42079e+08	2.04629e+08	High	High	High	High	High
FALSE	High	Master Protein	P40939	Trifunctional enzyme subunit alpha, mitochondrial OS=Homo sapiens OX=9606 GN=HADHA PE=1 SV=2	0	FALSE	176.654	44	23	170	23	763	82.9	9.04	531.16	23	0	96.1	104	100.5	101.5	104.1	93.8	105.9	95.6	98.7	1.52266e+08	2.60237e+08	1.89552e+08	1.71428e+08	1.94446e+08	9.93447e+07	1.85422e+08	1.19196e+08	139416104	2.4051e+08	2.60359e+08	2.51515e+08	2.5404e+08	2.60502e+08	2.34749e+08	2.65084e+08	2.3935e+08	2.47034e+08	High	High	High	High	High
FALSE	High	Master Protein	Q9Y2A7	Nck-associated protein 1 OS=Homo sapiens OX=9606 GN=NCKAP1 PE=1 SV=1	0	FALSE	176.364	32	29	166	29	1128	128.7	6.62	491.43	29	0	98.1	102	94.8	92.2	91.7	81.3	102.5	131.5	105.9	4.99559e+07	8.1498e+07	5.72328e+07	4.94055e+07	5.44457e+07	2.73144e+07	5.72067e+07	5.27233e+07	4.76414e+07	7.87929e+07	8.19233e+07	7.61354e+07	7.40418e+07	7.36256e+07	6.53222e+07	82279989	1.05627e+08	8.50249e+07	High	High	High	High	High
FALSE	High	Master Protein	O00116	Alkyldihydroxyacetonephosphate synthase, peroxisomal OS=Homo sapiens OX=9606 GN=AGPS PE=1 SV=1	0	FALSE	176.157	48	23	183	23	658	72.9	7.34	601.31	23	0	105.5	105.7	98.2	94.4	89.1	87.8	96.1	123.7	99.5	7.60183e+07	1.2091e+08	8.4648e+07	7.27983e+07	7.59919e+07	4.22415e+07	7.67927e+07	7.06618e+07	6.42449e+07	1.20655e+08	1.2091e+08	1.12361e+08	1.08054e+08	1.01889e+08	100465887	1.09996e+08	1.4147e+08	1.13837e+08	High	High	High	High	High
FALSE	High	Master Protein	P15531	Nucleoside diphosphate kinase A OS=Homo sapiens OX=9606 GN=NME1 PE=1 SV=1	0	FALSE	175.996	86	18	381	3	152	17.1	6.19	1084.9	18	0	104.3	125.5	103	115.6	110.9	113.9	94.4	60.1	72.2	4.98632e+07	94613034	5.85974e+07	5.88289e+07	6.24818e+07	3.63948e+07	4.97599e+07	2.2613e+07	3.07323e+07	7.86468e+07	94613034	7.76342e+07	8.71787e+07	8.3624e+07	8.58903e+07	7.1138e+07	4.5273e+07	5.44551e+07	High	High	High	High	High
FALSE	High	Master Protein	Q12769	Nuclear pore complex protein Nup160 OS=Homo sapiens OX=9606 GN=NUP160 PE=1 SV=3	0	FALSE	175.354	28	24	143	24	1436	162	5.5	337.36	24	0	104.8	100.9	87.8	92.7	82.1	72.6	104.5	137.3	117.2	3.25553e+07	4.94247e+07	3.22354e+07	3.07206e+07	2.95794e+07	1.44048e+07	3.50464e+07	3.36969e+07	3.24544e+07	5.22098e+07	5.02656e+07	4.37527e+07	4.61502e+07	4.09144e+07	3.6181e+07	5.205e+07	6.836e+07	5.83645e+07	High	High	High	High	High
FALSE	High	Master Protein	E9PDF6	Unconventional myosin-Ib OS=Homo sapiens OX=9606 GN=MYO1B PE=1 SV=1	0	FALSE	174.95	33	27	149	26	1107	128.4	9.31	428.39	27	1	82.1	107	94.4	97.4	88.9	77.4	110.4	120.1	122.3	3.50318e+07	7.27791e+07	4.84283e+07	4.47396e+07	4.49815e+07	2.20011e+07	5.20861e+07	4.07768e+07	4.69576e+07	5.60763e+07	7.30774e+07	6.45069e+07	6.6556e+07	6.07363e+07	52856317	7.54166e+07	8.20424e+07	8.35543e+07	High	High	High	High	High
FALSE	High	Master Protein	P40261	Nicotinamide N-methyltransferase OS=Homo sapiens OX=9606 GN=NNMT PE=1 SV=1	0	FALSE	174.457	66	15	229	15	264	29.6	5.74	771.11	15	0	107.5	105.9	96.4	94.1	91	84	100.5	114.1	106.4	2.09441e+08	325756160	223678256	195220147	2.09056e+08	1.09392e+08	2.16033e+08	1.75361e+08	1.84708e+08	3.30761e+08	325777775	2.96716e+08	289369695	2.79933e+08	2.58428e+08	3.09267e+08	3.51085e+08	3.27453e+08	High	High	High	High	High
FALSE	High	Master Protein	P39656	Dolichyl-diphosphooligosaccharide--protein glycosyltransferase 48 kDa subunit OS=Homo sapiens OX=9606 GN=DDOST PE=1 SV=4	0	FALSE	174.114	58	16	228	16	456	50.8	6.55	898.93	16	0	99.1	94.9	88.2	90.8	89.5	93.4	100.3	133.4	110.4	1.50364e+08	2.27142e+08	1.59579e+08	1.46837e+08	1.60189e+08	9.4667e+07	1.68201e+08	1.59638e+08	1.49313e+08	2.37467e+08	227505628	211421996	2.17598e+08	2.14467e+08	2.23756e+08	2.40465e+08	319607925	2.64571e+08	High	High	High	High	High
FALSE	High	Master Protein	B1AK88	F-actin-capping protein subunit beta OS=Homo sapiens OX=9606 GN=CAPZB PE=1 SV=1	0	FALSE	173.567	60	20	322	20	301	33.8	6.43	916.08	20	0	97.8	100.2	103.2	103.5	105.5	91.9	105.7	91.1	101.1	1.39508e+08	2.25219e+08	1.75139e+08	1.57119e+08	1.77113e+08	8.73938e+07	1.6624e+08	1.02142e+08	1.27995e+08	2.20038e+08	2.25219e+08	2.32037e+08	2.32842e+08	2.37141e+08	2.06709e+08	2.37661e+08	2.04811e+08	2.27435e+08	High	High	High	High	High
FALSE	High	Master Protein	Q9UQ80	Proliferation-associated protein 2G4 OS=Homo sapiens OX=9606 GN=PA2G4 PE=1 SV=3	0	FALSE	173.409	65	22	238	22	394	43.8	6.55	614.54	22	0	106.8	102.2	108.5	100.2	104.7	94.7	99.9	87.1	95.8	1.5833e+08	2.38611e+08	1.91576e+08	158275636	1.82818e+08	9.37482e+07	1.63559e+08	1.01668e+08	1.26536e+08	250169373	2.39387e+08	2.54091e+08	2.34622e+08	2.45188e+08	2.21862e+08	2.33856e+08	2.04019e+08	2.24366e+08	High	High	High	High	High
FALSE	High	Master Protein	P62805	Histone H4 OS=Homo sapiens OX=9606 GN=H4C1 PE=1 SV=2	0	FALSE	173.029	57	24	1258	24	103	11.4	11.36	3350.27	24	0	89.7	97.6	92.4	98.8	90	96.6	106.1	120.8	108.1	5394178694	9257475811	6612448767	6322532214	6376570904	3881437502	7040327672	5724394378	5784134437	8508241880	9257808508	8760676307	9369799911	8534389917	9160598484	10065432844	11461005294	10249103889	High	High	High	High	High
FALSE	High	Master Protein	E9PK47	Alpha-1,4 glucan phosphorylase OS=Homo sapiens OX=9606 GN=PYGL PE=1 SV=1	0	FALSE	172.859	47	31	215	25	819	94	7.31	638.15	31	0	107.6	102	94.6	94.4	89.3	82.3	102.9	119.2	107.6	5.62794e+07	8.409e+07	5.89275e+07	5.26146e+07	5.48804e+07	2.8576e+07	5.89117e+07	4.92351e+07	5.01667e+07	8.92592e+07	8.46e+07	7.8469e+07	7.82889e+07	7.40836e+07	6.82926e+07	8.53818e+07	9.88502e+07	8.92608e+07	High	High	High	High	High
FALSE	High	Master Protein	P08865	40S ribosomal protein SA OS=Homo sapiens OX=9606 GN=RPSA PE=1 SV=4	0	FALSE	172.193	53	15	218	14	295	32.8	4.87	845.35	15	1	96.3	104.4	99.3	94.4	97	94.5	104.9	100.8	108.4	3.14307e+08	5.37656e+08	3.85897e+08	3.27937e+08	3.73301e+08	2.06159e+08	3.77854e+08	2.59233e+08	314877809	4.95876e+08	5.37656e+08	5.11286e+08	4.86349e+08	4.99616e+08	4.86528e+08	5.40189e+08	5.19004e+08	5.57937e+08	High	High	High	High	High
FALSE	High	Master Protein	P30041	Peroxiredoxin-6 OS=Homo sapiens OX=9606 GN=PRDX6 PE=1 SV=3	0	FALSE	172.087	77	18	244	18	224	25	6.38	864.81	18	0	95.9	99.4	95.8	100.3	96.3	100.2	94.6	110.6	106.9	2.32266e+08	3.7961e+08	2.76406e+08	258162711	2.7521e+08	1.62055e+08	252991360	2.1122e+08	2.30502e+08	3.66608e+08	3.80037e+08	3.66476e+08	383484199	3.68448e+08	3.83202e+08	3.61683e+08	4.22957e+08	4.08806e+08	High	High	High	High	High
FALSE	High	Master Protein	X1WI28	60S ribosomal protein L10 (Fragment) OS=Homo sapiens OX=9606 GN=RPL10 PE=1 SV=7	0	FALSE	171.83	50	15	290	15	200	23	10.01	750.96	15	0	95.5	100.9	100.2	97.2	102	86.2	104.2	109.2	104.5	1.6104e+08	2.68293e+08	2.01041e+08	1.74439e+08	2.02684e+08	9.71296e+07	1.93739e+08	1.44888e+08	1.5682e+08	2.54001e+08	2.68293e+08	2.66354e+08	2.58501e+08	2.71267e+08	2.29222e+08	2.77122e+08	2.9028e+08	277871978	High	High	High	High	High
FALSE	High	Master Protein	P06493	Cyclin-dependent kinase 1 OS=Homo sapiens OX=9606 GN=CDK1 PE=1 SV=3	0	FALSE	171.452	79	19	244	17	297	34.1	8.4	698.88	19	2	99.4	93	91.9	89.7	87.6	93.8	103.1	132.3	109.2	1.20596e+08	1.78087e+08	1.32711e+08	1.15428e+08	1.25196e+08	7.62162e+07	1.37737e+08	1.26527e+08	1.17873e+08	1.90552e+08	1.78252e+08	1.76106e+08	1.71922e+08	1.68023e+08	1.79867e+08	1.97674e+08	2.53701e+08	2.09459e+08	High	High	High	High	High
FALSE	High	Master Protein	F5H2F4	C-1-tetrahydrofolate synthase, cytoplasmic OS=Homo sapiens OX=9606 GN=MTHFD1 PE=1 SV=2	0	FALSE	170.599	40	36	249	35	964	104.6	7.59	623.61	36	1	87.5	102.8	98.6	110.9	106.6	100.4	105.7	92.5	95	1.06784e+08	1.97529e+08	1.42923e+08	1.44067e+08	1.53474e+08	8.17246e+07	142240481	8.8692e+07	1.03105e+08	1.6868e+08	1.98214e+08	1.90228e+08	2.13933e+08	2.05594e+08	1.93652e+08	203767057	1.78438e+08	1.83156e+08	High	High	High	High	High
FALSE	High	Master Protein	A0A2R8Y811	40S ribosomal protein S14 (Fragment) OS=Homo sapiens OX=9606 GN=RPS14 PE=1 SV=1	0	FALSE	170.564	69	13	163	13	150	16.1	10.05	597.98	13	0	100.4	104.4	99.2	108.2	99.5	106.9	102.8	75.9	102.8	1.9622e+08	3.22032e+08	2.31275e+08	2.25417e+08	2.29545e+08	1.39859e+08	2.22133e+08	1.16869e+08	1.79219e+08	3.09996e+08	3.22322e+08	3.0641e+08	3.34192e+08	3.07216e+08	3.30142e+08	3.17567e+08	2.34348e+08	3.17561e+08	High	High	High	High	High
FALSE	High	Master Protein	Q8N8S7	Protein enabled homolog OS=Homo sapiens OX=9606 GN=ENAH PE=1 SV=2	0	FALSE	170.521	41	18	169	18	591	66.5	6.93	534.52	18	0	115.1	105.8	114	96.2	118	113.2	91.9	63.8	81.9	7.26711e+07	1.05303e+08	8.55283e+07	6.441e+07	8.7804e+07	4.76203e+07	6.3855e+07	3.15422e+07	4.54151e+07	1.14621e+08	1.05375e+08	1.13552e+08	9.57738e+07	1.1755e+08	1.12759e+08	9.15722e+07	6.35542e+07	8.15717e+07	High	High	High	High	High
FALSE	High	Master Protein	Q5JTH9	RRP12-like protein OS=Homo sapiens OX=9606 GN=RRP12 PE=1 SV=2	0	FALSE	169.693	30	27	150	27	1297	143.6	8.75	383.95	27	0	84.9	105.5	81.6	99.2	85.1	74.7	104.7	154.7	109.5	2.78265e+07	5.58209e+07	3.22817e+07	3.52032e+07	3.29331e+07	1.64923e+07	3.83769e+07	4.09078e+07	3.24036e+07	4.52227e+07	5.61943e+07	4.34557e+07	5.28065e+07	4.53299e+07	3.97856e+07	5.57507e+07	8.23757e+07	5.83298e+07	High	High	High	High	High
FALSE	High	Master Protein	O75694	Nuclear pore complex protein Nup155 OS=Homo sapiens OX=9606 GN=NUP155 PE=1 SV=1	0	FALSE	169.598	31	29	157	28	1391	155.1	6.16	423.02	29	1	98.9	101.8	98.3	91	85.1	81.5	101.8	130.2	111.3	5.94471e+07	9.63812e+07	6.99857e+07	5.82418e+07	6.03935e+07	3.25149e+07	6.74907e+07	6.18369e+07	5.9685e+07	9.40767e+07	9.68383e+07	9.3477e+07	8.64893e+07	8.08873e+07	7.75309e+07	9.67768e+07	1.23802e+08	1.05849e+08	High	High	High	High	High
FALSE	High	Master Protein	Q9UGI8	Testin OS=Homo sapiens OX=9606 GN=TES PE=1 SV=1	0	FALSE	168.739	56	22	211	22	421	48	7.68	554.26	22	0	106.5	102.6	106.5	99.9	104.4	96.1	100.9	86.1	97.1	1.30976e+08	1.98538e+08	155913796	1.30813e+08	1.51113e+08	7.88691e+07	1.36871e+08	8.32694e+07	1.05997e+08	2.06581e+08	1.99001e+08	2.06566e+08	1.93852e+08	2.02431e+08	186384220	1.95731e+08	1.67058e+08	1.8827e+08	High	High	High	High	High
FALSE	High	Master Protein	A0A2R8Y6J3	60S ribosomal protein L5 (Fragment) OS=Homo sapiens OX=9606 GN=RPL5 PE=1 SV=1	0	FALSE	168.691	66	16	350	16	238	27	9.13	949.18	16	0	95.4	104.4	94.7	97.7	92.2	84.1	107.9	120.3	103.2	2.13751e+08	3.68628e+08	2.524e+08	2.32629e+08	2.42848e+08	1.25762e+08	2.66435e+08	2.12291e+08	2.05656e+08	3.37139e+08	368886927	3.347e+08	3.45086e+08	3.25712e+08	2.97196e+08	3.8112e+08	425023041	3.64771e+08	High	High	High	High	High
FALSE	High	Master Protein	A0A5H1ZRQ2	RNA helicase OS=Homo sapiens OX=9606 GN=DDX17 PE=1 SV=2	0	FALSE	168.437	47	29	298	21	731	80.4	8.37	730.95	29	7	101.3	109.7	104.5	99.4	99.8	105.6	101.6	76.7	101.4	1.79901e+08	3.07042e+08	2.21032e+08	1.88202e+08	2.0881e+08	1.25297e+08	1.98849e+08	1.0714e+08	1.60367e+08	2.84128e+08	3.07779e+08	293259377	2.78897e+08	2.7993e+08	2.96098e+08	2.84913e+08	2.1506e+08	2.84486e+08	High	High	High	High	High
FALSE	High	Master Protein	Q96TA1	Protein Niban 2 OS=Homo sapiens OX=9606 GN=NIBAN2 PE=1 SV=3	0	FALSE	168.001	37	20	165	20	746	84.1	6.19	543.94	20	0	100.7	101.3	96.5	100.8	93.3	87.5	101.1	113.4	105.5	6.27672e+07	9.96742e+07	7.14101e+07	6.69323e+07	6.85516e+07	3.6339e+07	6.93405e+07	5.5729e+07	5.84256e+07	9.90782e+07	9.96742e+07	9.50083e+07	9.9187e+07	9.1779e+07	8.61044e+07	9.94479e+07	1.11574e+08	1.03789e+08	High	High	High	High	High
FALSE	High	Master Protein	P51812	Ribosomal protein S6 kinase alpha-3 OS=Homo sapiens OX=9606 GN=RPS6KA3 PE=1 SV=1	0	FALSE	167.94	46	27	197	25	740	83.7	6.89	532.36	27	2	96	99.8	100.7	85.6	94.4	87.7	105.9	120.9	109	8.89579e+07	1.46151e+08	1.11333e+08	8.42597e+07	1.02999e+08	5.43102e+07	1.08534e+08	8.82472e+07	8.99766e+07	1.40608e+08	1.4627e+08	1.47503e+08	1.25471e+08	1.38261e+08	1.2857e+08	1.55163e+08	1.77079e+08	1.59778e+08	High	High	High	High	High
FALSE	High	Master Protein	P19174	1-phosphatidylinositol 4,5-bisphosphate phosphodiesterase gamma-1 OS=Homo sapiens OX=9606 GN=PLCG1 PE=1 SV=1	0	FALSE	167.936	31	27	162	27	1290	148.4	6.05	426.36	27	0	99.2	96.4	95.3	94	94	82.7	111.9	119	107.5	4.43658e+07	6.80628e+07	5.07711e+07	4.4972e+07	4.97002e+07	2.46159e+07	55593961	4.22301e+07	4.31853e+07	7.06129e+07	6.85966e+07	6.78231e+07	6.68795e+07	6.68867e+07	5.88583e+07	7.96307e+07	8.47278e+07	7.65208e+07	High	High	High	High	High
FALSE	High	Master Protein	O43852-4	Isoform 4 of Calumenin OS=Homo sapiens OX=9606 GN=CALU	0	FALSE	167.746	56	14	167	1	323	38.1	4.58	614.85	14	0	246.8	103.6	114.6	101.5	98.2	221.3	8.2	1.6	4.2	5.55105e+06	3.67449e+06	3068590	2.4296e+06	2.60255e+06	3.32691e+06				8.7554e+06	3.67449e+06	4.0655e+06	3.60043e+06	3.48319e+06	7.85139e+06	290291	57046.8	149997	High	High	Peak Found	Peak Found	High
FALSE	High	Master Protein	O14950	Myosin regulatory light chain 12B OS=Homo sapiens OX=9606 GN=MYL12B PE=1 SV=2	0	FALSE	167.342	80	14	291	2	172	19.8	4.84	1004	14	17	119.2	104.9	114.9	103.8	106.6	101.2	80.4	73.7	95.4	3.76777e+08	5.23215e+08	432232316	3.48821e+08	3.96787e+08	2.13565e+08	2.8037e+08	1.83217e+08	2.68351e+08	5.94738e+08	5.23489e+08	5.73578e+08	5.18024e+08	5.32069e+08	5.05043e+08	4.01239e+08	3.67815e+08	4.75939e+08	High	High	High	High	High
FALSE	High	Master Protein	P10768	S-formylglutathione hydrolase OS=Homo sapiens OX=9606 GN=ESD PE=1 SV=2	0	FALSE	167.041	65	13	169	13	282	31.4	7.02	619.6	13	0	97.5	102.7	101.8	94.2	97.2	93.6	112.7	90.3	110	7.70967e+07	1.28104e+08	9.58289e+07	7.92444e+07	9.0583e+07	4.94406e+07	9.83511e+07	5.61694e+07	7.73515e+07	1.21601e+08	1.28104e+08	1.26961e+08	1.17432e+08	1.21234e+08	1.16678e+08	1.40605e+08	1.12612e+08	1.37141e+08	High	High	High	High	High
FALSE	High	Master Protein	Q13310	Polyadenylate-binding protein 4 OS=Homo sapiens OX=9606 GN=PABPC4 PE=1 SV=1	0	FALSE	165.52	41	25	181	14	644	70.7	9.26	506.21	25	0	103.4	97.5	109.6	101.9	103.5	107.4	108.4	72.2	96	2.61048e+07	3.86998e+07	3.31435e+07	2.72966e+07	3.04984e+07	1.80072e+07	2.99426e+07	1.43998e+07	2.14885e+07	4.14328e+07	3.90468e+07	4.39109e+07	4.08137e+07	4.14696e+07	4.30059e+07	4.34094e+07	2.89299e+07	3.84549e+07	High	High	High	High	High
FALSE	High	Master Protein	C9JZR2	Catenin delta-1 OS=Homo sapiens OX=9606 GN=CTNND1 PE=1 SV=2	0	FALSE	165.477	37	25	155	25	938	104.8	6.87	498	25	0	99.4	107.4	102.3	98.7	100.5	92.9	102.1	93.8	102.9	4.32657e+07	7.36345e+07	5.25138e+07	4.5536e+07	5.12704e+07	2.67574e+07	4.87596e+07	3.19412e+07	3.97596e+07	6.82592e+07	7.37224e+07	7.02092e+07	6.77456e+07	6.89474e+07	6.37486e+07	7.00712e+07	6.44134e+07	7.06244e+07	High	High	High	High	High
FALSE	High	Master Protein	P05023	Sodium/potassium-transporting ATPase subunit alpha-1 OS=Homo sapiens OX=9606 GN=ATP1A1 PE=1 SV=1	0	FALSE	165.302	33	26	217	26	1023	112.8	5.49	668.23	26	0	113.3	103.3	99.7	94	90.1	93.1	91.9	117.1	97.6	1.00634e+08	1.44322e+08	1.05432e+08	8.88311e+07	9.40874e+07	5.52584e+07	8.97382e+07	8.19201e+07	7.71514e+07	1.58725e+08	1.4474e+08	1.39684e+08	1.31639e+08	1.26275e+08	1.30408e+08	1.28685e+08	164010172	1.36706e+08	High	High	High	High	High
FALSE	High	Master Protein	P31947	14-3-3 protein sigma OS=Homo sapiens OX=9606 GN=SFN PE=1 SV=1	0	FALSE	164.503	67	18	318	15	248	27.8	4.74	839.47	18	0	91.5	83.5	95.6	113.2	123.7	109.4	99.7	84.4	99.1	5.70084e+07	8.24662e+07	7.12783e+07	7.55066e+07	9.11208e+07	4.57073e+07	6.87459e+07	4.14623e+07	5.52638e+07	9.03832e+07	8.25022e+07	9.44347e+07	1.11893e+08	1.22201e+08	1.08053e+08	9.84922e+07	8.33876e+07	9.79228e+07	High	High	High	High	High
FALSE	High	Master Protein	A0A5K1VW95	Malate dehydrogenase OS=Homo sapiens OX=9606 GN=MDH1 PE=1 SV=1	0	FALSE	164.465	65	16	218	16	353	38.6	7.3	714.41	16	0	100.9	103.4	104.6	99.6	99.1	101.6	100.7	93.1	96.9	1.40822e+08	2.2758e+08	173697772	1.47868e+08	1.63009e+08	9.46508e+07	1.5499e+08	1.02372e+08	1.20225e+08	2.22112e+08	2.2758e+08	2.30128e+08	219125787	218166432	2.23545e+08	221576994	2.04956e+08	2.13254e+08	High	High	High	High	High
FALSE	High	Master Protein	Q16401	26S proteasome non-ATPase regulatory subunit 5 OS=Homo sapiens OX=9606 GN=PSMD5 PE=1 SV=3	0	FALSE	164.255	65	23	159	23	504	56.2	5.48	532	23	0	117.7	92.6	111.7	107.6	104.9	126.4	76.4	83.2	79.6	1.24881e+08	154346313	1.40781e+08	1.21129e+08	1.30998e+08	8.93607e+07	8.94133e+07	6.93724e+07	7.50403e+07	1.96969e+08	1.55005e+08	186865241	1.80165e+08	1.75489e+08	2.11499e+08	1.2785e+08	1.39207e+08	1.33247e+08	High	High	High	High	High
FALSE	High	Master Protein	A0A7P0TA78	Huntingtin OS=Homo sapiens OX=9606 GN=HTT PE=1 SV=1	0	FALSE	163.955	18	35	119	35	3056	337.9	6.21	306.03	35	0	104.7	112.5	99.9	94.8	79.1	72.1	111.4	121.5	104	2.39122e+07	4.11756e+07	2.71589e+07	2.26554e+07	2.06509e+07	1.06815e+07	2.87516e+07	2.2098e+07	2.16366e+07	3.9045e+07	4.19422e+07	3.72459e+07	3.53496e+07	2.95008e+07	2.68854e+07	4.1548e+07	4.52992e+07	3.87971e+07	High	High	High	High	High
FALSE	High	Master Protein	K7EKE6	Lon protease homolog, mitochondrial OS=Homo sapiens OX=9606 GN=LONP1 PE=1 SV=1	0	FALSE	163.856	42	25	200	25	845	95.1	6.27	545.94	25	0	94.4	103.5	103.9	104.6	105.9	100.4	95.6	94.5	97.2	4.6348e+07	8.07239e+07	6.11349e+07	5.48675e+07	6.17076e+07	3.31253e+07	5.2172e+07	3.667e+07	4.27735e+07	7.36376e+07	8.07239e+07	8.0996e+07	8.15702e+07	8.25878e+07	7.83321e+07	7.45864e+07	7.36617e+07	7.57911e+07	High	High	High	High	High
FALSE	High	Master Protein	Q7L576	Cytoplasmic FMR1-interacting protein 1 OS=Homo sapiens OX=9606 GN=CYFIP1 PE=1 SV=1	0	FALSE	163.38	29	31	227	18	1253	145.1	6.9	540.67	31	15	99.4	101	93.9	94.1	91.4	89.5	102.3	124	104.4	6.21992e+07	9.93991e+07	6.98662e+07	6.28287e+07	6.72359e+07	3.75225e+07	7.08159e+07	6.131e+07	5.815e+07	9.83875e+07	9.99361e+07	9.28783e+07	9.31059e+07	9.03961e+07	8.85516e+07	1.0124e+08	1.22747e+08	1.03325e+08	High	High	High	High	High
FALSE	High	Master Protein	P26639	Threonine--tRNA ligase 1, cytoplasmic OS=Homo sapiens OX=9606 GN=TARS1 PE=1 SV=3	0	FALSE	163.129	50	29	230	29	723	83.4	6.67	594.63	29	0	98.6	105.5	93.5	92.6	90.3	89.3	103.8	125.9	100.6	1.35818e+08	2.29146e+08	1.53325e+08	1.35701e+08	1.46264e+08	8.22293e+07	157830426	1.36582e+08	1.23355e+08	2.14219e+08	2.29146e+08	2.03136e+08	2.01095e+08	196174737	1.94058e+08	2.25638e+08	2.73446e+08	2.18574e+08	High	High	High	High	High
FALSE	High	Master Protein	A0A024R4E5	High density lipoprotein binding protein (Vigilin), isoform CRA_a OS=Homo sapiens OX=9606 GN=HDLBP PE=1 SV=1	0	FALSE	162.886	27	28	182	28	1268	141.4	6.87	477.19	28	0	102.3	100.5	114.6	107.2	115.7	104.9	99.7	69	86.2	4.85466e+07	7.51679e+07	6.47196e+07	5.40024e+07	6.48175e+07	3.33339e+07	5.19316e+07	2.54792e+07	3.62291e+07	7.67173e+07	7.53775e+07	8.59788e+07	8.04273e+07	8.675e+07	7.86667e+07	7.47542e+07	5.17345e+07	6.46452e+07	High	High	High	High	High
FALSE	High	Master Protein	E9PCY7	Heterogeneous nuclear ribonucleoprotein H OS=Homo sapiens OX=9606 GN=HNRNPH1 PE=1 SV=1	0	FALSE	161.774	49	16	241	9	429	47.1	6.34	702.93	16	5	105.1	103.3	113.6	98.9	110.4	100	108.6	68.9	91.1	1.03639e+08	1.60651e+08	1.33381e+08	1.03776e+08	1.28305e+08	6.59158e+07	1.1813e+08	5.34649e+07	7.9807e+07	1.63464e+08	1.60651e+08	1.76713e+08	1.53786e+08	1.7172e+08	1.55559e+08	1.68881e+08	1.07113e+08	1.41615e+08	High	High	High	High	High
FALSE	High	Master Protein	A0A804CDA6	Dynactin subunit 1 OS=Homo sapiens OX=9606 GN=DCTN1 PE=1 SV=1	0	FALSE	161.654	35	30	132	30	1273	140.9	5.85	365.22	30	0	101.4	94.5	96.7	106.6	92.1	101.1	99.2	105.8	102.6	7.58153e+07	1.10574e+08	8.59997e+07	8.45892e+07	8.08164e+07	5.01177e+07	8.16959e+07	6.20894e+07	6.81236e+07	1.19671e+08	1.1159e+08	1.14117e+08	1.25823e+08	1.08721e+08	1.19275e+08	1.17085e+08	1.24884e+08	1.21141e+08	High	High	High	High	High
FALSE	High	Master Protein	P40926	Malate dehydrogenase, mitochondrial OS=Homo sapiens OX=9606 GN=MDH2 PE=1 SV=3	0	FALSE	160.685	65	18	262	18	338	35.5	8.68	872.22	18	0	78.5	107.5	116.3	111.1	112.5	110.8	108.1	78.3	77	2.90928e+08	6.29477e+08	5.14053e+08	4.38714e+08	4.91894e+08	2.74816e+08	4.42629e+08	2.28688e+08	2.54153e+08	4.5942e+08	6.29477e+08	6.81055e+08	6.50239e+08	6.58835e+08	6.48578e+08	6.33221e+08	4.58276e+08	4.50654e+08	High	High	High	High	High
FALSE	High	Master Protein	Q15181	Inorganic pyrophosphatase OS=Homo sapiens OX=9606 GN=PPA1 PE=1 SV=2	0	FALSE	160.561	76	18	154	17	289	32.6	5.86	570.25	18	1	103.6	107.2	104.5	102.4	106.7	104.3	97.2	77.9	96.2	1.0172e+08	1.66057e+08	1.2183e+08	1.06765e+08	123205526	6.83171e+07	1.04844e+08	6.0142e+07	8.36748e+07	1.6052e+08	1.66057e+08	1.61921e+08	1.58642e+08	1.65237e+08	1.61645e+08	150557769	1.20695e+08	1.49022e+08	High	High	High	High	High
FALSE	High	Master Protein	P62906	60S ribosomal protein L10a OS=Homo sapiens OX=9606 GN=RPL10A PE=1 SV=2	0	FALSE	160.511	46	13	230	13	217	24.8	9.94	673.16	13	0	93	100.3	88.9	95.7	86.4	88.2	110.9	127	109.7	2.16961e+08	3.69281e+08	2.47053e+08	2.37602e+08	2.37621e+08	1.37448e+08	2.8521e+08	2.33412e+08	2.27769e+08	3.42201e+08	3.69281e+08	3.27314e+08	3.52103e+08	3.18026e+08	3.24493e+08	4.08094e+08	4.67308e+08	4.03588e+08	High	High	High	High	High
FALSE	High	Master Protein	P78347	General transcription factor II-I OS=Homo sapiens OX=9606 GN=GTF2I PE=1 SV=2	0	FALSE	160.255	35	28	156	27	998	112.3	6.39	454.09	28	0	99.1	105.5	103.4	99.1	102	103.4	105.2	77.2	105	5.09158e+07	8.57752e+07	6.32751e+07	5.42729e+07	6.17904e+07	3.56339e+07	5.97751e+07	3.09256e+07	4.8167e+07	8.05685e+07	8.57811e+07	8.40921e+07	8.06015e+07	8.29439e+07	8.40945e+07	8.55094e+07	6.27817e+07	8.53479e+07	High	High	High	High	High
FALSE	High	Master Protein	O15460-2	Isoform IIa of Prolyl 4-hydroxylase subunit alpha-2 OS=Homo sapiens OX=9606 GN=P4HA2	0	FALSE	160.217	55	21	168	21	533	60.6	5.71	584.85	21	0	88	96.5	92.1	106.1	114.2	105.3	101.4	85	111.3	6.35422e+07	1.10348e+08	7.93593e+07	8.18042e+07	9.76153e+07	5.0892e+07	8.11561e+07	4.83833e+07	7.17589e+07	1.00667e+08	1.10428e+08	1.05335e+08	1.2135e+08	1.30646e+08	1.20487e+08	1.16023e+08	9.72828e+07	1.27369e+08	High	High	High	High	High
FALSE	High	Master Protein	P02768	Albumin OS=Homo sapiens OX=9606 GN=ALB PE=1 SV=2	0	FALSE	160.202	57	31	87	31	609	69.3	6.28	207.46	31	0	77.6	77.8	76.3	87.3	264.9	98.8	72.4	73.8	71.2	4.4535e+07	7.11369e+07	5.15827e+07	5.37289e+07	1.90798e+08	3.83994e+07	4.57367e+07	3.25487e+07	35870586	7.47486e+07	7.50034e+07	7.35463e+07	8.41599e+07	255358635	9.51972e+07	6.97474e+07	7.10825e+07	6.85954e+07	High	High	High	High	High
FALSE	High	Master Protein	P11388	DNA topoisomerase 2-alpha OS=Homo sapiens OX=9606 GN=TOP2A PE=1 SV=3	0	FALSE	159.89	28	38	173	26	1531	174.3	8.72	454.69	38	12	92.7	106.8	76.4	98.7	93.3	89	107.9	130	105.2	4.90283e+07	8.91366e+07	4.75483e+07	5.53864e+07	5.86793e+07	3.16332e+07	6.32007e+07	5.45645e+07	4.95888e+07	7.81349e+07	9.00455e+07	6.44597e+07	8.32218e+07	7.86797e+07	7.50225e+07	9.10263e+07	1.09616e+08	8.87442e+07	High	High	High	High	High
FALSE	High	Master Protein	P24534	Elongation factor 1-beta OS=Homo sapiens OX=9606 GN=EEF1B2 PE=1 SV=3	0	FALSE	159.747	67	12	116	11	225	24.7	4.67	432.36	12	0	111.8	99.8	109.9	108.2	117.8	118.4	83.3	70.1	80.7	1.36938e+08	1.92639e+08	1.60436e+08	141261108	1.70333e+08	9.7093e+07	1.12199e+08	6.73749e+07	8.76033e+07	2.16348e+08	1.93104e+08	2.12558e+08	209335006	2.27969e+08	2.29174e+08	1.61161e+08	1.35584e+08	156247276	High	High	High	High	High
FALSE	High	Master Protein	F8W787	Cathepsin D OS=Homo sapiens OX=9606 GN=CTSD PE=1 SV=2	0	FALSE	159.049	62	18	252	18	377	40.8	5.55	746.8	18	0	98.8	100.7	105	97.4	101.1	100	105.7	88	103.2	1.76689e+08	2.84599e+08	223588513	1.85506e+08	2.13384e+08	1.19727e+08	2.08884e+08	1.24159e+08	1.64586e+08	2.79069e+08	2.84599e+08	2.96653e+08	2.75231e+08	2.85649e+08	2.82551e+08	2.98627e+08	2.48609e+08	2.91633e+08	High	High	High	High	High
FALSE	High	Master Protein	Q13085	Acetyl-CoA carboxylase 1 OS=Homo sapiens OX=9606 GN=ACACA PE=1 SV=2	0	FALSE	159.039	19	34	124	33	2346	265.4	6.37	251.74	34	1	97.6	99.2	93.3	92.5	96.6	90.2	112.9	108.9	108.8	7.35276e+07	1.17947e+08	8.36106e+07	7.41842e+07	8.58962e+07	4.50367e+07	9.405e+07	6.47854e+07	7.29208e+07	1.16533e+08	1.18447e+08	1.11412e+08	1.10476e+08	1.15388e+08	1.07683e+08	1.34864e+08	1.2999e+08	1.29918e+08	High	High	High	High	High
FALSE	High	Master Protein	Q9NPQ8-4	Isoform 4 of Synembryn-A OS=Homo sapiens OX=9606 GN=RIC8A	0	FALSE	158.969	51	20	170	20	530	59.6	5.33	490.66	20	0	107	102.9	95.4	92.7	93.4	92.4	90.6	124.3	101.2	6.22143e+07	9.43564e+07	6.58017e+07	5.71441e+07	6.39117e+07	3.57983e+07	5.81397e+07	5.69609e+07	5.23795e+07	9.81275e+07	9.43564e+07	8.75331e+07	8.50271e+07	8.56792e+07	8.4721e+07	8.3118e+07	1.1404e+08	9.28122e+07	High	High	High	High	High
FALSE	High	Master Protein	P61163	Alpha-centractin OS=Homo sapiens OX=9606 GN=ACTR1A PE=1 SV=1	0	FALSE	158.879	61	14	165	7	376	42.6	6.64	600.92	14	9	104.3	98.2	96.3	97.7	98.8	93.2	102.2	98.2	111.2	7.41684e+07	1.1011e+08	8.14772e+07	7.393e+07	8.28205e+07	4.41584e+07	7.96596e+07	5.48727e+07	7.03297e+07	1.16982e+08	1.1011e+08	1.07947e+08	1.09557e+08	1.10845e+08	1.04489e+08	1.14598e+08	1.10126e+08	1.24711e+08	High	High	High	High	High
FALSE	High	Master Protein	Q99536	Synaptic vesicle membrane protein VAT-1 homolog OS=Homo sapiens OX=9606 GN=VAT1 PE=1 SV=2	0	FALSE	158.75	58	17	189	17	393	41.9	6.29	644.65	17	0	108.3	107.4	100.1	95.8	91.8	87.2	97.7	104	107.7	1.31224e+08	2.05421e+08	1.4455e+08	1.23651e+08	1.31311e+08	7.05441e+07	1.30589e+08	9.90398e+07	1.16269e+08	207160039	2.05421e+08	1.91511e+08	1.83325e+08	1.75743e+08	1.66915e+08	1.87021e+08	1.98966e+08	206019468	High	High	High	High	High
FALSE	High	Master Protein	P21796	Voltage-dependent anion-selective channel protein 1 OS=Homo sapiens OX=9606 GN=VDAC1 PE=1 SV=2	0	FALSE	158.558	77	18	192	17	283	30.8	8.54	581.52	18	1	93.1	106	102.8	102.4	101.1	100	107.4	84.6	102.9	2.29689e+08	4.12458e+08	3.01924e+08	2.68892e+08	2.94159e+08	164892263	2.92092e+08	1.64443e+08	2.25972e+08	3.62277e+08	4.12458e+08	4.00011e+08	3.98472e+08	3.93694e+08	3.89139e+08	417916780	3.29256e+08	4.00404e+08	High	High	High	High	High
FALSE	High	Master Protein	Q03252	Lamin-B2 OS=Homo sapiens OX=9606 GN=LMNB2 PE=1 SV=4	0	FALSE	158.216	57	33	245	30	620	69.9	5.59	644.26	33	0	99.8	95.9	109.8	119.1	130.1	118.6	85.6	63.5	77.7	9.83348e+07	1.49297e+08	1.28563e+08	124876352	1.51418e+08	7.81332e+07	9.28846e+07	4.89915e+07	6.78954e+07	155426716	1.49297e+08	1.70984e+08	1.85447e+08	2.02654e+08	1.84631e+08	1.33345e+08	9.88563e+07	1.2098e+08	High	High	High	High	High
FALSE	High	Master Protein	A0A7I2YQF8	Eukaryotic translation initiation factor 3 subunit I OS=Homo sapiens OX=9606 GN=EIF3I PE=1 SV=1	0	FALSE	158.174	67	19	166	19	362	40.5	5.64	523.3	19	0	102.5	105.5	102.9	97.2	109.5	98.9	108.6	73.6	101.2	7.20634e+07	1.16835e+08	8.57375e+07	7.26422e+07	9.08523e+07	4.63501e+07	8.398e+07	4.05891e+07	6.31763e+07	113776223	1.1714e+08	1.14205e+08	1.07927e+08	1.21594e+08	1.09732e+08	1.20582e+08	8.16682e+07	112362233	High	High	High	High	High
FALSE	High	Master Protein	Q9UNM6	26S proteasome non-ATPase regulatory subunit 13 OS=Homo sapiens OX=9606 GN=PSMD13 PE=1 SV=2	0	FALSE	157.796	81	24	282	24	376	42.9	5.81	738.21	24	0	100.2	97	90.5	96	87.4	89.3	101.6	129.6	108.4	2.43025e+08	3.701e+08	2.61378e+08	2.47747e+08	249405941	1.44302e+08	2.71978e+08	2.47609e+08	2.33976e+08	3.83311e+08	3.71096e+08	3.46372e+08	367163712	3.34439e+08	341682187	3.88847e+08	4.95731e+08	414652738	High	High	High	High	High
FALSE	High	Master Protein	A0A7I2V4F0	ATP-dependent RNA helicase DDX1 OS=Homo sapiens OX=9606 GN=DDX1 PE=1 SV=1	0	FALSE	157.054	41	23	147	23	734	81.7	7.33	449.56	23	0	100.6	112.1	112	104.5	103.7	98.2	104.1	71.7	93.1	4.61741e+07	8.12983e+07	6.13186e+07	5.08781e+07	5.61176e+07	3.00072e+07	5.22095e+07	2.57382e+07	3.74599e+07	7.29516e+07	8.12983e+07	8.12394e+07	7.57751e+07	7.52104e+07	7.11677e+07	7.54634e+07	5.19545e+07	6.74734e+07	High	High	High	High	High
FALSE	High	Master Protein	P19623	Spermidine synthase OS=Homo sapiens OX=9606 GN=SRM PE=1 SV=1	0	FALSE	156.934	75	16	162	16	302	33.8	5.49	541.71	16	0	101.6	103.4	104.5	95.5	101.6	100.1	99	88.4	105.8	6.8949e+07	1.10704e+08	8.4466e+07	6.90084e+07	8.12799e+07	4.53475e+07	7.41628e+07	4.68911e+07	6.37013e+07	1.0875e+08	1.10704e+08	1.11907e+08	1.02264e+08	1.08783e+08	1.0718e+08	1.06025e+08	9.4657e+07	1.13303e+08	High	High	High	High	High
FALSE	High	Master Protein	P33993	DNA replication licensing factor MCM7 OS=Homo sapiens OX=9606 GN=MCM7 PE=1 SV=4	0	FALSE	155.937	38	20	150	20	719	81.3	6.46	493.22	20	0	95.4	107	103.1	98.9	101.6	96.6	100.6	96.4	100.4	5.19001e+07	9.17382e+07	6.67364e+07	5.70205e+07	6.51338e+07	3.50862e+07	6.03774e+07	4.12989e+07	4.86076e+07	8.18594e+07	9.17382e+07	8.84173e+07	8.48431e+07	8.71733e+07	8.28167e+07	8.63171e+07	8.26836e+07	8.61286e+07	High	High	High	High	High
FALSE	High	Master Protein	P23921	Ribonucleoside-diphosphate reductase large subunit OS=Homo sapiens OX=9606 GN=RRM1 PE=1 SV=1	0	FALSE	155.87	45	26	168	26	792	90	7.15	560.99	26	0	97.3	93.2	105	101.6	100	106.5	97.7	103.3	95.5	7.66244e+07	1.15429e+08	9.78029e+07	8.5045e+07	9.28483e+07	5.57357e+07	8.47622e+07	6.40005e+07	6.69558e+07	1.20878e+08	1.15809e+08	1.30472e+08	1.26283e+08	1.24266e+08	1.32319e+08	1.21447e+08	1.28372e+08	1.18653e+08	High	High	High	High	High
FALSE	High	Master Protein	D3DQV9	Eukaryotic translation initiation factor 4 gamma 2 (Fragment) OS=Homo sapiens OX=9606 GN=EIF4G2 PE=1 SV=1	0	FALSE	155.71	41	31	206	31	907	102.3	7.14	504.08	31	0	104.1	105.7	101	96.4	100	83.5	101.5	108.7	99	9.68222e+07	155263766	111654582	9.51853e+07	1.09584e+08	5.14854e+07	1.04159e+08	7.97548e+07	8.17554e+07	1.52949e+08	1.55417e+08	1.48505e+08	1.41742e+08	1.46911e+08	1.22694e+08	1.49194e+08	1.59797e+08	1.45521e+08	High	High	High	High	High
FALSE	High	Master Protein	J3QRS3	Myosin regulatory light chain 12A OS=Homo sapiens OX=9606 GN=MYL12A PE=1 SV=1	0	FALSE	155.571	77	13	261	1	177	20.4	4.75	909.41	13	0	80.6	77.2	136.9	102.3	169.7	56.3	71.2	87.1	118.7	1.19174e+06	1.8e+06	2.40918e+06	1.5076e+06	2956907	384147	1.09731e+06	1.01466e+06	1.56163e+06	1.87967e+06	1.8e+06	3.19186e+06	2.38577e+06	3.95745e+06	1.31173e+06	1.66134e+06	2.03142e+06	2.76707e+06	High	High	High	Peak Found	High
FALSE	High	Master Protein	P26196	Probable ATP-dependent RNA helicase DDX6 OS=Homo sapiens OX=9606 GN=DDX6 PE=1 SV=2	0	FALSE	155.534	58	22	169	22	483	54.4	8.66	484.16	22	0	102.7	104.5	100.3	92.8	88.6	82.1	104.6	119.3	105.1	9.1027e+07	1.46462e+08	1.06493e+08	8.78897e+07	9.29637e+07	4.85474e+07	1.03131e+08	8.40372e+07	83293054	1.44721e+08	1.47251e+08	1.41408e+08	1.3083e+08	1.24879e+08	1.15809e+08	1.47439e+08	1.68249e+08	148194531	High	High	High	High	High
FALSE	High	Master Protein	O00567	Nucleolar protein 56 OS=Homo sapiens OX=9606 GN=NOP56 PE=1 SV=4	0	FALSE	155.199	55	26	175	26	594	66	9.19	486.45	26	0	83	104.4	85.6	95.3	86.5	90.7	110.8	138.4	105.1	5.14484e+07	1.02797e+08	6.34867e+07	6.3369e+07	6.32991e+07	3.76741e+07	7.62436e+07	6.79464e+07	5.81774e+07	8.1879e+07	1.02987e+08	8.44417e+07	9.39874e+07	8.53035e+07	8.94197e+07	1.09298e+08	1.36461e+08	1.0366e+08	High	High	High	High	High
FALSE	High	Master Protein	Q8N2K0	Lysophosphatidylserine lipase ABHD12 OS=Homo sapiens OX=9606 GN=ABHD12 PE=1 SV=2	0	FALSE	154.958	58	17	165	17	398	45.1	8.65	540.64	17	0	93.5	106.1	94.2	87	88	85	104.5	128.5	113.3	5.06848e+07	9.04671e+07	6.05508e+07	4.98656e+07	5.61826e+07	3.07199e+07	6.2561e+07	5.47164e+07	5.46883e+07	7.99979e+07	9.08262e+07	8.06271e+07	7.4468e+07	7.5277e+07	7.27536e+07	8.9464e+07	109947113	9.69283e+07	High	High	High	High	High
FALSE	High	Master Protein	P12235	ADP/ATP translocase 1 OS=Homo sapiens OX=9606 GN=SLC25A4 PE=1 SV=4	0	FALSE	154.874	55	23	303	4	298	33	9.76	856.22	23	5	93.6	94.2	95.1	97.1	91.8	95.8	105.1	119	108.3	3.93474e+07	6.24492e+07	4.75907e+07	4.34233e+07	4.54579e+07	2.69172e+07	4.87377e+07	3.94137e+07	4.05101e+07	6.20608e+07	6.24492e+07	6.30516e+07	6.4349e+07	6.08397e+07	6.35236e+07	6.96766e+07	7.89092e+07	7.17805e+07	High	High	High	High	High
FALSE	High	Master Protein	Q8WUM0	Nuclear pore complex protein Nup133 OS=Homo sapiens OX=9606 GN=NUP133 PE=1 SV=2	0	FALSE	154.468	39	28	184	28	1156	128.9	5.1	492.12	28	0	98.6	98.5	99.7	98	98.7	87.9	102.4	108.2	107.9	4.98772e+07	7.85362e+07	6.05212e+07	5.26958e+07	5.9362e+07	2.95429e+07	5.76351e+07	4.33718e+07	4.90001e+07	7.96396e+07	7.95286e+07	8.04854e+07	7.90906e+07	7.96735e+07	7.09929e+07	8.26844e+07	8.73908e+07	8.71466e+07	High	High	High	High	High
FALSE	High	Master Protein	P61221	ATP-binding cassette sub-family E member 1 OS=Homo sapiens OX=9606 GN=ABCE1 PE=1 SV=1	0	FALSE	153.726	51	22	182	22	599	67.3	8.34	537.86	22	0	90.2	104.5	98.8	95.7	91.8	87	106.5	112.7	112.7	6.23352e+07	1.14213e+08	8.16188e+07	7.06454e+07	7.47967e+07	4.0302e+07	8.14671e+07	6.15472e+07	69666484	9.88653e+07	1.14516e+08	1.08295e+08	1.04886e+08	1.00529e+08	9.53576e+07	1.16628e+08	1.23501e+08	1.23443e+08	High	High	High	High	High
FALSE	High	Master Protein	Q9H488	GDP-fucose protein O-fucosyltransferase 1 OS=Homo sapiens OX=9606 GN=POFUT1 PE=1 SV=1	0	FALSE	153.582	51	13	118	13	388	43.9	8.53	414.57	13	0	91.2	107.6	107	92.1	100.7	90.3	111.4	93.6	106.1	4.90657e+07	9.18148e+07	6.8814e+07	5.26452e+07	6.40709e+07	3.24752e+07	6.63078e+07	3.99112e+07	5.0991e+07	7.7952e+07	9.19115e+07	9.13914e+07	7.87089e+07	8.60358e+07	7.71748e+07	9.52056e+07	7.99767e+07	9.06305e+07	High	High	High	High	High
FALSE	High	Master Protein	Q07065	Cytoskeleton-associated protein 4 OS=Homo sapiens OX=9606 GN=CKAP4 PE=1 SV=2	0	FALSE	153.418	44	19	167	19	602	66	5.92	597.77	19	0	67.8	68.9	70.1	120.4	128	132.5	101.4	106.8	104.1	3.68085e+07	59953992	4.64797e+07	7.13861e+07	8.40448e+07	4.93638e+07	6.21044e+07	4.65701e+07	5.12602e+07	5.96212e+07	6.05753e+07	6.16485e+07	1.05787e+08	1.12483e+08	1.16497e+08	8.91114e+07	9.38456e+07	9.15067e+07	High	High	High	High	High
FALSE	High	Master Protein	A0A087X1Z3	Proteasome activator complex subunit 2 OS=Homo sapiens OX=9606 GN=PSME2 PE=1 SV=1	0	FALSE	152.969	70	15	211	15	254	29.1	6.71	746.07	15	0	97.3	102.9	93.8	91.3	87.9	82.7	105.6	123.2	115.3	1.40414e+08	2.33932e+08	161129070	1.40219e+08	1.49235e+08	7.97427e+07	1.6789e+08	1.40079e+08	1.48177e+08	2.21468e+08	2.34215e+08	2.13476e+08	2.07858e+08	200077922	1.8819e+08	2.40367e+08	2.80448e+08	2.62557e+08	High	High	High	High	High
FALSE	High	Master Protein	P56537	Eukaryotic translation initiation factor 6 OS=Homo sapiens OX=9606 GN=EIF6 PE=1 SV=1	0	FALSE	152.873	64	11	158	11	245	26.6	4.68	707.72	11	0	100.3	98.3	102.6	104.3	100.6	97.5	107.9	86.8	101.7	2.1381e+08	3.3026e+08	2.60294e+08	2.36501e+08	2.52664e+08	1.39021e+08	2.53895e+08	1.45696e+08	1.92812e+08	337232340	3.30507e+08	345030973	3.50803e+08	338295803	3.28083e+08	363047195	2.91953e+08	3.41976e+08	High	High	High	High	High
FALSE	High	Master Protein	Q9ULV4	Coronin-1C OS=Homo sapiens OX=9606 GN=CORO1C PE=1 SV=1	0	FALSE	151.558	47	24	180	23	474	53.2	7.08	517.12	24	1	96.9	109.8	102.6	100.7	100.4	86.7	103	94.6	105.2	1.25203e+08	2.24158e+08	1.57392e+08	1.38183e+08	152910768	7.47856e+07	1.46801e+08	9.63097e+07	1.20675e+08	1.97715e+08	2.24158e+08	2.09281e+08	2.05502e+08	2.04951e+08	1.76997e+08	2.1022e+08	1.93106e+08	2.14637e+08	High	High	High	High	High
FALSE	High	Master Protein	P12236	ADP/ATP translocase 3 OS=Homo sapiens OX=9606 GN=SLC25A6 PE=1 SV=4	0	FALSE	151.499	52	22	327	1	298	32.8	9.74	918.63	22	0	106.8	92.3	93.8	99.5	82	109.8	95.1	125	95.8	17148638	23376614	17936663	1.70066e+07	1.55315e+07	1.17838e+07	1.68555e+07	1.58152e+07	1.37005e+07	2.70477e+07	23376614	2.37638e+07	2.5202e+07	2.07869e+07	2.78093e+07	2.4097e+07	3.16632e+07	2.42761e+07	High	High	High	High	High
FALSE	High	Master Protein	P22059	Oxysterol-binding protein 1 OS=Homo sapiens OX=9606 GN=OSBP PE=1 SV=1	0	FALSE	151.433	30	17	132	17	807	89.4	7.3	418.24	17	0	98.2	97	103.1	89.6	104.1	84.2	105.2	108.6	110	4.83703e+07	7.57122e+07	6.05543e+07	4.69648e+07	6.05794e+07	2.76328e+07	5.71096e+07	4.22267e+07	4.8475e+07	7.68043e+07	7.59203e+07	8.06692e+07	7.01496e+07	8.14766e+07	6.58978e+07	8.22946e+07	8.49484e+07	8.61049e+07	High	High	High	High	High
FALSE	High	Master Protein	P28838	Cytosol aminopeptidase OS=Homo sapiens OX=9606 GN=LAP3 PE=1 SV=3	0	FALSE	151.07	51	20	163	20	519	56.1	7.93	464.2	20	0	107.2	106.1	103.6	95.5	106.4	103.7	101.3	81.4	94.8	6.46028e+07	1.00741e+08	7.40486e+07	6.10192e+07	7.54184e+07	4.16463e+07	6.73944e+07	3.83373e+07	5.08776e+07	1.01895e+08	1.00859e+08	9.85158e+07	9.07752e+07	1.01188e+08	9.85604e+07	9.63488e+07	7.74266e+07	9.01508e+07	High	High	High	High	High
FALSE	High	Master Protein	Q10471	Polypeptide N-acetylgalactosaminyltransferase 2 OS=Homo sapiens OX=9606 GN=GALNT2 PE=1 SV=1	0	FALSE	150.581	46	20	154	20	571	64.7	8.35	434.5	20	0	92.7	112.6	91	95.5	90.2	80.4	107.8	124.9	104.9	60297951	1.15126e+08	7.04006e+07	6.58558e+07	6.90845e+07	3.49141e+07	7.76226e+07	6.4228e+07	6.07379e+07	9.54715e+07	1.1597e+08	9.37547e+07	9.83898e+07	9.29148e+07	8.27898e+07	1.10971e+08	1.28589e+08	1.07987e+08	High	High	High	High	High
FALSE	High	Master Protein	P61247	40S ribosomal protein S3a OS=Homo sapiens OX=9606 GN=RPS3A PE=1 SV=2	0	FALSE	150.489	54	17	359	17	264	29.9	9.73	878.66	17	0	90.3	95.3	94.9	97	90.4	86.5	112.2	118.1	115.4	2.84506e+08	4.73697e+08	3.55953e+08	3.25266e+08	3.35838e+08	1.82132e+08	3.90195e+08	2.93231e+08	323733778	4.48847e+08	4.7371e+08	4.71593e+08	4.82013e+08	4.49492e+08	4.30213e+08	5.57833e+08	5.8707e+08	5.73629e+08	High	High	High	High	High
FALSE	High	Master Protein	Q5T5C7	Seryl-tRNA synthetase OS=Homo sapiens OX=9606 GN=SARS1 PE=1 SV=1	0	FALSE	150.408	45	19	150	19	536	61.3	7.06	497.18	19	0	93.4	103.1	94.2	99.5	92.2	89.8	106.1	115.5	106.1	4.80446e+07	8.37157e+07	5.77178e+07	5.43134e+07	5.59319e+07	3.0916e+07	6.02718e+07	4.68654e+07	4.86415e+07	7.58243e+07	8.37157e+07	7.64689e+07	8.08388e+07	7.48578e+07	7.29606e+07	8.61661e+07	9.3828e+07	8.61888e+07	High	High	High	High	High
FALSE	High	Master Protein	Q8N1F7	Nuclear pore complex protein Nup93 OS=Homo sapiens OX=9606 GN=NUP93 PE=1 SV=2	0	FALSE	150.307	44	25	179	25	819	93.4	5.72	467.18	25	0	93.6	105	93.8	92.6	94	82.9	105.3	122	110.7	6.3807e+07	1.1317e+08	7.58928e+07	6.71984e+07	7.55839e+07	3.75655e+07	7.92074e+07	6.55711e+07	6.70057e+07	1.01023e+08	1.13347e+08	1.01213e+08	9.99365e+07	101457444	8.94983e+07	1.13606e+08	1.31685e+08	1.19485e+08	High	High	High	High	High
FALSE	High	Master Protein	P48147	Prolyl endopeptidase OS=Homo sapiens OX=9606 GN=PREP PE=1 SV=2	0	FALSE	150.077	46	22	145	22	710	80.6	5.86	461.75	22	0	109.8	103.8	96	95.7	90.2	103.9	90.8	111.6	98.2	5.70954e+07	8.5338e+07	5.92087e+07	5.27745e+07	5.48948e+07	36093144	5.19604e+07	4.5558e+07	4.54363e+07	9.0345e+07	8.54003e+07	7.90343e+07	7.87128e+07	7.42126e+07	8.55219e+07	7.47233e+07	91840754	8.08029e+07	High	High	High	High	High
FALSE	High	Master Protein	P61204	ADP-ribosylation factor 3 OS=Homo sapiens OX=9606 GN=ARF3 PE=1 SV=2	0	FALSE	150.027	70	12	317	1	181	20.6	7.43	1083.78	12	0	144	120.6	8.5	48	81.7	85.7	109	108	194.5	1.46699e+06	1.93892e+06		520788	981021	583531	1.22553e+06	867179	1.76404e+06	2.31381e+06	1.93892e+06	135936	771756	1.31297e+06	1.37711e+06	1.75205e+06	1.73616e+06	3.12573e+06	High	High	Not Found	Peak Found	Peak Found
FALSE	High	Master Protein	P23396	40S ribosomal protein S3 OS=Homo sapiens OX=9606 GN=RPS3 PE=1 SV=2	0	FALSE	149.751	68	20	352	20	243	26.7	9.66	959.49	20	0	96.7	104.5	98	97	95.1	93.3	104.9	108.9	101.7	3.86824e+08	6.59604e+08	4.67135e+08	4.13167e+08	4.48394e+08	2.4937e+08	4.63302e+08	3.43295e+08	3.62315e+08	6.10517e+08	6.59604e+08	6.18895e+08	6.12273e+08	600529301	5.88904e+08	6.62599e+08	6.87302e+08	6.41992e+08	High	High	High	High	High
FALSE	High	Master Protein	Q08945	FACT complex subunit SSRP1 OS=Homo sapiens OX=9606 GN=SSRP1 PE=1 SV=1	0	FALSE	149.381	34	21	220	21	709	81	6.87	595.85	21	0	105.5	106	99.4	92.8	92.7	91	98.6	108.7	105.2	9.38589e+07	1.48813e+08	1.05157e+08	8.77361e+07	9.70174e+07	5.38723e+07	9.65123e+07	7.59594e+07	8.33142e+07	1.48039e+08	1.48813e+08	1.39551e+08	1.30222e+08	130120351	1.2777e+08	1.384e+08	1.52483e+08	1.47633e+08	High	High	High	High	High
FALSE	High	Master Protein	Q5W0H4	Translationally-controlled tumor protein OS=Homo sapiens OX=9606 GN=TPT1 PE=1 SV=1	0	FALSE	149.278	72	10	222	10	188	21.5	5.49	639.79	10	0	100.4	92.6	106.7	100.1	111.7	104.5	107.2	76.3	100.4	1.62729e+08	2.36732e+08	2.05826e+08	1.72676e+08	2.13237e+08	1.1321e+08	1.91665e+08	9.71871e+07	144748330	2.56664e+08	2.36732e+08	2.72693e+08	2.55889e+08	2.85391e+08	2.67171e+08	2.74016e+08	1.95054e+08	2.56525e+08	High	High	High	High	High
FALSE	High	Master Protein	Q9Y2X3	Nucleolar protein 58 OS=Homo sapiens OX=9606 GN=NOP58 PE=1 SV=1	0	FALSE	149.202	52	19	147	19	529	59.5	8.92	437.46	19	0	93.1	98.2	79.7	101.6	92	83.3	108.7	133.7	109.7	4.86637e+07	8.15089e+07	4.97646e+07	5.68493e+07	5.6852e+07	2.92474e+07	6.32021e+07	5.54849e+07	5.12702e+07	7.73928e+07	8.16138e+07	6.62366e+07	8.44485e+07	7.64172e+07	6.91943e+07	9.03554e+07	1.11085e+08	9.11838e+07	High	High	High	High	High
FALSE	High	Master Protein	P33176	Kinesin-1 heavy chain OS=Homo sapiens OX=9606 GN=KIF5B PE=1 SV=1	0	FALSE	147.914	32	23	150	18	963	109.6	6.51	437.79	23	5	92.9	95.5	106.8	99.8	101	93.2	105.6	100.3	104.9	4.05078e+07	6.55802e+07	5.5403e+07	4.66364e+07	5.21869e+07	2.69225e+07	5.07301e+07	3.4479e+07	4.06586e+07	6.43233e+07	6.60801e+07	7.39667e+07	6.9124e+07	6.99465e+07	6.4501e+07	7.30769e+07	6.94489e+07	7.25972e+07	High	High	High	High	High
FALSE	High	Master Protein	Q9ULT8	E3 ubiquitin-protein ligase HECTD1 OS=Homo sapiens OX=9606 GN=HECTD1 PE=1 SV=4	0	FALSE	147.812	16	26	133	26	2610	289.2	5.35	361.22	26	0	92.8	102.2	97.8	96.4	95.3	83.6	93.9	127.7	110.3	2.96037e+07	5.17268e+07	3.7516e+07	3.29174e+07	3.64728e+07	1.76014e+07	3.30147e+07	3.25964e+07	3.14195e+07	4.75586e+07	5.23704e+07	5.00983e+07	4.93648e+07	4.88142e+07	4.28404e+07	4.80888e+07	6.54308e+07	5.65134e+07	High	High	High	High	High
FALSE	High	Master Protein	Q9UBE0	SUMO-activating enzyme subunit 1 OS=Homo sapiens OX=9606 GN=SAE1 PE=1 SV=1	0	FALSE	147.512	53	17	173	17	346	38.4	5.3	493.85	17	0	105.4	109.9	104.5	104.5	95.4	87.6	102.1	91.7	99	1.10007e+08	1.81211e+08	1.30061e+08	116219976	117542200	6.11966e+07	1.17638e+08	7.55306e+07	9.21788e+07	1.73849e+08	1.81211e+08	1.72314e+08	1.72375e+08	1.57315e+08	1.44422e+08	1.68334e+08	1.51218e+08	1.63333e+08	High	High	High	High	High
FALSE	High	Master Protein	Q9BPX3	Condensin complex subunit 3 OS=Homo sapiens OX=9606 GN=NCAPG PE=1 SV=1	0	FALSE	147.464	32	25	125	25	1015	114.3	5.59	343.62	25	0	89.3	121.8	84.8	84.5	113.1	75.9	99.3	125.2	106.2	3.09376e+07	6.72583e+07	3.50292e+07	3.15312e+07	4.67211e+07	1.74693e+07	3.84585e+07	3.466e+07	3.30093e+07	4.95192e+07	6.75462e+07	4.70423e+07	4.68482e+07	6.26992e+07	4.20969e+07	5.50443e+07	6.94133e+07	5.89184e+07	High	High	High	High	High
FALSE	High	Master Protein	P18031	Tyrosine-protein phosphatase non-receptor type 1 OS=Homo sapiens OX=9606 GN=PTPN1 PE=1 SV=1	0	FALSE	147.32	51	17	148	17	435	49.9	6.27	403.89	17	0	123	104.5	96.8	94.8	87.1	87.9	98.9	113.7	93.4	7.1354e+07	9.5643e+07	6.65799e+07	5.85247e+07	5.96092e+07	3.39514e+07	6.30146e+07	5.1866e+07	4.80562e+07	1.12966e+08	9.59764e+07	8.88902e+07	8.70132e+07	7.9935e+07	8.0723e+07	9.07938e+07	104370408	8.57241e+07	High	High	High	High	High
FALSE	High	Master Protein	A8MQ02	Afadin OS=Homo sapiens OX=9606 GN=AFDN PE=1 SV=2	0	FALSE	147.198	17	21	113	21	1781	201.7	6.51	369.59	21	0	144.4	62.4	156.2	133.6	60.7	103.8	121.4	59	58.5	6.21236e+07	4.25237e+07	8.02147e+07	6.13939e+07	3.09166e+07	2.98615e+07	5.75346e+07	1.97297e+07	2.20639e+07	9.8337e+07	4.25237e+07	1.06363e+08	9.09798e+07	4.1378e+07	7.07085e+07	8.27254e+07	4.01745e+07	3.98465e+07	High	High	High	High	High
FALSE	High	Master Protein	P51665	26S proteasome non-ATPase regulatory subunit 7 OS=Homo sapiens OX=9606 GN=PSMD7 PE=1 SV=2	0	FALSE	146.815	68	14	154	14	324	37	6.77	533.77	14	0	102.9	101.7	95.8	91.7	78.4	89.4	104	123.2	112.9	5.02824e+07	7.84394e+07	5.57155e+07	4.7625e+07	4.51379e+07	2.92031e+07	5.62261e+07	4.76628e+07	4.91673e+07	7.96957e+07	7.87709e+07	7.42308e+07	7.10655e+07	6.07202e+07	6.92373e+07	8.05961e+07	9.54244e+07	8.74883e+07	High	High	High	High	High
FALSE	High	Master Protein	P02533	Keratin, type I cytoskeletal 14 OS=Homo sapiens OX=9606 GN=KRT14 PE=1 SV=4	0	FALSE	146.687	55	25	214	6	472	51.5	5.16	507.84	25	5	75.6	46	250.1	56.3	138.8	134.4	67.1	77.6	54	1.78239e+07	1.60616e+07	7.04815e+07	1.40139e+07	3.85152e+07	2.1121e+07	1.73447e+07	1.42345e+07	1.09789e+07	2.82266e+07	1.71928e+07	9.33791e+07	2.1036e+07	5.18322e+07	5.01676e+07	2.50664e+07	2.89772e+07	2.01783e+07	High	Peak Found	High	High	High
FALSE	High	Master Protein	Q9BXW7	Haloacid dehalogenase-like hydrolase domain-containing 5 OS=Homo sapiens OX=9606 GN=HDHD5 PE=1 SV=1	0	FALSE	146.654	54	14	104	14	423	46.3	8.13	363.87	14	0	108.6	125.7	124	90.8	86.4	76.4	82.3	122.5	83.3	3.26664e+07	60041862	4.47045e+07	2.92534e+07	3.06028e+07	1.53749e+07	2.74015e+07	2.90288e+07	2.19609e+07	5.18718e+07	60041862	5.92278e+07	4.33506e+07	4.12587e+07	3.6507e+07	3.92982e+07	5.8516e+07	3.97643e+07	High	High	High	High	High
FALSE	High	Master Protein	O43390	Heterogeneous nuclear ribonucleoprotein R OS=Homo sapiens OX=9606 GN=HNRNPR PE=1 SV=1	0	FALSE	146.471	38	22	268	16	633	70.9	8.13	642.26	22	0	84.1	112.4	98.4	99.7	93.5	83.6	109.7	115.7	102.9	1.26871e+08	2.67153e+08	1.76746e+08	1.5992e+08	1.66218e+08	8.41371e+07	1.82463e+08	1.3731e+08	1.37976e+08	200106605	2.67313e+08	2.34167e+08	2.37182e+08	222553834	198809269	2.60949e+08	2.7528e+08	2.44775e+08	High	High	High	High	High
FALSE	High	Master Protein	Q9Y570	Protein phosphatase methylesterase 1 OS=Homo sapiens OX=9606 GN=PPME1 PE=1 SV=3	0	FALSE	146.211	58	20	141	20	386	42.3	5.97	389.19	20	0	102.6	103.5	100.7	97.3	95.1	93.8	102.9	103.5	100.7	5.66305e+07	8.9544e+07	6.59082e+07	5.70513e+07	6.15565e+07	3.41397e+07	6.23561e+07	4.48128e+07	4.92236e+07	8.93205e+07	9.00586e+07	8.7677e+07	8.46532e+07	8.27677e+07	8.16079e+07	8.95432e+07	9.00735e+07	8.76707e+07	High	High	High	High	High
FALSE	High	Master Protein	P54886	Delta-1-pyrroline-5-carboxylate synthase OS=Homo sapiens OX=9606 GN=ALDH18A1 PE=1 SV=2	0	FALSE	145.89	36	24	222	24	795	87.2	7.12	581.15	24	0	98.2	106.1	97.5	99.8	103	96.9	107.7	92.7	98.3	7.65549e+07	1.30955e+08	9.04665e+07	8.28439e+07	9.49903e+07	5.05865e+07	9.26771e+07	5.70715e+07	6.83808e+07	1.21175e+08	1.30955e+08	1.20382e+08	1.23148e+08	1.27178e+08	119613284	1.32905e+08	1.14389e+08	1.21322e+08	High	High	High	High	High
FALSE	High	Master Protein	Q7L1Q6	eIF5-mimic protein 2 OS=Homo sapiens OX=9606 GN=BZW1 PE=1 SV=1	0	FALSE	145.885	54	18	255	15	419	48	5.92	710.88	18	0	91.8	88.5	91.3	88.9	87.8	84.2	110.6	140.1	116.7	5.42997e+07	8.30761e+07	6.41046e+07	5.60611e+07	6.10406e+07	3.33298e+07	7.22057e+07	6.56601e+07	6.1447e+07	8.61744e+07	8.30761e+07	8.56923e+07	8.34372e+07	8.23802e+07	7.89998e+07	1.03748e+08	131456355	1.09551e+08	High	High	High	High	High
FALSE	High	Master Protein	P08779	Keratin, type I cytoskeletal 16 OS=Homo sapiens OX=9606 GN=KRT16 PE=1 SV=4	0	FALSE	145.728	48	22	163	8	473	51.2	5.05	369.33	22	0	37.1	48.2	372.2	56	76.5	112.3	96.3	66.1	35.3	3.23029e+06	7.59731e+06	4.42875e+07	5.74884e+06	9.01641e+06	7.44446e+06	1.04324e+07	5.14149e+06	2.6498e+06	5.84264e+06	7.59731e+06	5.86753e+07	8.82876e+06	1.20673e+07	1.76959e+07	1.51866e+07	1.04142e+07	5.56943e+06	High	High	High	High	High
FALSE	High	Master Protein	E7EUC7	UTP--glucose-1-phosphate uridylyltransferase OS=Homo sapiens OX=9606 GN=UGP2 PE=1 SV=1	0	FALSE	145.565	47	19	177	19	517	57.8	8.13	520.35	19	0	94.2	106.6	104.5	101	104.9	104.1	99.9	84.1	100.8	9.17952e+07	1.64323e+08	1.21462e+08	104921382	1.20765e+08	6.79669e+07	1.07268e+08	6.44844e+07	8.766e+07	1.45151e+08	1.64323e+08	1.61024e+08	155730845	1.61628e+08	1.60399e+08	1.54001e+08	1.29587e+08	1.55326e+08	High	High	High	High	High
FALSE	High	Master Protein	P17174	Aspartate aminotransferase, cytoplasmic OS=Homo sapiens OX=9606 GN=GOT1 PE=1 SV=3	0	FALSE	145.413	59	16	122	16	413	46.2	7.01	441.23	16	0	111.8	104	97.1	99.5	92.3	131.6	86.6	87.9	89.1	8.32905e+07	1.22425e+08	8.59795e+07	7.88292e+07	8.11931e+07	6.55205e+07	7.12144e+07	5.16882e+07	5.91981e+07	1.31584e+08	1.22425e+08	1.14328e+08	1.17063e+08	1.08667e+08	1.54954e+08	1.01925e+08	1.03484e+08	1.04894e+08	High	High	High	High	High
FALSE	High	Master Protein	O76021	Ribosomal L1 domain-containing protein 1 OS=Homo sapiens OX=9606 GN=RSL1D1 PE=1 SV=3	0	FALSE	145.231	44	22	192	22	490	54.9	10.13	534.17	22	0	87.9	101	83.1	96.8	87	89.6	108.5	141.3	104.9	7.91039e+07	1.43882e+08	8.94028e+07	9.3096e+07	9.25623e+07	5.39046e+07	1.08346e+08	1.00783e+08	8.45152e+07	1.25464e+08	1.44237e+08	1.18722e+08	1.38199e+08	124219883	127933917	1.5491e+08	201774967	1.49812e+08	High	High	High	High	High
FALSE	High	Master Protein	P0DP25	Calmodulin-3 OS=Homo sapiens OX=9606 GN=CALM3 PE=1 SV=1	0	FALSE	145.024	77	12	181	12	149	16.8	4.22	449.94	12	0	69.4	49.5	65.3	151	165	167.4	66.7	66.1	99.7	77897042	8.75988e+07	8.75603e+07	181291774	219460807	1.26355e+08	83148936	5.86652e+07	9.9916e+07	1.23712e+08	8.82583e+07	1.16306e+08	2.69029e+08	2.94049e+08	2.98275e+08	1.18872e+08	1.17704e+08	1.77611e+08	High	High	High	High	High
FALSE	High	Master Protein	P46060	Ran GTPase-activating protein 1 OS=Homo sapiens OX=9606 GN=RANGAP1 PE=1 SV=1	0	FALSE	145.002	50	23	156	23	587	63.5	4.68	507.24	23	0	101.1	99.8	104.2	105.1	110.5	104.6	98.2	86.2	90.2	5.34901e+07	8.29547e+07	6.56908e+07	5.89808e+07	6.91294e+07	3.69517e+07	5.71577e+07	3.58283e+07	42270077	8.4705e+07	8.3635e+07	8.7306e+07	8.80366e+07	9.25209e+07	8.75819e+07	8.22504e+07	7.22338e+07	7.55884e+07	High	High	High	High	High
FALSE	High	Master Protein	P17980	26S proteasome regulatory subunit 6A OS=Homo sapiens OX=9606 GN=PSMC3 PE=1 SV=3	0	FALSE	144.952	59	18	117	18	439	49.2	5.24	386.64	18	0	96.9	97.2	107.2	109.1	115.8	105.9	98.2	76.5	93.2	4.40205e+07	6.91869e+07	5.80395e+07	5.27292e+07	6.21021e+07	3.20174e+07	4.92002e+07	2.7464e+07	3.76621e+07	6.97296e+07	7.00068e+07	7.71443e+07	7.85297e+07	8.33664e+07	7.62388e+07	7.07094e+07	5.50924e+07	6.71047e+07	High	High	High	High	High
FALSE	High	Master Protein	Q9NTK5	Obg-like ATPase 1 OS=Homo sapiens OX=9606 GN=OLA1 PE=1 SV=2	0	FALSE	144.722	59	19	179	19	396	44.7	7.81	519.9	19	0	96.4	109.2	111	99.9	103.4	103.7	102	80.2	94.2	1.10984e+08	1.98442e+08	1.52183e+08	1.22315e+08	1.4035e+08	7.97076e+07	1.29379e+08	7.24976e+07	9.66152e+07	1.7505e+08	1.98442e+08	2.01623e+08	1.81511e+08	1.8784e+08	1.88359e+08	1.85268e+08	1.45759e+08	1.71203e+08	High	High	High	High	High
FALSE	High	Master Protein	Q15366-2	Isoform 2 of Poly(rC)-binding protein 2 OS=Homo sapiens OX=9606 GN=PCBP2	0	FALSE	144.304	63	17	179	1	366	38.6	6.79	585.91	17	0	112.9	88.7	96.6	108.3	125.8	6.3	104.5	116.4	140.5	774211	959585	788328	790699	1.01642e+06		790780	629036	857464	1.22112e+06	959585	1.04444e+06	1.17174e+06	1.36034e+06	68685	1.13052e+06	1.25938e+06	1.51935e+06	Peak Found	Peak Found	Peak Found	Peak Found	Peak Found
FALSE	High	Master Protein	P67775	Serine/threonine-protein phosphatase 2A catalytic subunit alpha isoform OS=Homo sapiens OX=9606 GN=PPP2CA PE=1 SV=1	0	FALSE	144.216	61	13	152	1	309	35.6	5.54	535.75	13	0	88.2	102.6	94	92.5	95.4	76.8	104.9	125.3	120.3	3.94337e+06	7234964	5.00366e+06	4.3993e+06	5.02398e+06	2.29492e+06	5.17344e+06	4412595	4785425	6.21968e+06	7234964	6.62921e+06	6.51933e+06	6.72396e+06	5.41591e+06	7.39609e+06	8.83435e+06	8.47938e+06	High	High	High	High	High
FALSE	High	Master Protein	Q13283	Ras GTPase-activating protein-binding protein 1 OS=Homo sapiens OX=9606 GN=G3BP1 PE=1 SV=1	0	FALSE	143.926	55	18	169	17	466	52.1	5.52	510.5	18	1	108.8	101.6	110.3	112.7	107.5	97.3	101.9	68.7	91.2	7.11559e+07	104846198	8.61042e+07	7.89109e+07	8.32503e+07	4.25516e+07	7.38598e+07	3.51662e+07	5.30745e+07	1.12828e+08	1.05448e+08	1.14474e+08	1.16965e+08	1.11496e+08	1.00893e+08	1.05691e+08	7.12237e+07	9.4645e+07	High	High	High	High	High
FALSE	High	Master Protein	Q96HC4	PDZ and LIM domain protein 5 OS=Homo sapiens OX=9606 GN=PDLIM5 PE=1 SV=5	0	FALSE	143.854	40	18	147	18	596	63.9	8.21	428.02	18	0	92.5	97	103.1	102.1	115.5	109.6	108.2	81.3	90.8	5.67572e+07	9.38906e+07	7.52888e+07	6.66946e+07	8.3513e+07	4.49456e+07	7.30888e+07	3.89714e+07	4.9518e+07	8.95203e+07	9.38906e+07	9.97482e+07	9.88347e+07	1.11772e+08	1.0607e+08	1.04702e+08	7.86566e+07	8.79155e+07	High	High	High	High	High
FALSE	High	Master Protein	P49792	E3 SUMO-protein ligase RanBP2 OS=Homo sapiens OX=9606 GN=RANBP2 PE=1 SV=2	0	FALSE	143.735	14	33	158	32	3224	358	6.2	383.04	33	2	101.4	104.7	105.3	97.7	98.9	108.6	91.7	104.2	87.4	4.43134e+07	7.23687e+07	5.51005e+07	4.51962e+07	5.11841e+07	3.18192e+07	4.41535e+07	3.55773e+07	3.33771e+07	7.08123e+07	7.30895e+07	7.35304e+07	6.82051e+07	6.90272e+07	7.5786e+07	6.40323e+07	7.2732e+07	6.10173e+07	High	High	High	High	High
FALSE	High	Master Protein	P18124	60S ribosomal protein L7 OS=Homo sapiens OX=9606 GN=RPL7 PE=1 SV=1	0	FALSE	143.682	50	18	266	18	248	29.2	10.65	801.25	18	0	86.7	109.1	83.4	97.9	86.8	85.7	110.6	134.4	105.5	3.02764e+08	6.01711e+08	3.46953e+08	3.64204e+08	3.57561e+08	2.00214e+08	4.26559e+08	3.70317e+08	3.28253e+08	4.78084e+08	601894575	4.59744e+08	5.39827e+08	4.78904e+08	4.72745e+08	609819919	7.41402e+08	5.81637e+08	High	High	High	High	High
FALSE	High	Master Protein	P15880	40S ribosomal protein S2 OS=Homo sapiens OX=9606 GN=RPS2 PE=1 SV=2	0	FALSE	143.657	44	13	278	13	293	31.3	10.24	723.29	13	0	90	106.3	89.8	97.9	88.6	88.7	105.1	124.9	108.8	2.49453e+08	4.64945e+08	2.96683e+08	2.89102e+08	2.89664e+08	1.64375e+08	3.21829e+08	2.7308e+08	268777849	3.93913e+08	4.65367e+08	3.93198e+08	4.2871e+08	3.87864e+08	3.88492e+08	4.60094e+08	5.47073e+08	4.76252e+08	High	High	High	High	High
FALSE	High	Master Protein	P24844	Myosin regulatory light polypeptide 9 OS=Homo sapiens OX=9606 GN=MYL9 PE=1 SV=4	0	FALSE	143.308	80	12	238	4	172	19.8	4.92	831.71	12	0	107.5	98.8	114.2	108.1	109.6	101.3	91.4	77.3	92	1.64951e+07	2.41284e+07	2.10819e+07	1.78492e+07	19787874	1.03962e+07	1.56349e+07	9.39097e+06	1.25493e+07	2.62891e+07	2.41617e+07	2.79308e+07	2.64507e+07	2.67991e+07	2.47746e+07	2.2352e+07	1.8913e+07	2.24944e+07	High	High	High	High	High
FALSE	High	Master Protein	P00387	NADH-cytochrome b5 reductase 3 OS=Homo sapiens OX=9606 GN=CYB5R3 PE=1 SV=3	0	FALSE	143.267	61	15	149	15	301	34.2	7.59	561.76	15	0	100.1	95.5	92.1	95.8	93.2	91.9	105.5	116.1	109.8	1.01899e+08	1.53467e+08	1.11658e+08	1.03818e+08	1.1172e+08	6.25226e+07	1.18516e+08	9.31339e+07	9.95737e+07	1.6072e+08	1.53467e+08	1.47933e+08	1.53847e+08	1.49699e+08	1.47551e+08	1.69433e+08	1.86461e+08	1.76436e+08	High	High	High	High	High
FALSE	High	Master Protein	P20700	Lamin-B1 OS=Homo sapiens OX=9606 GN=LMNB1 PE=1 SV=2	0	FALSE	143.23	47	26	202	23	586	66.4	5.16	530.81	26	0	84.5	83.8	92.4	125.3	123.3	133.1	88.6	72.6	96.2	5.6989e+07	8.89992e+07	7.42394e+07	9.039e+07	9.83337e+07	6.03249e+07	6.58413e+07	3.8379e+07	5.74964e+07	9.04574e+07	8.96984e+07	9.88978e+07	134102335	1.31969e+08	1.42472e+08	9.48646e+07	7.77318e+07	1.02919e+08	High	High	High	High	High
FALSE	High	Master Protein	B1ALA9	Ribose-phosphate pyrophosphokinase 1 OS=Homo sapiens OX=9606 GN=PRPS1 PE=1 SV=2	0	FALSE	143.174	48	10	183	5	285	31.4	6.86	607.67	10	8	106.3	101.7	106.8	100.9	98.5	88	101.9	97.7	98.4	9.56409e+07	1.44426e+08	1.14382e+08	9.66503e+07	1.04438e+08	5.29309e+07	1.01132e+08	6.92439e+07	7.87977e+07	1.5085e+08	1.44426e+08	1.51542e+08	1.43226e+08	1.39778e+08	1.24915e+08	1.44581e+08	1.38631e+08	1.39623e+08	High	High	High	High	High
FALSE	High	Master Protein	K7ELL7	Glucosidase 2 subunit beta OS=Homo sapiens OX=9606 GN=PRKCSH PE=1 SV=1	0	FALSE	143.095	47	20	248	20	535	60.2	4.41	634.1	20	0	136.8	110.4	116.2	108.1	110.8	114.8	61.7	68.5	72.7	1.55496e+08	197668573	1.573e+08	1.30659e+08	1.48337e+08	8.70298e+07	7.72552e+07	6.14091e+07	7.34852e+07	2.45527e+08	1.981e+08	2.08603e+08	1.9394e+08	1.98887e+08	2.06005e+08	1.10787e+08	1.22946e+08	130496784	High	High	High	High	High
FALSE	High	Master Protein	Q12907	Vesicular integral-membrane protein VIP36 OS=Homo sapiens OX=9606 GN=LMAN2 PE=1 SV=1	0	FALSE	142.898	52	18	148	18	356	40.2	6.95	479.85	18	0	95.1	99.6	97	87	96.6	80	111.3	116.8	116.8	9.96711e+07	1.64785e+08	1.21086e+08	9.69619e+07	1.1913e+08	5.59966e+07	1.28669e+08	9.65296e+07	1.0911e+08	1.57356e+08	164879117	1.60498e+08	1.43949e+08	159836690	1.32381e+08	1.84166e+08	1.93361e+08	1.9343e+08	High	High	High	High	High
FALSE	High	Master Protein	Q9BZZ5-2	Isoform 2 of Apoptosis inhibitor 5 OS=Homo sapiens OX=9606 GN=API5	0	FALSE	142.709	56	20	180	20	504	56.7	5.92	464.27	20	0	99.5	98.5	95.5	100.3	96.8	95	95.8	116.2	102.3	7.52714e+07	1.17124e+08	8.59905e+07	8.03685e+07	8.61329e+07	4.78808e+07	7.97164e+07	6.9255e+07	6.88467e+07	1.1887e+08	1.17679e+08	1.14055e+08	1.19798e+08	1.15662e+08	1.13454e+08	1.14366e+08	1.38792e+08	1.22136e+08	High	High	High	High	High
FALSE	High	Master Protein	P62714	Serine/threonine-protein phosphatase 2A catalytic subunit beta isoform OS=Homo sapiens OX=9606 GN=PPP2CB PE=1 SV=1	0	FALSE	142.521	61	13	138	1	309	35.6	5.43	498.15	13	16	96.9	100.6	97.5	94.8	88.2	85.9	98.3	121.7	116.1	6.00159e+07	9.82035e+07	7.21347e+07	6.26873e+07	6.43011e+07	3.55728e+07	6.73982e+07	5.95698e+07	6.42298e+07	9.50156e+07	9.86081e+07	9.55694e+07	9.28965e+07	8.64693e+07	8.42312e+07	9.63617e+07	1.19263e+08	1.1381e+08	Not Found	High	Not Found	Not Found	Not Found
FALSE	High	Master Protein	P54577	Tyrosine--tRNA ligase, cytoplasmic OS=Homo sapiens OX=9606 GN=YARS1 PE=1 SV=4	0	FALSE	142.514	56	28	205	28	528	59.1	7.05	478.87	28	0	105.4	96.9	101.3	100.5	97.3	101.9	96.8	98.1	101.8	9.42175e+07	1.36162e+08	1.07572e+08	9.55824e+07	1.0192e+08	6.07408e+07	9.49854e+07	6.88145e+07	8.08825e+07	1.48605e+08	1.36693e+08	1.42816e+08	1.41673e+08	1.37182e+08	1.43713e+08	1.36483e+08	138254158	1.43569e+08	High	High	High	High	High
FALSE	High	Master Protein	P62701	40S ribosomal protein S4, X isoform OS=Homo sapiens OX=9606 GN=RPS4X PE=1 SV=2	0	FALSE	142.326	57	19	255	19	263	29.6	10.15	759.99	19	0	89.6	110.1	99.5	101.2	101.6	89.2	107.4	94.6	106.9	2.70371e+08	5.23888e+08	3.57581e+08	324934022	3.61185e+08	1.79758e+08	3.57933e+08	2.2509e+08	2.87238e+08	4.26658e+08	5.24277e+08	4.73944e+08	4.81975e+08	483791123	424942517	5.1171e+08	4.50647e+08	5.08962e+08	High	High	High	High	High
FALSE	High	Master Protein	Q15366-3	Isoform 3 of Poly(rC)-binding protein 2 OS=Homo sapiens OX=9606 GN=PCBP2	0	FALSE	142.163	62	17	185	1	362	38.2	6.79	606.95	17	13	103.1	103.9	104.5	97.6	96.9	91.6	104.1	95.6	102.9	1.41269e+08	2.24473e+08	1.70502e+08	1.42395e+08	1.56527e+08	8.38239e+07	1.57456e+08	1.03217e+08	125547575	2.22873e+08	2.24735e+08	2.25918e+08	2.11015e+08	2.09525e+08	1.98134e+08	2.25103e+08	2.06648e+08	2.2246e+08	High	High	High	High	High
FALSE	High	Master Protein	P31948	Stress-induced-phosphoprotein 1 OS=Homo sapiens OX=9606 GN=STIP1 PE=1 SV=1	0	FALSE	141.903	45	24	163	23	543	62.6	6.8	434.6	24	1	109	103.6	113.6	115.6	120.3	131.9	82.6	53.8	69.7	1.02178e+08	1.53028e+08	1.26632e+08	1.15387e+08	1.33298e+08	8.29372e+07	8.55828e+07	3.9282e+07	5.82267e+07	1.62194e+08	1.54106e+08	1.69018e+08	1.71939e+08	1.7893e+08	1.96288e+08	1.22868e+08	8.00237e+07	1.03665e+08	High	High	High	High	High
FALSE	High	Master Protein	Q9UHB9	Signal recognition particle subunit SRP68 OS=Homo sapiens OX=9606 GN=SRP68 PE=1 SV=2	0	FALSE	141.604	40	23	153	23	627	70.7	8.56	487.9	23	0	97.5	114.5	94	96.2	86.5	97.4	93.8	120.2	99.9	4.95811e+07	9.23322e+07	5.6673e+07	5.17746e+07	5.14604e+07	3.31293e+07	5.2294e+07	4.82923e+07	4.52671e+07	7.89901e+07	9.28352e+07	7.6215e+07	7.80053e+07	7.00838e+07	7.89632e+07	7.59951e+07	9.74344e+07	8.09812e+07	High	High	High	High	High
FALSE	High	Master Protein	O00425	Insulin-like growth factor 2 mRNA-binding protein 3 OS=Homo sapiens OX=9606 GN=IGF2BP3 PE=1 SV=2	0	FALSE	140.712	44	21	211	18	579	63.7	8.87	637.99	21	1	99.6	108.3	108.9	103.5	103.1	94.9	104.5	80.8	96.3	1.017e+08	1.74817e+08	1.32642e+08	1.12737e+08	1.24317e+08	6.48625e+07	1.17942e+08	6.50938e+07	8.77095e+07	1.60796e+08	1.7484e+08	1.75735e+08	1.67065e+08	1.66383e+08	1.5319e+08	1.68614e+08	1.30452e+08	1.55414e+08	High	High	High	High	High
FALSE	High	Master Protein	P09525	Annexin A4 OS=Homo sapiens OX=9606 GN=ANXA4 PE=1 SV=4	0	FALSE	140.156	64	21	195	20	319	35.9	6.13	544.74	21	0	96.6	99	105.6	105.5	103.2	105.7	101.2	89	94.1	9.48607e+07	1.53373e+08	1.23243e+08	1.10076e+08	1.19434e+08	6.92689e+07	1.09294e+08	6.86388e+07	8.21183e+07	1.49633e+08	1.53373e+08	1.6352e+08	163372509	1.59847e+08	1.63722e+08	1.56729e+08	1.37883e+08	1.45803e+08	High	High	High	High	High
FALSE	High	Master Protein	G8JLA2	Myosin light polypeptide 6 OS=Homo sapiens OX=9606 GN=MYL6 PE=1 SV=1	0	FALSE	140.078	76	11	213	11	152	17.1	4.55	694.67	11	0	82.2	78.1	92.8	117.8	136.9	123.6	97.4	75.9	95.2	2.54547e+08	3.81399e+08	3.42309e+08	3.88365e+08	4.99699e+08	255932713	3.32896e+08	1.85157e+08	2.6255e+08	4.01485e+08	3.81399e+08	4.53517e+08	5.75519e+08	6.68783e+08	6.03991e+08	4.75917e+08	3.70698e+08	4.65216e+08	High	High	High	High	High
FALSE	High	Master Protein	Q9P0L0	Vesicle-associated membrane protein-associated protein A OS=Homo sapiens OX=9606 GN=VAPA PE=1 SV=3	0	FALSE	139.787	56	13	178	12	249	27.9	8.62	468.6	13	1	115.6	110.8	108.8	105.1	104.2	85.7	97.9	107.2	64.5	1.43987e+08	2.17482e+08	161098903	1.39245e+08	1.52997e+08	7.119e+07	1.33909e+08	1.04957e+08	7.11417e+07	2.27104e+08	2.17664e+08	2.1376e+08	2.06536e+08	2.04767e+08	1.68422e+08	1.92233e+08	2.10548e+08	1.2677e+08	High	High	High	High	High
FALSE	High	Master Protein	O75746	Calcium-binding mitochondrial carrier protein Aralar1 OS=Homo sapiens OX=9606 GN=SLC25A12 PE=1 SV=2	0	FALSE	139.479	49	26	149	18	678	74.7	8.38	377.99	26	0	110.6	100.5	94.8	84.8	85.5	86.5	94.3	141.3	101.6	3.21699e+07	4.62562e+07	3.25066e+07	2.60074e+07	2.92945e+07	1.66657e+07	2.98955e+07	3.25e+07	2.58375e+07	5.09423e+07	4.63208e+07	4.36669e+07	3.90792e+07	3.93731e+07	3.98475e+07	4.34665e+07	6.51169e+07	4.68159e+07	High	High	High	High	High
FALSE	High	Master Protein	P18085	ADP-ribosylation factor 4 OS=Homo sapiens OX=9606 GN=ARF4 PE=1 SV=3	0	FALSE	139.185	76	13	240	7	180	20.5	7.14	778.22	13	0	102.3	100.6	95.2	92	90.1	93.1	96.2	125.5	104.8	8.27814e+07	1.28298e+08	9.14544e+07	7.89116e+07	8.58915e+07	5.02144e+07	8.58365e+07	7.99918e+07	7.5487e+07	1.30567e+08	1.28388e+08	1.21462e+08	1.17357e+08	1.14955e+08	1.18787e+08	1.22714e+08	1.6015e+08	133756628	High	High	High	High	High
FALSE	High	Master Protein	A0A7P0T9I9	Nicotinamide phosphoribosyltransferase OS=Homo sapiens OX=9606 GN=NAMPT PE=1 SV=1	0	FALSE	139.18	57	19	139	19	488	55.2	6.99	420.55	19	0	103.8	97.4	100	94.3	95.5	96.3	104.6	100.4	107.6	4.81455e+07	7.12343e+07	5.52247e+07	4.65252e+07	5.18691e+07	2.98385e+07	5.32378e+07	3.66727e+07	4.44244e+07	7.59375e+07	7.12343e+07	7.31658e+07	6.89458e+07	6.98294e+07	7.04177e+07	7.6527e+07	7.34214e+07	7.87164e+07	High	High	High	High	High
FALSE	High	Master Protein	O00231	26S proteasome non-ATPase regulatory subunit 11 OS=Homo sapiens OX=9606 GN=PSMD11 PE=1 SV=3	0	FALSE	139.151	63	23	200	23	422	47.4	6.48	560.25	23	0	99.2	102.8	97.7	106.9	104.7	107.2	91.8	95.1	94.6	2.08223e+08	3.40154e+08	2.44156e+08	2.39023e+08	2.58842e+08	150421339	2.12716e+08	1.57328e+08	1.76833e+08	3.28866e+08	3.40659e+08	3.23835e+08	3.54373e+08	3.47063e+08	3.55436e+08	3.04442e+08	3.15393e+08	3.13755e+08	High	High	High	High	High
FALSE	High	Master Protein	P48444	Coatomer subunit delta OS=Homo sapiens OX=9606 GN=ARCN1 PE=1 SV=1	0	FALSE	138.989	47	25	232	25	511	57.2	6.21	537.11	25	0	98.5	103.5	103.4	95	100.9	89.2	105	98.3	106.3	8.92203e+07	1.47407e+08	1.11422e+08	9.14205e+07	1.07672e+08	5.38771e+07	1.0462e+08	6.99098e+07	8.56535e+07	1.40723e+08	1.47823e+08	1.47621e+08	1.35625e+08	1.44106e+08	1.27354e+08	1.5003e+08	1.40343e+08	1.51771e+08	High	High	High	High	High
FALSE	High	Master Protein	E7EU96	Non-specific serine/threonine protein kinase OS=Homo sapiens OX=9606 GN=CSNK2A1 PE=1 SV=1	0	FALSE	138.91	45	14	132	10	385	45.3	7.94	494.15	14	5	100	104.8	91.3	91.9	90.7	80.7	104.2	120.7	115.6	5.21706e+07	85750588	5.6211e+07	5.11014e+07	5.5823e+07	2.79466e+07	5.98614e+07	4.96765e+07	5.36453e+07	8.23505e+07	8.63722e+07	7.51894e+07	7.57377e+07	7.47414e+07	6.65094e+07	8.58624e+07	9.9456e+07	9.528e+07	High	High	High	High	High
FALSE	High	Master Protein	J3KR97	Tubulin-specific chaperone D OS=Homo sapiens OX=9606 GN=TBCD PE=1 SV=1	0	FALSE	138.707	30	24	110	24	1230	136.5	6.34	236.74	24	0	93.4	106.4	102.5	100.4	91.1	83.1	103.3	125.4	94.5	2.3027e+07	4.1966e+07	3.01341e+07	2.6212e+07	2.67295e+07	1.35339e+07	2.86976e+07	2.48162e+07	2.08321e+07	3.71842e+07	4.23816e+07	4.0794e+07	3.99636e+07	3.62781e+07	3.30868e+07	4.11242e+07	4.99151e+07	3.76234e+07	High	High	High	High	High
FALSE	High	Master Protein	Q13724	Mannosyl-oligosaccharide glucosidase OS=Homo sapiens OX=9606 GN=MOGS PE=1 SV=5	0	FALSE	138.681	33	18	120	18	837	91.9	8.9	385.41	18	0	89.5	101.5	97.4	102	106.9	92.8	95.5	113.1	101.3	4.77526e+07	8.54496e+07	6.16079e+07	5.75374e+07	6.70979e+07	3.29266e+07	5.63107e+07	47545280	4.7914e+07	7.53722e+07	8.55063e+07	8.20747e+07	8.59809e+07	9.00791e+07	7.82124e+07	8.05032e+07	9.5258e+07	8.53305e+07	High	High	High	High	High
FALSE	High	Master Protein	Q6NUK1	Calcium-binding mitochondrial carrier protein SCaMC-1 OS=Homo sapiens OX=9606 GN=SLC25A24 PE=1 SV=2	0	FALSE	138.585	51	18	179	18	477	53.3	6.33	516.68	18	0	100.5	106	107.8	95.8	91.8	82.4	98.1	112.8	104.7	7.79271e+07	129390400	9.95889e+07	7.88241e+07	8.3636e+07	4.26253e+07	8.35503e+07	6.8792e+07	7.20601e+07	123026232	1.29729e+08	1.31943e+08	1.17282e+08	1.12332e+08	1.0088e+08	1.19978e+08	1.38008e+08	1.28082e+08	High	High	High	High	High
FALSE	High	Master Protein	P20290	Transcription factor BTF3 OS=Homo sapiens OX=9606 GN=BTF3 PE=1 SV=1	0	FALSE	138.356	51	7	115	7	206	22.2	9.38	498.86	7	0	100.7	96	90.2	102.5	89.2	105.6	97.7	109.2	109	1.75166e+08	2.63307e+08	186926357	1.89888e+08	1.82837e+08	1.22772e+08	187376723	1.49523e+08	1.68572e+08	2.7628e+08	2.63307e+08	2.47654e+08	2.81395e+08	2.44704e+08	289738330	2.67984e+08	2.99716e+08	298993014	High	High	High	High	High
FALSE	High	Master Protein	P62195	26S proteasome regulatory subunit 8 OS=Homo sapiens OX=9606 GN=PSMC5 PE=1 SV=1	0	FALSE	137.783	52	20	129	19	406	45.6	7.55	385.73	20	1	102	107.7	107.7	104.2	107	107.6	98.2	70.1	95.4	4.73016e+07	7.90491e+07	5.93847e+07	5.16913e+07	5.87506e+07	3.33744e+07	5.00218e+07	2.54373e+07	3.93104e+07	7.50278e+07	7.92626e+07	7.92289e+07	7.66723e+07	7.87444e+07	7.9148e+07	7.22702e+07	5.15751e+07	7.01548e+07	High	High	High	High	High
FALSE	High	Master Protein	Q15019	Septin-2 OS=Homo sapiens OX=9606 GN=SEPTIN2 PE=1 SV=1	0	FALSE	137.692	59	17	174	16	361	41.5	6.6	498.46	17	0	98.7	108.7	103.4	100	98.9	102.4	102.1	88.6	97.1	1.2094e+08	2.10146e+08	1.51064e+08	1.30272e+08	1.42882e+08	8.37289e+07	1.37888e+08	8.55102e+07	1.06046e+08	1.91005e+08	2.10387e+08	2.00141e+08	1.93469e+08	1.91467e+08	1.98252e+08	1.97559e+08	1.71495e+08	1.87937e+08	High	High	High	High	High
FALSE	High	Master Protein	O60684	Importin subunit alpha-7 OS=Homo sapiens OX=9606 GN=KPNA6 PE=1 SV=1	0	FALSE	137.624	49	17	138	7	536	60	4.98	417.75	17	11	98.5	106.2	94.1	86.4	93.3	85.5	102.9	117.3	115.8	4.61746e+07	7.85159e+07	5.25392e+07	4.28712e+07	5.15344e+07	2.68008e+07	5.32009e+07	4.33137e+07	4.8305e+07	7.28289e+07	7.85159e+07	6.96078e+07	6.38912e+07	6.89722e+07	6.32488e+07	7.60574e+07	8.67172e+07	8.55924e+07	High	High	High	High	High
FALSE	High	Master Protein	O14744	Protein arginine N-methyltransferase 5 OS=Homo sapiens OX=9606 GN=PRMT5 PE=1 SV=4	0	FALSE	137.11	50	20	146	20	637	72.6	6.29	400.79	20	0	108.4	108.9	99.6	99.7	91.9	97.7	90.8	112.6	90.3	6.49859e+07	102936384	7.10863e+07	6.35936e+07	6.47751e+07	3.91303e+07	6.00099e+07	5.31678e+07	4.81816e+07	102499084	102936384	9.41804e+07	9.42394e+07	8.68838e+07	9.23459e+07	8.57917e+07	1.06446e+08	8.53739e+07	High	High	High	High	High
FALSE	High	Master Protein	Q9NQC3-2	Isoform B of Reticulon-4 OS=Homo sapiens OX=9606 GN=RTN4	0	FALSE	137.109	61	13	139	13	373	40.3	4.78	490.53	13	0	110.3	109.2	99.5	93.1	93.1	80.4	93.6	120.5	100.2	163255656	2.54585e+08	1.75327e+08	146715514	1.62276e+08	7.94018e+07	1.52358e+08	140410628	1.31725e+08	257631111	2.55153e+08	232426404	2.17501e+08	2.17566e+08	1.87748e+08	2.18647e+08	2.81558e+08	2.34078e+08	High	High	High	High	High
FALSE	High	Master Protein	P25205	DNA replication licensing factor MCM3 OS=Homo sapiens OX=9606 GN=MCM3 PE=1 SV=3	0	FALSE	136.747	43	28	196	26	808	90.9	5.77	457.18	28	1	114.7	128.7	58.2	109.5	123.9	91.3	104.7	77.4	91.7	1.15152e+08	2.04013e+08	6.9681e+07	1.16817e+08	1.46857e+08	6.13199e+07	1.16002e+08	6.09332e+07	8.19572e+07	181886733	2.04083e+08	9.23186e+07	1.73695e+08	1.9655e+08	1.44847e+08	1.66105e+08	1.22705e+08	1.4546e+08	High	High	High	High	High
FALSE	High	Master Protein	O75390	Citrate synthase, mitochondrial OS=Homo sapiens OX=9606 GN=CS PE=1 SV=2	0	FALSE	136.338	51	19	248	18	466	51.7	8.32	658.13	19	1	100.6	101.1	94	94.1	90.3	81.1	103.3	126.2	109.3	1.50844e+08	239466074	1.67926e+08	1.50518e+08	1.59831e+08	8.11402e+07	1.71014e+08	1.49033e+08	1.45991e+08	2.38306e+08	239466074	2.22765e+08	2.23053e+08	2.13997e+08	1.92189e+08	2.44847e+08	2.99004e+08	2.58865e+08	High	High	High	High	High
FALSE	High	Master Protein	P46977	Dolichyl-diphosphooligosaccharide--protein glycosyltransferase subunit STT3A OS=Homo sapiens OX=9606 GN=STT3A PE=1 SV=2	0	FALSE	135.749	25	16	153	16	705	80.5	8.07	426.08	16	0	97	97.9	89	85.9	89.6	62	114.2	142.8	121.5	7.22969e+07	1.15881e+08	7.92633e+07	6.83348e+07	7.9068e+07	3.08847e+07	9.42767e+07	8.43995e+07	8.10353e+07	114822048	1.15881e+08	1.05374e+08	1.01706e+08	1.06018e+08	7.34017e+07	1.35097e+08	1.68974e+08	1.43751e+08	High	High	High	High	High
FALSE	High	Master Protein	Q14247	Src substrate cortactin OS=Homo sapiens OX=9606 GN=CTTN PE=1 SV=2	0	FALSE	135.713	45	22	173	22	550	61.5	5.4	481.14	22	0	112.6	104	121.7	102.1	121.6	112.7	89.3	63.2	72.8	1.03002e+08	1.50082e+08	1.32594e+08	9.94256e+07	1.31141e+08	6.89207e+07	9.01828e+07	4.53007e+07	5.93101e+07	1.6246e+08	1.50082e+08	1.7567e+08	1.47339e+08	175514993	1.6265e+08	1.28928e+08	9.11387e+07	1.05093e+08	High	High	High	High	High
FALSE	High	Master Protein	P07737	Profilin-1 OS=Homo sapiens OX=9606 GN=PFN1 PE=1 SV=2	0	FALSE	135.658	89	16	593	16	140	15	8.27	1343.99	16	0	101.6	102.6	116	106.7	109.2	108.2	105.8	59.9	90.1	1184296456	1886283420	1610057571	1323517526	1499678748	8.42918e+08	1360492341	5.49581e+08	9.34722e+08	1868507025	1886283420	2133123533	1961558446	2007129844	1989298148	1945251562	1100772221	1656722958	High	High	High	High	High
FALSE	High	Master Protein	H7BXH2	Serine/threonine-protein phosphatase 6 regulatory subunit 3 OS=Homo sapiens OX=9606 GN=PPP6R3 PE=1 SV=1	0	FALSE	135.544	35	23	154	22	827	92.4	4.63	369.97	23	1	125.2	103.7	89.5	96.1	91.9	86.8	96.8	110.7	99.2	4.33572e+07	5.61636e+07	3.69811e+07	3.54377e+07	3.75088e+07	2.0298e+07	3.7029e+07	3.02783e+07	3.05627e+07	6.92325e+07	5.73445e+07	4.95063e+07	5.31597e+07	5.08112e+07	4.8016e+07	5.35186e+07	6.12221e+07	5.48304e+07	High	High	High	High	High
FALSE	High	Master Protein	Q9H0U4	Ras-related protein Rab-1B OS=Homo sapiens OX=9606 GN=RAB1B PE=1 SV=1	0	FALSE	135.319	68	13	360	5	201	22.2	5.73	1142.66	13	6	96.6	98	93.2	91.6	88.5	88	101.4	128.3	114.4	4.20722e+08	6.73281e+08	4.83085e+08	4.24402e+08	4.54306e+08	2.56093e+08	4.87338e+08	4.40213e+08	4.43699e+08	663584708	6.73281e+08	6.40026e+08	6.28921e+08	6.08262e+08	6.0437e+08	6.9671e+08	8.8134e+08	7.86199e+08	High	High	High	High	High
FALSE	High	Master Protein	J3KRX5	60S ribosomal protein L17 (Fragment) OS=Homo sapiens OX=9606 GN=RPL17 PE=1 SV=1	0	FALSE	135.187	50	11	192	11	174	20.2	10.1	609.14	11	0	102.3	106.9	95.9	103.2	88.4	92.2	105.7	109.8	95.7	148550229	2.44927e+08	1.65902e+08	1.59498e+08	1.51372e+08	8.94514e+07	1.69379e+08	1.25609e+08	1.23748e+08	2.34362e+08	2.44927e+08	2.19799e+08	2.3636e+08	2.02592e+08	2.11219e+08	2.42148e+08	2.51479e+08	2.19272e+08	High	High	High	High	High
FALSE	High	Master Protein	P30520	Adenylosuccinate synthetase isozyme 2 OS=Homo sapiens OX=9606 GN=ADSS2 PE=1 SV=3	0	FALSE	135.166	42	17	119	17	456	50.1	6.55	371.99	17	0	99.7	99.1	105	97.7	92.3	88.2	99.8	112.7	105.5	6.51232e+07	1.02156e+08	8.20535e+07	6.79344e+07	7.1223e+07	3.85602e+07	7.20095e+07	5.82634e+07	6.14244e+07	1.0324e+08	1.02572e+08	1.08711e+08	1.01106e+08	9.55669e+07	9.12561e+07	1.03253e+08	1.16692e+08	1.0917e+08	High	High	High	High	High
FALSE	High	Master Protein	Q15008	26S proteasome non-ATPase regulatory subunit 6 OS=Homo sapiens OX=9606 GN=PSMD6 PE=1 SV=1	0	FALSE	135.01	60	24	157	24	389	45.5	5.62	450.81	24	0	82.8	105	90.7	88.2	91.2	71.7	117.3	139.8	113.4	5.03962e+07	1.00769e+08	6.51122e+07	5.70618e+07	6.53175e+07	2.88452e+07	7.88793e+07	6.71452e+07	6.15132e+07	7.95965e+07	1.00981e+08	8.72097e+07	8.48382e+07	8.76887e+07	6.89854e+07	1.12787e+08	1.3443e+08	1.09008e+08	High	High	High	High	High
FALSE	High	Master Protein	Q8NBS9	Thioredoxin domain-containing protein 5 OS=Homo sapiens OX=9606 GN=TXNDC5 PE=1 SV=2	0	FALSE	134.986	68	19	142	18	432	47.6	5.97	414.3	19	0	102.4	102.6	104.4	106.2	107.3	104	94.9	76.2	101.9	9.22497e+07	1.45772e+08	1.11992e+08	1.01792e+08	1.13965e+08	6.26304e+07	9.40611e+07	5.40769e+07	8.17365e+07	1.45501e+08	1.45772e+08	1.48375e+08	1.50846e+08	1.52528e+08	1.47805e+08	1.34885e+08	1.08266e+08	1.4483e+08	High	High	High	High	High
FALSE	High	Master Protein	P61586	Transforming protein RhoA OS=Homo sapiens OX=9606 GN=RHOA PE=1 SV=1	0	FALSE	134.98	66	15	237	2	193	21.8	6.1	732.86	15	0	104.9	95.6	93.4	92.9	92.8	81.7	97.1	127.6	114	52688162	75788481	55895546	49665364	5.4936e+07	2.7446e+07	53843750	50514958	5.09765e+07	8.31024e+07	75788481	7.40546e+07	7.35992e+07	7.35248e+07	6.47714e+07	7.69764e+07	101134731	9.03262e+07	High	High	High	High	High
FALSE	High	Master Protein	Q5JR08	Rho-related GTP-binding protein RhoC (Fragment) OS=Homo sapiens OX=9606 GN=RHOC PE=1 SV=8	0	FALSE	134.944	68	16	230	3	188	21.5	6.58	690.17	16	15	102.2	105.7	100.2	94	92.3	90.2	98.6	116.8	100	212460368	3.46599e+08	2.48074e+08	2.08104e+08	2.26224e+08	1.25352e+08	2.26048e+08	1.91358e+08	1.84934e+08	3.35103e+08	3.46599e+08	3.28667e+08	3.0839e+08	3.02772e+08	2.95827e+08	323586484	3.83114e+08	3.28141e+08	High	High	High	High	High
FALSE	High	Master Protein	P51149	Ras-related protein Rab-7a OS=Homo sapiens OX=9606 GN=RAB7A PE=1 SV=1	0	FALSE	134.901	77	15	192	15	207	23.5	6.7	667.78	15	0	94.3	101	96.9	93.1	93.1	89.9	103	122.6	105.9	1.55004e+08	2.6183e+08	1.89668e+08	1.62909e+08	1.80262e+08	9.87869e+07	1.86781e+08	1.58752e+08	1.54937e+08	2.4448e+08	2.6183e+08	2.51286e+08	2.41415e+08	2.41258e+08	2.33133e+08	2.67027e+08	3.17832e+08	2.74536e+08	High	High	High	High	High
FALSE	High	Master Protein	P32969	60S ribosomal protein L9 OS=Homo sapiens OX=9606 GN=RPL9 PE=1 SV=1	0	FALSE	134.894	62	9	203	9	192	21.9	9.95	721.7	9	0	104.8	109	103.3	100.1	97.4	105.1	96	89.8	94.6	1.39585e+08	2.29102e+08	1.63858e+08	1.41958e+08	1.53023e+08	9.34303e+07	1.41155e+08	9.42679e+07	1.12203e+08	2.20343e+08	2.29102e+08	2.17091e+08	2.10368e+08	2.04801e+08	2.20901e+08	2.01798e+08	1.88731e+08	1.98814e+08	High	High	High	High	High
FALSE	High	Master Protein	Q16181	Septin-7 OS=Homo sapiens OX=9606 GN=SEPTIN7 PE=1 SV=2	0	FALSE	134.608	48	16	178	15	437	50.6	8.63	522.25	16	0	114.9	108.9	110	98	99.7	103.3	95.3	80.8	89	1.09458e+08	1.63497e+08	1.24554e+08	9.91135e+07	1.11914e+08	6.55919e+07	1.0009e+08	6.04793e+07	7.54884e+07	1.72643e+08	163642103	1.65196e+08	1.47267e+08	149783233	1.55163e+08	1.43091e+08	1.21399e+08	1.33759e+08	High	High	High	High	High
FALSE	High	Master Protein	P25786	Proteasome subunit alpha type-1 OS=Homo sapiens OX=9606 GN=PSMA1 PE=1 SV=1	0	FALSE	134.522	78	19	194	19	263	29.5	6.61	441.42	19	0	93.5	104.7	101.8	101.7	105.5	99.4	106.9	83.9	102.5	1.17392e+08	2.06921e+08	1.51809e+08	136086441	156365631	8.3462e+07	147889911	8.27628e+07	1.14654e+08	1.85336e+08	2.07705e+08	201963118	2.01667e+08	2.09276e+08	1.97214e+08	2.12004e+08	1.66427e+08	2.03307e+08	High	High	High	High	High
FALSE	High	Master Protein	E9PFR3	Serine/threonine-protein phosphatase 2A 56 kDa regulatory subunit OS=Homo sapiens OX=9606 GN=PPP2R5D PE=1 SV=1	0	FALSE	134.327	42	18	157	12	594	69.1	8.13	459.26	18	6	94.5	105.3	93.7	92.2	87.5	79.8	105.4	127.8	113.7	3.62718e+07	6.42118e+07	4.27899e+07	3.77747e+07	3.94798e+07	2.02839e+07	4.48208e+07	3.89131e+07	3.89765e+07	5.76274e+07	6.42118e+07	5.71557e+07	5.6274e+07	5.33787e+07	4.86912e+07	6.43253e+07	7.79835e+07	6.93897e+07	High	High	High	High	High
FALSE	High	Master Protein	O43747	AP-1 complex subunit gamma-1 OS=Homo sapiens OX=9606 GN=AP1G1 PE=1 SV=5	0	FALSE	134.242	32	20	138	20	822	91.3	6.8	360.79	20	0	105.1	102.2	92	89	89.2	82.2	103.6	134.1	102.7	4.54635e+07	6.93633e+07	4.70254e+07	4.09893e+07	4.54448e+07	2.34933e+07	4.9482e+07	4.61025e+07	3.93993e+07	7.23316e+07	7.03476e+07	6.33263e+07	6.13059e+07	6.13803e+07	5.66213e+07	7.13309e+07	9.23006e+07	7.06943e+07	High	High	High	High	High
FALSE	High	Master Protein	P31949	Protein S100-A11 OS=Homo sapiens OX=9606 GN=S100A11 PE=1 SV=2	0	FALSE	133.927	83	8	174	8	105	11.7	7.12	604.31	8	0	90.8	85.7	107.8	104.6	117.9	114.6	107.7	63.9	106.9	9.44592e+07	1.40911e+08	1.33686e+08	1.15658e+08	1.44821e+08	7.9729e+07	1.23864e+08	5.24879e+07	9.9135e+07	1.49236e+08	1.40911e+08	1.77118e+08	1.71841e+08	1.93825e+08	1.88429e+08	1.7708e+08	1.05085e+08	1.75659e+08	High	High	High	High	High
FALSE	High	Master Protein	Q14690	Protein RRP5 homolog OS=Homo sapiens OX=9606 GN=PDCD11 PE=1 SV=3	0	FALSE	133.713	18	27	114	27	1871	208.6	8.87	283.25	27	0	92.8	100.5	84.6	88.5	90.4	84.9	107.7	139.3	111.3	4.8654e+07	8.30642e+07	5.27958e+07	4.93782e+07	5.58867e+07	2.96569e+07	6.23061e+07	5.75633e+07	5.1941e+07	7.67395e+07	8.30936e+07	7.00128e+07	7.32172e+07	7.47972e+07	7.0238e+07	8.90744e+07	1.15246e+08	9.20351e+07	High	High	High	High	High
FALSE	High	Master Protein	Q02878	60S ribosomal protein L6 OS=Homo sapiens OX=9606 GN=RPL6 PE=1 SV=3	0	FALSE	133.32	39	18	255	18	288	32.7	10.58	744.72	18	0	89.3	110	88.5	102.3	85.5	90	100.1	130.7	103.6	2.86686e+08	5.56228e+08	3.37744e+08	3.49238e+08	3.232e+08	1.92695e+08	3.54183e+08	3.30485e+08	2.95886e+08	452243663	5.56616e+08	4.47872e+08	5.17865e+08	4.32617e+08	4.55361e+08	5.06623e+08	6.61655e+08	5.24602e+08	High	High	High	High	High
FALSE	High	Master Protein	Q5TCU3	Tropomyosin beta chain OS=Homo sapiens OX=9606 GN=TPM2 PE=1 SV=1	0	FALSE	133.171	58	20	281	4	284	32.8	4.68	770.98	20	5	152.7	125.7	138.2	106.4	114.1	122.5	40.8	48.6	51	6.08592e+07	7.92795e+07	6.57614e+07	4.5278e+07	5.37611e+07	3.2671e+07	1.79784e+07	1.53096e+07	1.81577e+07	9.62618e+07	7.92795e+07	8.71256e+07	6.70976e+07	7.19524e+07	7.72504e+07	2.57024e+07	3.06511e+07	3.21739e+07	High	High	High	High	High
FALSE	High	Master Protein	P29966	Myristoylated alanine-rich C-kinase substrate OS=Homo sapiens OX=9606 GN=MARCKS PE=1 SV=4	0	FALSE	133.166	46	10	117	10	332	31.5	4.45	533.38	10	0	137.2	113.3	99.1	116.9	108	148.3	47.1	66.5	63.6	1.17656e+08	1.53481e+08	1.01113e+08	1.06747e+08	1.09346e+08	8.48854e+07	4.46811e+07	4.50255e+07	4.86555e+07	1.85987e+08	1.53549e+08	1.3433e+08	1.58369e+08	146346210	2.0095e+08	6.38773e+07	9.01445e+07	8.62135e+07	High	High	High	High	High
FALSE	High	Master Protein	Q15437	Protein transport protein Sec23B OS=Homo sapiens OX=9606 GN=SEC23B PE=1 SV=2	0	FALSE	132.438	36	16	92	12	767	86.4	6.89	303.85	16	0	83.5	130	97.3	89.6	77.3	63	101.3	124.5	133.5	8.75863e+06	2.3254e+07	1.26346e+07	1.04744e+07	9.95086e+06	4.375e+06	1.26078e+07	1.09441e+07	1.34745e+07	1.49318e+07	2.3254e+07	1.74079e+07	1.60297e+07	1.38253e+07	1.12603e+07	1.81234e+07	2.22684e+07	2.38758e+07	High	High	High	High	High
FALSE	High	Master Protein	P15170-3	Isoform 3 of Eukaryotic peptide chain release factor GTP-binding subunit ERF3A OS=Homo sapiens OX=9606 GN=GSPT1	0	FALSE	132.363	38	21	146	21	637	68.7	5.33	366.4	21	0	95.7	104.3	102.3	99.8	98.8	94.9	103.5	98.6	102.1	4.47941e+07	7.7381e+07	5.7325e+07	4.99961e+07	5.47386e+07	2.96015e+07	5.36831e+07	3.63468e+07	4.25827e+07	7.09831e+07	7.7381e+07	7.59484e+07	7.40893e+07	7.33271e+07	7.03896e+07	7.68012e+07	7.31392e+07	7.57894e+07	High	High	High	High	High
FALSE	High	Master Protein	Q9Y230	RuvB-like 2 OS=Homo sapiens OX=9606 GN=RUVBL2 PE=1 SV=3	0	FALSE	132.252	42	19	144	19	463	51.1	5.64	413.27	19	0	96.8	115.6	113.6	89.1	93.1	103.7	105.1	78	105.2	5.45249e+07	1.02958e+08	7.64031e+07	5.33218e+07	6.16709e+07	3.89979e+07	6.55177e+07	3.43853e+07	5.27037e+07	8.62547e+07	1.03015e+08	101224474	7.93814e+07	8.29465e+07	9.24225e+07	9.36756e+07	6.95359e+07	9.37874e+07	High	High	High	High	High
FALSE	High	Master Protein	K7EKJ7	Polypyrimidine tract-binding protein 1 (Fragment) OS=Homo sapiens OX=9606 GN=PTBP1 PE=1 SV=7	0	FALSE	131.776	57	11	165	1	237	25.3	8.57	546.05	11	0	111.9	67.8	86.6	100.1	106.2	92.9	106.3	109	119.1	2.36375e+07	2.25796e+07	2.17824e+07	2.25207e+07	2.64486e+07	1.31254e+07	2.47865e+07	1.81468e+07	2.24e+07	3.72823e+07	2.25796e+07	2.8859e+07	3.33734e+07	3.53981e+07	3.09755e+07	3.54354e+07	3.63312e+07	3.9691e+07	High	High	High	High	High
FALSE	High	Master Protein	K7ES25	Xaa-Pro dipeptidase (Fragment) OS=Homo sapiens OX=9606 GN=PEPD PE=1 SV=3	0	FALSE	131.774	42	16	123	16	512	56.5	6.25	432.88	16	0	90.8	107.5	103.8	101.4	101.6	97.1	109.9	87.8	100.1	4.32035e+07	8.06798e+07	5.8822e+07	5.135e+07	5.69887e+07	3.08818e+07	5.77185e+07	3.28719e+07	4.22344e+07	6.81427e+07	8.06798e+07	7.79318e+07	7.60956e+07	7.62722e+07	7.28798e+07	8.25159e+07	6.59463e+07	7.51612e+07	High	High	High	High	High
FALSE	High	Master Protein	Q13616	Cullin-1 OS=Homo sapiens OX=9606 GN=CUL1 PE=1 SV=2	0	FALSE	130.771	44	28	126	28	776	89.6	8	286.41	28	0	111.2	123.1	111.8	102.9	89.6	89.3	85.9	100.6	85.6	6.22988e+07	1.09172e+08	7.47769e+07	6.16181e+07	5.90473e+07	3.30998e+07	5.28993e+07	4.44567e+07	4.28041e+07	9.86059e+07	1.09172e+08	9.91301e+07	9.13119e+07	7.94886e+07	7.91779e+07	7.62003e+07	8.92376e+07	7.5939e+07	High	High	High	High	High
FALSE	High	Master Protein	Q07021	Complement component 1 Q subcomponent-binding protein, mitochondrial OS=Homo sapiens OX=9606 GN=C1QBP PE=1 SV=1	0	FALSE	130.259	61	10	141	10	282	31.3	4.84	565.06	10	0	118.3	97.2	114.2	100.8	108.8	121.3	73.5	79.2	86.5	1.05026e+08	1.35876e+08	1.20697e+08	9.51347e+07	1.13834e+08	7.18694e+07	7.17798e+07	5.51572e+07	6.83796e+07	1.65652e+08	136121246	1.59908e+08	1.41117e+08	1.52352e+08	1.69828e+08	1.02881e+08	1.10933e+08	1.21163e+08	High	High	High	High	High
FALSE	High	Master Protein	P49589-3	Isoform 3 of Cysteine--tRNA ligase, cytoplasmic OS=Homo sapiens OX=9606 GN=CARS1	0	FALSE	130.035	35	23	190	23	831	94.6	6.83	506.74	23	0	99.7	105.1	97	101	97.7	89.6	96.6	111.5	101.9	6.09603e+07	1.01334e+08	7.04779e+07	6.5545e+07	7.03738e+07	3.62852e+07	6.48203e+07	5.36592e+07	5.54368e+07	9.61857e+07	1.0146e+08	9.36396e+07	9.74551e+07	9.42913e+07	8.6469e+07	9.31854e+07	1.07572e+08	9.83611e+07	High	High	High	High	High
FALSE	High	Master Protein	P52907	F-actin-capping protein subunit alpha-1 OS=Homo sapiens OX=9606 GN=CAPZA1 PE=1 SV=3	0	FALSE	129.864	66	13	133	11	286	32.9	5.69	497.38	13	2	100.3	100.1	101.8	100.6	107.6	109.9	95.2	89.4	95.1	107477652	1.69178e+08	1.29874e+08	1.14764e+08	1.35882e+08	7.86083e+07	1.12282e+08	7.55057e+07	9.07743e+07	1.69631e+08	1.69184e+08	1.72067e+08	1.70069e+08	1.81861e+08	1.85713e+08	1.60883e+08	1.5119e+08	1.60845e+08	High	High	High	High	High
FALSE	High	Master Protein	F2Z2Y4	Pyridoxal kinase OS=Homo sapiens OX=9606 GN=PDXK PE=1 SV=1	0	FALSE	129.731	54	13	145	13	272	30.6	6.65	440.65	13	0	104.3	104.9	102.6	99.9	93.5	93.6	101.3	98.3	101.5	4.7078e+07	7.44101e+07	5.52629e+07	4.79613e+07	4.96331e+07	2.81809e+07	5.0382e+07	3.5109e+07	4.07769e+07	7.46313e+07	7.50694e+07	7.33795e+07	7.14621e+07	6.68982e+07	6.69842e+07	7.24507e+07	7.03538e+07	7.25822e+07	High	High	High	High	High
FALSE	High	Master Protein	Q9P2E9	Ribosome-binding protein 1 OS=Homo sapiens OX=9606 GN=RRBP1 PE=1 SV=5	0	FALSE	129.694	18	18	110	17	1410	152.4	8.6	339.31	18	1	101.7	98.8	102.3	104.2	112	99.1	106.6	86.4	88.8	4.3946e+07	6.69831e+07	5.25745e+07	4.78548e+07	5.71675e+07	2.86719e+07	5.09522e+07	2.92896e+07	3.41673e+07	6.95281e+07	6.75083e+07	6.99345e+07	7.12171e+07	7.65114e+07	6.77481e+07	7.28426e+07	5.90156e+07	6.06897e+07	High	High	High	High	High
FALSE	High	Master Protein	Q92820	Gamma-glutamyl hydrolase OS=Homo sapiens OX=9606 GN=GGH PE=1 SV=2	0	FALSE	129.623	45	15	176	15	318	35.9	7.11	570.84	15	0	118.4	111.8	100.2	111.5	106.3	100.5	77.3	90.7	83.3	8.7949e+07	1.31056e+08	8.86775e+07	8.81546e+07	9.30892e+07	4.99069e+07	6.33433e+07	5.31186e+07	5.51315e+07	1.38718e+08	1.31056e+08	1.17487e+08	1.30636e+08	1.24588e+08	1.17778e+08	9.05573e+07	106347510	9.76884e+07	High	High	High	High	High
FALSE	High	Master Protein	Q15046	Lysine--tRNA ligase OS=Homo sapiens OX=9606 GN=KARS1 PE=1 SV=3	0	FALSE	129.388	43	21	163	21	597	68	6.35	464.98	21	0	96.2	99.9	95.4	96.9	101.8	89.7	102.3	112.9	105.1	5.81849e+07	9.50858e+07	6.84565e+07	6.23844e+07	7.25712e+07	3.62929e+07	6.78417e+07	5.37997e+07	5.59538e+07	9.17722e+07	9.53687e+07	9.10617e+07	9.24475e+07	9.71274e+07	8.56499e+07	9.76029e+07	1.07711e+08	1.00269e+08	High	High	High	High	High
FALSE	High	Master Protein	P05198	Eukaryotic translation initiation factor 2 subunit 1 OS=Homo sapiens OX=9606 GN=EIF2S1 PE=1 SV=3	0	FALSE	129.243	71	20	159	20	315	36.1	5.08	409.11	20	0	107.4	105.8	107.2	100.9	103.6	102.6	94.5	87.8	90.2	9.96334e+07	1.54855e+08	118448813	9.95745e+07	113115948	6.34367e+07	9.6715e+07	6.38653e+07	7.40003e+07	1.57147e+08	1.54855e+08	1.5693e+08	1.47718e+08	1.51594e+08	1.50189e+08	1.38328e+08	1.28488e+08	1.32072e+08	High	High	High	High	High
FALSE	High	Master Protein	O00515	Ladinin-1 OS=Homo sapiens OX=9606 GN=LAD1 PE=1 SV=2	0	FALSE	129.154	38	16	139	16	517	57.1	9.67	340.33	16	0	117	109.8	125.8	106.1	112.2	105.4	97.4	51.5	74.7	7.26094e+07	1.07462e+08	9.29455e+07	7.00457e+07	8.20418e+07	4.3491e+07	6.65563e+07	2.49507e+07	4.10841e+07	1.14523e+08	1.07462e+08	1.23141e+08	1.03801e+08	1.09803e+08	1.03115e+08	9.52872e+07	5.04326e+07	7.30869e+07	High	High	High	High	High
FALSE	High	Master Protein	O43242	26S proteasome non-ATPase regulatory subunit 3 OS=Homo sapiens OX=9606 GN=PSMD3 PE=1 SV=2	0	FALSE	128.956	48	22	197	22	534	60.9	8.44	530.57	22	0	92.7	103.7	95.1	92.4	88.6	70.5	110.6	134.8	111.7	9.37722e+07	1.65708e+08	1.14569e+08	9.94819e+07	1.05611e+08	4.73041e+07	1.23653e+08	107684160	1.00795e+08	1.48232e+08	1.65907e+08	1.52074e+08	1.47857e+08	141678269	112811671	1.77004e+08	2.15592e+08	178623665	High	High	High	High	High
FALSE	High	Master Protein	P09960	Leukotriene A-4 hydrolase OS=Homo sapiens OX=9606 GN=LTA4H PE=1 SV=2	0	FALSE	128.739	41	20	136	20	611	69.2	6.18	384.37	20	0	105.8	98.7	99.6	96	90.2	89.6	96.5	118.4	105.2	4.68006e+07	6.89108e+07	5.24643e+07	4.52321e+07	4.70236e+07	2.64909e+07	4.68394e+07	4.12645e+07	4.14481e+07	7.38163e+07	6.89108e+07	6.95086e+07	6.70295e+07	6.29351e+07	6.25174e+07	6.73443e+07	8.26145e+07	7.34427e+07	High	High	High	High	High
FALSE	High	Master Protein	A0A024R571	EH domain-containing protein 1 OS=Homo sapiens OX=9606 GN=EHD1 PE=1 SV=1	0	FALSE	128.364	45	18	158	15	548	61.9	6.71	470.44	18	3	110.2	110.6	99.4	95.6	96.4	91.9	91.5	107.4	97	5.7001e+07	9.02959e+07	6.12299e+07	5.24502e+07	5.86283e+07	3.17728e+07	5.17429e+07	4.37258e+07	4.46813e+07	8.99048e+07	9.02959e+07	8.11219e+07	7.8001e+07	7.86763e+07	7.49826e+07	7.46916e+07	8.76942e+07	7.91715e+07	High	High	High	High	High
FALSE	High	Master Protein	Q9Y617	Phosphoserine aminotransferase OS=Homo sapiens OX=9606 GN=PSAT1 PE=1 SV=2	0	FALSE	128.112	56	16	177	16	370	40.4	7.66	530.08	16	0	100.9	103.1	101.5	95.9	92.7	80.1	105.4	113.8	106.5	9.46073e+07	1.52502e+08	1.13314e+08	9.53723e+07	102316533	5.01229e+07	1.09015e+08	8.39669e+07	8.88424e+07	1.49219e+08	1.52502e+08	1.50127e+08	1.4176e+08	1.37145e+08	1.18475e+08	1.5585e+08	1.68332e+08	1.57451e+08	High	High	High	High	High
FALSE	High	Master Protein	B4DR61	Protein transport protein Sec61 subunit alpha isoform 1 OS=Homo sapiens OX=9606 GN=SEC61A1 PE=1 SV=1	0	FALSE	128	29	12	175	7	482	52.9	8.24	529.55	12	7	97.9	104.2	88.8	92.1	88.5	79.9	104.4	133.1	111	6.04987e+07	1.01813e+08	6.54794e+07	6.07908e+07	6.47098e+07	3.28302e+07	7.12427e+07	6.49049e+07	6.12852e+07	9.58456e+07	1.01917e+08	8.69348e+07	9.01471e+07	8.66058e+07	78198161	1.02192e+08	1.30265e+08	1.08592e+08	High	High	High	High	High
FALSE	High	Master Protein	P32119	Peroxiredoxin-2 OS=Homo sapiens OX=9606 GN=PRDX2 PE=1 SV=5	0	FALSE	127.982	81	17	178	15	198	21.9	5.97	579.81	17	0	95.1	107.4	100.9	104.2	102.2	97.9	107.1	86.2	99	2.20226e+08	3.92776e+08	2.78417e+08	2.57002e+08	2.79199e+08	1.51652e+08	2.73575e+08	1.57409e+08	2.04294e+08	3.47757e+08	3.92929e+08	368977729	3.81078e+08	3.73737e+08	3.58068e+08	3.91483e+08	3.15145e+08	3.62129e+08	High	High	High	High	High
FALSE	High	Master Protein	P48735	Isocitrate dehydrogenase [NADP], mitochondrial OS=Homo sapiens OX=9606 GN=IDH2 PE=1 SV=2	0	FALSE	127.829	52	20	173	19	452	50.9	8.69	474.49	20	1	99.5	109.7	106.5	102.7	103.9	99	103.4	76.1	99.2	5.18295e+07	9.00908e+07	6.59456e+07	5.71163e+07	6.39528e+07	3.45281e+07	5.90831e+07	3.11514e+07	4.61373e+07	8.20174e+07	9.03591e+07	8.77108e+07	8.46407e+07	8.55928e+07	8.15896e+07	8.52005e+07	6.26721e+07	8.17515e+07	High	High	High	High	High
FALSE	High	Master Protein	O00469	Procollagen-lysine,2-oxoglutarate 5-dioxygenase 2 OS=Homo sapiens OX=9606 GN=PLOD2 PE=1 SV=2	0	FALSE	127.207	33	18	151	17	737	84.6	6.71	448.18	18	0	92.4	110.4	101	92.9	97.6	80.8	104.8	108	112.1	4.22847e+07	7.97282e+07	5.50472e+07	4.5283e+07	52650647	2.46745e+07	5.29079e+07	3.89358e+07	4.56604e+07	6.66936e+07	7.97282e+07	7.29307e+07	6.7105e+07	7.04662e+07	5.83323e+07	7.56385e+07	7.79524e+07	8.09065e+07	High	High	High	High	High
FALSE	High	Master Protein	Q00325-2	Isoform B of Phosphate carrier protein, mitochondrial OS=Homo sapiens OX=9606 GN=SLC25A3	0	FALSE	127.188	42	17	178	17	361	39.9	9.36	528.58	17	0	95.2	100.9	89.9	88.7	88.8	79.4	107.1	135.8	114.3	1.57709e+08	2.6292e+08	1.77213e+08	156269527	1.73421e+08	8.77672e+07	1.95884e+08	1.77821e+08	1.68709e+08	2.49586e+08	2.64406e+08	2.35486e+08	232423505	2.32605e+08	2.08164e+08	2.80609e+08	3.56011e+08	2.99448e+08	High	High	High	High	High
FALSE	High	Master Protein	P78417	Glutathione S-transferase omega-1 OS=Homo sapiens OX=9606 GN=GSTO1 PE=1 SV=2	0	FALSE	127.13	82	24	212	24	241	27.5	6.6	483.03	24	0	104.3	112.9	101.6	103.3	100.7	98.7	98.5	84.4	95.6	1.26758e+08	2.16635e+08	1.47213e+08	1.3374e+08	1.43799e+08	8.02364e+07	1.31135e+08	8.06303e+07	1.0334e+08	2.0034e+08	216826726	1.95161e+08	1.98375e+08	1.93523e+08	1.89663e+08	1.8916e+08	162129330	1.83634e+08	High	High	High	High	High
FALSE	High	Master Protein	Q01105-2	Isoform 2 of Protein SET OS=Homo sapiens OX=9606 GN=SET	0	FALSE	127.066	42	11	106	1	277	32.1	4.22	339.2	11	10	116	106.7	111.6	104.2	107	114.3	80.3	75.9	83.9	1.58164e+08	2.2934e+08	1.81028e+08	1.51164e+08	1.7187e+08	1.04142e+08	1.20769e+08	8.12724e+07	1.0165e+08	2.49464e+08	2.2934e+08	2.39839e+08	2.2401e+08	2.30027e+08	2.45771e+08	1.72654e+08	1.63233e+08	180434539	Peak Found	Peak Found	High	High	Peak Found
FALSE	High	Master Protein	Q9BTV4	Transmembrane protein 43 OS=Homo sapiens OX=9606 GN=TMEM43 PE=1 SV=1	0	FALSE	126.848	47	15	140	15	400	44.8	8.13	457.85	15	0	96.9	101.9	92.5	94	91.3	81.1	111.8	125.7	104.8	4.03915e+07	6.70383e+07	4.61245e+07	4.18441e+07	44907463	2.26276e+07	5.16932e+07	4.14837e+07	3.90438e+07	6.40137e+07	6.73476e+07	6.11092e+07	6.21171e+07	6.03241e+07	5.36023e+07	7.39019e+07	8.30834e+07	6.92826e+07	High	High	High	High	High
FALSE	High	Master Protein	E9PHI4	SUN domain-containing protein 1 OS=Homo sapiens OX=9606 GN=SUN1 PE=1 SV=1	0	FALSE	126.8	33	20	128	20	822	91.1	7.18	357.72	20	0	148.7	93.6	77.3	83.1	89.9	79.8	107.7	117.8	102.1	6.28953e+07	6.24536e+07	3.90342e+07	3.72588e+07	4.43787e+07	2.23969e+07	5.04932e+07	3.9273e+07	3.86689e+07	9.98147e+07	6.28649e+07	5.19158e+07	5.58024e+07	6.0337e+07	5.35613e+07	7.23342e+07	7.90521e+07	6.85181e+07	High	High	High	High	High
FALSE	High	Master Protein	Q9BW27	Nuclear pore complex protein Nup85 OS=Homo sapiens OX=9606 GN=NUP85 PE=1 SV=1	0	FALSE	126.646	33	16	93	16	656	75	5.55	268.03	16	0	107	101	96.4	94.2	94.3	89	100.5	119	98.7	2.91041e+07	4.38563e+07	3.16057e+07	2.7357e+07	3.03653e+07	1.62323e+07	3.0548e+07	2.58177e+07	2.37922e+07	4.64649e+07	4.38563e+07	4.18735e+07	4.09125e+07	4.09457e+07	3.86408e+07	4.36722e+07	5.1689e+07	4.28913e+07	High	High	High	High	High
FALSE	High	Master Protein	P06703	Protein S100-A6 OS=Homo sapiens OX=9606 GN=S100A6 PE=1 SV=1	0	FALSE	126.249	80	23	353	22	90	10.2	5.48	643.04	23	1	72.7	86.8	89.5	119.3	110.6	111	89	95.3	125.8	4.27439e+08	8.04455e+08	6.26345e+08	7.4666e+08	7.65919e+08	4.36295e+08	5.77278e+08	4.41349e+08	6.58236e+08	6.74372e+08	8.04688e+08	8.30002e+08	1106642082	1025463582	1029639754	8.25743e+08	8.84371e+08	1166872381	High	High	High	High	High
FALSE	High	Master Protein	O60568	Multifunctional procollagen lysine hydroxylase and glycosyltransferase LH3 OS=Homo sapiens OX=9606 GN=PLOD3 PE=1 SV=1	0	FALSE	125.944	39	22	166	22	738	84.7	6.05	474.26	22	0	106.1	102	96.6	92.8	98.8	88.3	99.4	107.1	108.8	5.05253e+07	7.66718e+07	5.47242e+07	4.70116e+07	5.55372e+07	2.78661e+07	5.22652e+07	4.01741e+07	4.60446e+07	7.98122e+07	7.67037e+07	7.26861e+07	6.98075e+07	7.43295e+07	6.64072e+07	7.4787e+07	8.05501e+07	8.18513e+07	High	High	High	High	High
FALSE	High	Master Protein	P61106	Ras-related protein Rab-14 OS=Homo sapiens OX=9606 GN=RAB14 PE=1 SV=4	0	FALSE	125.761	82	14	186	13	215	23.9	6.21	551.22	14	1	92.6	108.2	97.3	97.7	94.1	79.9	104.4	120.6	105.1	177547411	3.27009e+08	2.22112e+08	199415992	2.12548e+08	102323301	2.20739e+08	182180992	1.79365e+08	2.80037e+08	3.27009e+08	2.9427e+08	2.95515e+08	2.84469e+08	2.41479e+08	3.15574e+08	3.6474e+08	317836660	High	High	High	High	High
FALSE	High	Master Protein	P11166	Solute carrier family 2, facilitated glucose transporter member 1 OS=Homo sapiens OX=9606 GN=SLC2A1 PE=1 SV=2	0	FALSE	125.757	26	13	172	13	492	54	8.72	490.66	13	0	105.9	111.7	102.6	99.9	92.3	90.9	92.3	113	91.4	8.45479e+07	1.40758e+08	9.76157e+07	8.49875e+07	8.67414e+07	4.85391e+07	8.12127e+07	7.11261e+07	6.47952e+07	1.33519e+08	1.40758e+08	1.29329e+08	1.25943e+08	1.1637e+08	114550436	1.16319e+08	1.424e+08	115157267	High	High	High	High	High
FALSE	High	Master Protein	Q01105	Protein SET OS=Homo sapiens OX=9606 GN=SET PE=1 SV=3	0	FALSE	125.387	42	11	111	1	290	33.5	4.32	360.77	11	0	90.2	136.5	150	131.4	100	63.8	101.2	51.9	74.9	956613	2.28172e+06	1.89316e+06	1.48279e+06	1.24966e+06	452246	1.18332e+06	433172	706378	1.50882e+06	2.28172e+06	2.5082e+06	2.19735e+06	1.67251e+06	1.06728e+06	1.69171e+06	867244	1.25164e+06	High	High	High	High	High
FALSE	High	Master Protein	P60900	Proteasome subunit alpha type-6 OS=Homo sapiens OX=9606 GN=PSMA6 PE=1 SV=1	0	FALSE	125.343	67	17	169	17	246	27.4	6.76	523.67	17	0	103	106.9	107.7	100.9	102.8	92.4	105.1	80.9	100.2	1.1873e+08	194941309	1.48318e+08	1.23986e+08	1.39919e+08	7.11552e+07	1.33586e+08	7.3411e+07	1.02954e+08	1.87933e+08	1.95116e+08	1.96502e+08	1.84143e+08	1.87551e+08	168526134	1.9175e+08	1.47673e+08	182758340	High	High	High	High	High
FALSE	High	Master Protein	A0A6Q8PHK0	E3 ubiquitin-protein ligase TRIP12 OS=Homo sapiens OX=9606 GN=TRIP12 PE=1 SV=1	0	FALSE	125.314	15	20	72	20	2067	228.3	8.6	206.72	20	0	85.7	110.8	86.9	93.4	95.9	71.7	113.8	119.3	122.6	1.27987e+07	2.68006e+07	1.52699e+07	1.5051e+07	1.7231e+07	6.98745e+06	1.94542e+07	1.4443e+07	1.69705e+07	2.10948e+07	2.72568e+07	2.13667e+07	22969968	2.3593e+07	1.76482e+07	2.79859e+07	2.93439e+07	3.0152e+07	High	High	High	High	High
FALSE	High	Master Protein	Q04917	14-3-3 protein eta OS=Homo sapiens OX=9606 GN=YWHAH PE=1 SV=4	0	FALSE	125.059	55	18	267	14	246	28.2	4.84	643.48	18	0	104	105.8	101.7	96.6	98.1	99.1	97.4	103.8	93.4	7.40377e+07	1.18473e+08	8.5915e+07	7.3228e+07	8.2291e+07	4.70256e+07	7.65018e+07	5.81935e+07	5.91962e+07	1.16776e+08	1.18822e+08	1.14246e+08	1.08517e+08	1.10136e+08	111260777	1.09369e+08	1.16578e+08	1.04891e+08	High	High	High	High	High
FALSE	High	Master Protein	Q9H0D6	5'-3' exoribonuclease 2 OS=Homo sapiens OX=9606 GN=XRN2 PE=1 SV=1	0	FALSE	124.914	29	21	128	21	950	108.5	7.47	348.03	21	0	96.9	101	100.2	107.7	97.3	97	88.6	114.9	96.4	3.68067e+07	6.04432e+07	4.56735e+07	4.37203e+07	4.38076e+07	2.45414e+07	3.70475e+07	3.45171e+07	3.2678e+07	5.87807e+07	6.12801e+07	6.07544e+07	6.53008e+07	5.90203e+07	5.8829e+07	5.37551e+07	6.97017e+07	5.84593e+07	High	High	High	High	High
FALSE	High	Master Protein	P25789	Proteasome subunit alpha type-4 OS=Homo sapiens OX=9606 GN=PSMA4 PE=1 SV=1	0	FALSE	124.899	62	11	140	11	261	29.5	7.72	499.11	11	0	101.6	104.6	103.7	94.9	92.5	90.4	105.1	101.5	105.9	1.01797e+08	1.65604e+08	1.2399e+08	1.01435e+08	1.09476e+08	6.05336e+07	1.16267e+08	8.03244e+07	9.44686e+07	1.60903e+08	165687882	1.64271e+08	1.50317e+08	1.46519e+08	1.43234e+08	1.66539e+08	1.60816e+08	1.67732e+08	High	High	High	High	High
FALSE	High	Master Protein	O60443	Gasdermin-E OS=Homo sapiens OX=9606 GN=GSDME PE=1 SV=2	0	FALSE	124.785	52	18	99	18	496	54.5	5.17	309.77	18	0	100.1	104.8	94	92.6	86.7	92.3	100.7	115	113.9	3.8238e+07	6.29688e+07	4.2629e+07	3.76481e+07	3.86869e+07	2.35648e+07	4.21376e+07	3.4525e+07	3.87027e+07	6.03109e+07	6.31046e+07	5.66036e+07	5.57907e+07	5.21976e+07	5.56121e+07	6.06265e+07	6.92804e+07	6.8578e+07	High	High	High	High	High
FALSE	High	Master Protein	A0A0C4DFM1	Transmembrane 9 superfamily member OS=Homo sapiens OX=9606 GN=TM9SF4 PE=1 SV=1	0	FALSE	124.782	33	19	125	19	625	72.5	6.65	386.09	19	0	130.3	97.3	94.3	100.2	93.2	121.7	78.4	100	84.6	1.50965e+08	1.78013e+08	1.29965e+08	1.23801e+08	1.27227e+08	9.41918e+07	100374047	9.13714e+07	8.73542e+07	2.38502e+08	1.78013e+08	1.72576e+08	183460225	170501814	2.22792e+08	1.43497e+08	1.82932e+08	1.54784e+08	High	High	High	High	High
FALSE	High	Master Protein	P50552	Vasodilator-stimulated phosphoprotein OS=Homo sapiens OX=9606 GN=VASP PE=1 SV=3	0	FALSE	124.685	44	15	166	15	380	39.8	8.94	486.82	15	0	113.9	104.4	106.7	107.1	118.3	91.7	99.3	64.6	94.1	6.04046e+07	8.75198e+07	6.76006e+07	6.0533e+07	7.39927e+07	3.23363e+07	5.80337e+07	2.68776e+07	4.43998e+07	9.56826e+07	8.7658e+07	8.95738e+07	8.99451e+07	9.93261e+07	7.6998e+07	83382247	5.4282e+07	7.90485e+07	High	High	High	High	High
FALSE	High	Master Protein	O75165	DnaJ homolog subfamily C member 13 OS=Homo sapiens OX=9606 GN=DNAJC13 PE=1 SV=5	0	FALSE	124.621	16	24	95	23	2243	254.3	6.74	218.88	24	1	94.8	99.3	100.6	98.9	94.3	86.4	108.8	107.9	109.1	5.11763e+07	8.51249e+07	6.48149e+07	5.70565e+07	6.02063e+07	3.09671e+07	6.47925e+07	4.60679e+07	5.27516e+07	8.12302e+07	8.51281e+07	8.61948e+07	8.47482e+07	8.0794e+07	7.40442e+07	9.32654e+07	9.2455e+07	9.34716e+07	High	High	High	High	High
FALSE	High	Master Protein	Q9NYL9	Tropomodulin-3 OS=Homo sapiens OX=9606 GN=TMOD3 PE=1 SV=1	0	FALSE	124.607	59	13	103	13	352	39.6	5.19	290.54	13	0	109.6	87.5	104.8	115.2	126.2	118.9	88.8	67.9	81.1	2.47357e+07	3.10227e+07	2.83736e+07	27378822	3.38307e+07	1.79872e+07	2.21459e+07	1.20607e+07	1.6365e+07	3.93407e+07	3.14114e+07	3.75914e+07	4.13382e+07	4.52781e+07	4.26596e+07	3.18601e+07	2.43678e+07	2.91061e+07	High	High	High	High	High
FALSE	High	Master Protein	P00505	Aspartate aminotransferase, mitochondrial OS=Homo sapiens OX=9606 GN=GOT2 PE=1 SV=3	0	FALSE	124.526	54	21	161	21	430	47.5	9.01	471.72	21	0	101.1	109.4	100.3	97.3	99.7	93.8	103.9	96	98.5	8.6791e+07	1.4786e+08	1.02729e+08	8.89384e+07	1.00849e+08	5.38215e+07	9.83768e+07	6.4976e+07	7.53934e+07	1.37561e+08	1.48766e+08	1.36438e+08	1.32341e+08	1.35661e+08	1.2757e+08	1.41323e+08	1.30633e+08	1.3402e+08	High	High	High	High	High
FALSE	High	Master Protein	O94905	Erlin-2 OS=Homo sapiens OX=9606 GN=ERLIN2 PE=1 SV=1	0	FALSE	124.444	56	17	124	14	339	37.8	5.62	379.09	17	3	94.5	103.9	88	105.7	101.4	102.7	93.4	116.2	94.3	6.01251e+07	1.04939e+08	6.69913e+07	7.21941e+07	7.63619e+07	4.39187e+07	6.57836e+07	5.87454e+07	5.3488e+07	9.59928e+07	1.05492e+08	8.93587e+07	1.07321e+08	1.02978e+08	1.04289e+08	9.49062e+07	1.18012e+08	9.57467e+07	High	High	High	High	High
FALSE	High	Master Protein	A0A7I2V539	Glycylpeptide N-tetradecanoyltransferase OS=Homo sapiens OX=9606 GN=NMT1 PE=1 SV=1	0	FALSE	124.412	45	15	142	15	494	56.5	7.59	429.56	15	0	97	106	96.2	98.6	87.5	87.5	95.9	122	109.2	4.76057e+07	8.19613e+07	5.6453e+07	5.17291e+07	5.06738e+07	2.86951e+07	5.2042e+07	4.73451e+07	4.77196e+07	7.54052e+07	8.23737e+07	7.47932e+07	7.66574e+07	6.8028e+07	6.79695e+07	7.44999e+07	9.47884e+07	8.48706e+07	High	High	High	High	High
FALSE	High	Master Protein	Q9Y265	RuvB-like 1 OS=Homo sapiens OX=9606 GN=RUVBL1 PE=1 SV=1	0	FALSE	124.241	43	14	143	14	456	50.2	6.42	497.11	14	0	93.3	107.1	113.9	106.7	107.9	92.2	99.9	77.2	101.8	5.27407e+07	9.59691e+07	7.70671e+07	6.45449e+07	7.22278e+07	3.49385e+07	6.26006e+07	3.44881e+07	5.14988e+07	8.35896e+07	9.59691e+07	1.02104e+08	9.56491e+07	9.66678e+07	8.26153e+07	8.94954e+07	6.91377e+07	9.12515e+07	High	High	High	High	High
FALSE	High	Master Protein	P52789	Hexokinase-2 OS=Homo sapiens OX=9606 GN=HK2 PE=1 SV=2	0	FALSE	123.563	36	27	143	19	917	102.3	6.05	294.06	27	0	102.2	96.3	98.3	96.9	94.3	92.9	103.2	113.7	102.3	24407427	3.5901e+07	2.787e+07	2.46235e+07	2.64421e+07	1.44944e+07	2.71985e+07	2.13984e+07	2.16752e+07	3.84966e+07	3.62906e+07	3.70451e+07	3.65006e+07	3.55263e+07	3.4996e+07	3.88836e+07	4.28413e+07	3.85425e+07	High	High	High	High	High
FALSE	High	Master Protein	A0A7I2V535	Non-POU domain-containing octamer-binding protein OS=Homo sapiens OX=9606 GN=NONO PE=1 SV=1	0	FALSE	123.382	34	16	207	15	501	57.6	9.33	622.86	16	0	100.5	96.9	102.1	103.8	106.7	103.7	103.7	84.2	98.3	1.09567e+08	1.66387e+08	1.3235e+08	120371339	1.36796e+08	7.55136e+07	1.2417e+08	7.22482e+07	9.54408e+07	1.73085e+08	1.66873e+08	1.75848e+08	1.78688e+08	1.83775e+08	1.78576e+08	1.78637e+08	1.4507e+08	1.69188e+08	High	High	High	High	High
FALSE	High	Master Protein	P11169	Solute carrier family 2, facilitated glucose transporter member 3 OS=Homo sapiens OX=9606 GN=SLC2A3 PE=1 SV=1	0	FALSE	123.254	21	11	169	11	496	53.9	7.2	479.7	11	0	102.8	103.4	98.2	90.7	92.6	89	95.5	120.6	107.1	8.94406e+07	1.42448e+08	1.01665e+08	8.3707e+07	9.5095e+07	5.1461e+07	9.17314e+07	8.28808e+07	8.31135e+07	1.41734e+08	142599128	1.35443e+08	1.25049e+08	127662158	1.22653e+08	1.31675e+08	1.66272e+08	1.47683e+08	High	High	High	High	High
FALSE	High	Master Protein	P11387	DNA topoisomerase 1 OS=Homo sapiens OX=9606 GN=TOP1 PE=1 SV=2	0	FALSE	122.909	31	23	186	23	765	90.7	9.31	449.99	23	0	93.3	105.4	97.8	98.1	102.3	96.5	108.6	97.3	100.8	7.39654e+07	1.319e+08	9.2366e+07	8.28289e+07	9.56706e+07	5.1154e+07	9.5067e+07	6.08039e+07	7.10762e+07	1.16773e+08	1.319e+08	1.22373e+08	1.22744e+08	1.28043e+08	1.20721e+08	1.3591e+08	1.21734e+08	1.26143e+08	High	High	High	High	High
FALSE	High	Master Protein	O15143	Actin-related protein 2/3 complex subunit 1B OS=Homo sapiens OX=9606 GN=ARPC1B PE=1 SV=3	0	FALSE	122.765	44	15	135	14	372	40.9	8.35	482.38	15	1	100	101.7	96	95.3	96.4	83.3	109.5	111.2	106.6	9.164e+07	147189516	104595948	9.3064e+07	1.04194e+08	5.09475e+07	1.10836e+08	8.00818e+07	8.70646e+07	1.44751e+08	147189516	1.38972e+08	1.37912e+08	1.3945e+08	1.20571e+08	1.58526e+08	1.60865e+08	1.54271e+08	High	High	High	High	High
FALSE	High	Master Protein	Q9NZ08	Endoplasmic reticulum aminopeptidase 1 OS=Homo sapiens OX=9606 GN=ERAP1 PE=1 SV=3	0	FALSE	122.759	31	23	117	23	941	107.2	6.46	278.51	23	0	104.2	104.5	88.2	95.2	83.4	78.5	99.3	133.4	113.4	4.68281e+07	74067595	4.6969e+07	4.54995e+07	4.39804e+07	2.33331e+07	4.89938e+07	4.72314e+07	4.53567e+07	7.38597e+07	74067595	6.25603e+07	6.74643e+07	5.91075e+07	5.56547e+07	7.0366e+07	9.45608e+07	8.03683e+07	High	High	High	High	High
FALSE	High	Master Protein	B4DUT8	Calponin OS=Homo sapiens OX=9606 GN=CNN2 PE=1 SV=1	0	FALSE	122.464	55	14	192	13	330	35.9	7.3	533.08	14	1	89.5	97.2	110.6	103.7	116.2	104.2	113.3	75.7	89.6	9.18801e+07	1.57568e+08	1.3505e+08	1.13187e+08	1.40794e+08	7.14995e+07	1.28273e+08	6.10949e+07	8.16205e+07	1.4513e+08	1.57671e+08	179327963	1.68141e+08	1.88435e+08	1.68892e+08	1.83718e+08	1.22698e+08	1.45257e+08	High	High	High	High	High
FALSE	High	Master Protein	P54727	UV excision repair protein RAD23 homolog B OS=Homo sapiens OX=9606 GN=RAD23B PE=1 SV=1	0	FALSE	122.196	55	15	129	13	409	43.1	4.84	392.48	15	2	112.3	86.8	106.9	128.7	124.6	142.5	74.9	51.8	71.4	6.3001e+07	7.63511e+07	7.11515e+07	7.68071e+07	8.23734e+07	5.34263e+07	4.60936e+07	2.27463e+07	3.56855e+07	9.95406e+07	7.69406e+07	9.47402e+07	1.14123e+08	1.10475e+08	1.26328e+08	6.64195e+07	4.59198e+07	6.3317e+07	High	High	High	High	High
FALSE	High	Master Protein	Q14166	Tubulin--tyrosine ligase-like protein 12 OS=Homo sapiens OX=9606 GN=TTLL12 PE=1 SV=2	0	FALSE	122.193	46	19	97	19	644	74.4	5.53	302	19	0	95.2	103.8	94.1	95.2	100.8	93.7	106.7	111	99.6	3.2128e+07	5.58511e+07	3.80085e+07	3.44611e+07	4.02279e+07	2.09646e+07	4.01355e+07	2.95421e+07	3.01137e+07	5.12789e+07	5.59497e+07	50719101	5.1266e+07	5.42996e+07	5.04652e+07	5.74742e+07	5.98024e+07	5.36475e+07	High	High	High	High	High
FALSE	High	Master Protein	P60953	Cell division control protein 42 homolog OS=Homo sapiens OX=9606 GN=CDC42 PE=1 SV=2	0	FALSE	121.688	83	15	205	14	191	21.2	6.55	653.41	15	1	107.3	108.1	102.9	94.2	87.8	91.5	92	120.4	95.8	1.45006e+08	2.30047e+08	165849312	1.35579e+08	1.3989e+08	8.25693e+07	1.3725e+08	1.28379e+08	1.15283e+08	2.29093e+08	2.30819e+08	2.19729e+08	2.01184e+08	1.87423e+08	1.95485e+08	1.96495e+08	2.57222e+08	2.04688e+08	High	High	High	High	High
FALSE	High	Master Protein	Q92945	Far upstream element-binding protein 2 OS=Homo sapiens OX=9606 GN=KHSRP PE=1 SV=4	0	FALSE	121.647	37	18	144	17	711	73.1	7.3	377.5	18	1	92.6	98.2	118.7	119	121.1	116.3	90.7	69	74.4	5.97087e+07	1.00583e+08	9.17498e+07	8.21999e+07	92653249	5.04194e+07	6.48053e+07	3.50148e+07	4.24743e+07	9.47672e+07	1.00583e+08	1.21557e+08	1.21812e+08	1.24005e+08	1.19041e+08	9.28435e+07	7.06859e+07	7.62042e+07	High	High	High	High	High
FALSE	High	Master Protein	P12004	Proliferating cell nuclear antigen OS=Homo sapiens OX=9606 GN=PCNA PE=1 SV=1	0	FALSE	121.091	59	14	212	14	261	28.8	4.69	597.72	14	0	103.1	101.1	105.4	94.4	95.1	94.6	100	106.4	99.9	1.66821e+08	2.58099e+08	2.0309e+08	1.62701e+08	1.81482e+08	1.0232e+08	1.78572e+08	1.35448e+08	1.43778e+08	2.63118e+08	2.58099e+08	2.69069e+08	2.41106e+08	2.42891e+08	2.4147e+08	2.55292e+08	271562584	2.55163e+08	High	High	High	High	High
FALSE	High	Master Protein	A0A087WYQ1	Spectrin beta chain, non-erythrocytic 2 OS=Homo sapiens OX=9606 GN=SPTBN2 PE=1 SV=1	0	FALSE	120.975	9	18	137	8	2397	271.5	6.23	336.2	18	0	90.6	118.6	103.2	110.3	98.9	97.4	89.9	99.7	91.4	1.62112e+07	3.38295e+07	2.22297e+07	2.1465e+07	2.13128e+07	1.18372e+07	1.81242e+07	1.4277e+07	1.47323e+07	2.61094e+07	3.42017e+07	2.97674e+07	3.1809e+07	2.85245e+07	2.80924e+07	2.59107e+07	2.87427e+07	2.63498e+07	High	High	High	High	High
FALSE	High	Master Protein	P42285	Exosome RNA helicase MTR4 OS=Homo sapiens OX=9606 GN=MTREX PE=1 SV=3	0	FALSE	120.767	26	23	139	22	1042	117.7	6.52	369.76	23	1	98.4	101.7	98.6	95.9	93.4	86.9	103.1	119.4	102.6	3.52054e+07	5.74334e+07	4.21181e+07	3.6645e+07	3.9669e+07	2.07321e+07	4.05031e+07	3.38646e+07	3.28859e+07	5.5978e+07	5.78341e+07	5.61038e+07	5.45711e+07	5.314e+07	4.94075e+07	5.86289e+07	6.79378e+07	5.83464e+07	High	High	High	High	High
FALSE	High	Master Protein	P30154	Serine/threonine-protein phosphatase 2A 65 kDa regulatory subunit A beta isoform OS=Homo sapiens OX=9606 GN=PPP2R1B PE=1 SV=3	0	FALSE	120.625	36	15	91	8	601	66.2	4.94	262.48	15	0	101.8	89.6	98.2	100.8	103.9	101.7	99.5	111.5	93.1	5.80181e+06	8.16832e+06	6.84757e+06	6.28451e+06	6.9604e+06	3.9818e+06	6.37335e+06	4.93657e+06	4.78655e+06	9.40338e+06	8.27651e+06	9.07217e+06	9.31302e+06	9.60199e+06	9.39689e+06	9.19264e+06	1.02979e+07	8.59979e+06	High	High	High	High	High
FALSE	High	Master Protein	P21291	Cysteine and glycine-rich protein 1 OS=Homo sapiens OX=9606 GN=CSRP1 PE=1 SV=3	0	FALSE	120.249	64	11	138	11	193	20.6	8.57	561.8	11	0	99.7	110.9	106.3	102.4	115.5	87.1	117.7	67.9	92.6	1.06905e+08	187802693	1.35856e+08	1.16984e+08	1.46138e+08	62480610	1.3946e+08	5.745e+07	8.84647e+07	1.68915e+08	187802693	179992122	1.73359e+08	195587049	1.47452e+08	1.99375e+08	1.15019e+08	1.56752e+08	High	High	High	High	High
FALSE	High	Master Protein	A7XZE4	Beta tropomyosin isoform OS=Homo sapiens OX=9606 GN=TPM2 PE=1 SV=1	0	FALSE	120.155	52	18	243	2	284	33	4.69	650.5	18	1	149.9	106	123.8	104.1	141.2	149.5	35.4	47.2	42.9	1.07842e+07	12000752	10601673	7.70469e+06	1.1967e+07	7.18496e+06	2.63331e+06	2.48475e+06	2.39047e+06	1.70094e+07	1.20251e+07	1.40459e+07	1.18099e+07	1.60163e+07	1.69562e+07	4.01638e+06	5.35548e+06	4.87204e+06	High	High	High	High	High
FALSE	High	Master Protein	O75131	Copine-3 OS=Homo sapiens OX=9606 GN=CPNE3 PE=1 SV=1	0	FALSE	119.928	42	17	159	16	537	60.1	5.85	418.1	17	1	99.4	104	94.2	97	90.5	84.8	105.4	120.6	104.2	6.66842e+07	1.0982e+08	7.50478e+07	6.91435e+07	7.14349e+07	3.78645e+07	7.7737e+07	6.36688e+07	6.22168e+07	1.05178e+08	110065878	9.96395e+07	1.026e+08	9.57582e+07	8.96708e+07	1.11473e+08	1.27542e+08	1.10243e+08	High	High	High	High	High
FALSE	High	Master Protein	P60981	Destrin OS=Homo sapiens OX=9606 GN=DSTN PE=1 SV=3	0	FALSE	119.874	67	14	226	14	165	18.5	7.85	665.27	14	0	100.7	97.9	101.6	106.9	110.8	149.3	90.6	67.6	74.5	1.44551e+08	2.21605e+08	1.73642e+08	1.63386e+08	1.87394e+08	143201851	1.43493e+08	7.63742e+07	9.49533e+07	2.27993e+08	2.21605e+08	2.30118e+08	2.42122e+08	250803199	337950886	2.05179e+08	1.53059e+08	1.68662e+08	High	High	High	High	High
FALSE	High	Master Protein	P53007	Tricarboxylate transport protein, mitochondrial OS=Homo sapiens OX=9606 GN=SLC25A1 PE=1 SV=2	0	FALSE	119.655	46	10	222	10	311	34	9.89	552.85	10	0	94	101.8	90.4	89.3	91.5	82.3	105.8	130.8	113.9	8.92338e+07	1.52409e+08	102123953	9.01075e+07	1.02369e+08	5.22175e+07	1.1077e+08	9.77411e+07	9.62391e+07	1.40744e+08	1.52409e+08	1.35301e+08	1.33635e+08	1.37008e+08	1.23231e+08	1.58359e+08	1.95685e+08	1.70528e+08	High	High	High	High	High
FALSE	High	Master Protein	O00505	Importin subunit alpha-4 OS=Homo sapiens OX=9606 GN=KPNA3 PE=1 SV=2	0	FALSE	119.639	51	18	111	11	521	57.8	4.94	423.31	18	7	91.4	106.6	100	98.9	110.5	100.6	98.7	97.5	95.7	4.2474e+07	7.84514e+07	5.54496e+07	4.90801e+07	6.07688e+07	3.1363e+07	5.06613e+07	3.57545e+07	3.96387e+07	6.74574e+07	7.87154e+07	7.38258e+07	7.29859e+07	8.15955e+07	7.42956e+07	7.28927e+07	71991937	7.0616e+07	High	High	High	High	High
FALSE	High	Master Protein	P62081	40S ribosomal protein S7 OS=Homo sapiens OX=9606 GN=RPS7 PE=1 SV=1	0	FALSE	119.471	57	12	196	12	194	22.1	10.1	704.03	12	0	104.1	102.9	98.2	100.2	95	91.4	100.4	103.4	104.2	1.96976e+08	3.07264e+08	2.21391e+08	2.0175e+08	211861051	1.15501e+08	2.0982e+08	1.54279e+08	1.7543e+08	3.10924e+08	3.07324e+08	2.93366e+08	2.99356e+08	2.83829e+08	2.72872e+08	2.99964e+08	3.08877e+08	3.11214e+08	High	High	High	High	High
FALSE	High	Master Protein	Q9NVP1	ATP-dependent RNA helicase DDX18 OS=Homo sapiens OX=9606 GN=DDX18 PE=1 SV=2	0	FALSE	119.309	36	20	140	19	670	75.4	9.5	382.5	20	0	88.6	99.8	97.1	93.7	84.8	81	118.3	141.2	95.6	4.34875e+07	7.7225e+07	5.65654e+07	4.84306e+07	4.86352e+07	2.6436e+07	6.39821e+07	5.46895e+07	4.1663e+07	6.86985e+07	7.73861e+07	7.52975e+07	7.26827e+07	6.57395e+07	6.28557e+07	9.17449e+07	1.09492e+08	7.41815e+07	High	High	High	High	High
FALSE	High	Master Protein	Q969Z0	FAST kinase domain-containing protein 4 OS=Homo sapiens OX=9606 GN=TBRG4 PE=1 SV=1	0	FALSE	119.218	42	18	94	18	631	70.7	7.42	305.65	18	0	96	108.6	94.5	98.4	96.5	73.7	108.4	121.9	102.1	2.9894e+07	5.36916e+07	3.54251e+07	3.30127e+07	3.58447e+07	1.54426e+07	3.76149e+07	3.01115e+07	2.86548e+07	4.77384e+07	5.39892e+07	4.69731e+07	4.89216e+07	4.79736e+07	3.66268e+07	5.38916e+07	6.06106e+07	5.07772e+07	High	High	High	High	High
FALSE	High	Master Protein	A0A6Q8PF47	Histidine--tRNA ligase, cytoplasmic OS=Homo sapiens OX=9606 GN=HARS1 PE=1 SV=1	0	FALSE	119.162	53	21	184	14	511	57.4	7.18	530.52	21	7	100.4	102.3	99.5	96.3	93.2	93.9	101	110.2	103.2	7.09857e+07	1.14544e+08	8.40566e+07	7.27491e+07	7.76703e+07	4.45103e+07	7.90999e+07	6.16128e+07	6.51637e+07	1.12365e+08	1.14544e+08	1.11364e+08	107806993	1.04288e+08	1.05043e+08	1.13083e+08	1.23353e+08	1.15465e+08	High	High	High	High	High
FALSE	High	Master Protein	Q9NZI8	Insulin-like growth factor 2 mRNA-binding protein 1 OS=Homo sapiens OX=9606 GN=IGF2BP1 PE=1 SV=2	0	FALSE	119.137	42	21	187	19	577	63.4	9.2	517.77	21	3	95.2	108.1	105.1	102.4	105	95.3	106.9	86.5	95.5	1.22733e+08	2.20126e+08	1.61476e+08	140665277	1.59728e+08	8.21875e+07	1.51807e+08	8.809e+07	1.09573e+08	1.9408e+08	2.20218e+08	2.14286e+08	208657705	2.13922e+08	1.94297e+08	2.17816e+08	1.76363e+08	1.94529e+08	High	High	High	High	High
FALSE	High	Master Protein	Q71UI9	Histone H2A.V OS=Homo sapiens OX=9606 GN=H2AZ2 PE=1 SV=3	0	FALSE	118.996	54	15	385	13	128	13.5	10.58	925.63	15	0	94.1	86.3	93.8	100.4	113.1	113.4	103	76.9	119	1.31072e+08	1.89366e+08	1.55425e+08	1.48721e+08	1.85472e+08	1.05566e+08	158290041	8.40751e+07	147691323	2.06887e+08	189747228	2.06255e+08	2.20799e+08	2.48656e+08	2.4927e+08	2.2639e+08	1.69087e+08	2.61697e+08	High	High	High	High	High
FALSE	High	Master Protein	P25787	Proteasome subunit alpha type-2 OS=Homo sapiens OX=9606 GN=PSMA2 PE=1 SV=2	0	FALSE	118.449	51	11	105	11	234	25.9	7.43	422.57	11	0	106.3	112.6	98.6	100.9	96.4	97.9	105.3	76.3	105.6	7.29058e+07	1.21886e+08	8.05805e+07	7.34547e+07	7.80007e+07	4.48855e+07	7.95393e+07	4.0896e+07	6.44388e+07	1.15079e+08	1.21886e+08	1.06759e+08	109259270	1.04394e+08	1.05953e+08	1.14003e+08	8.25513e+07	1.1434e+08	High	High	High	High	High
FALSE	High	Master Protein	P11908	Ribose-phosphate pyrophosphokinase 2 OS=Homo sapiens OX=9606 GN=PRPS2 PE=1 SV=2	0	FALSE	118.343	34	7	140	2	318	34.7	6.61	464.86	7	0	112.9	140.3	113	103.3	75.4	98.8	83.8	91.3	81.2	1.86754e+06	3.80762e+06	2.12646e+06	1.68425e+06	1508185	1.03815e+06	1.48703e+06	1.21105e+06	1.13147e+06	3.06336e+06	3.80762e+06	3.06708e+06	2.80365e+06	2.04639e+06	2.68184e+06	2.27499e+06	2.47859e+06	2.20491e+06	High	High	High	High	Peak Found
FALSE	High	Master Protein	P28074	Proteasome subunit beta type-5 OS=Homo sapiens OX=9606 GN=PSMB5 PE=1 SV=3	0	FALSE	118.164	54	13	125	13	263	28.5	6.92	411.45	13	0	96.6	104.5	99.6	93.1	95.7	87.7	118.8	91.8	112.2	8.87292e+07	1.51327e+08	1.08688e+08	9.10238e+07	1.03528e+08	5.39377e+07	1.2042e+08	6.65589e+07	9.1743e+07	1.40109e+08	1.51619e+08	1.44521e+08	1.3508e+08	1.38836e+08	1.27291e+08	172319634	1.33256e+08	1.62777e+08	High	High	High	High	High
FALSE	High	Master Protein	O60832	H/ACA ribonucleoprotein complex subunit DKC1 OS=Homo sapiens OX=9606 GN=DKC1 PE=1 SV=3	0	FALSE	117.937	38	18	130	18	514	57.6	9.42	362.89	18	0	92.2	109.1	86	92.6	87.8	85.9	111.3	131.1	104.1	4.64656e+07	8.66633e+07	5.156e+07	4.96531e+07	5.21105e+07	2.87394e+07	6.18378e+07	5.20408e+07	4.67037e+07	7.32879e+07	8.66633e+07	6.83105e+07	7.3581e+07	6.97432e+07	6.82383e+07	8.84048e+07	1.0419e+08	8.27551e+07	High	High	High	High	High
FALSE	High	Master Protein	P52294	Importin subunit alpha-5 OS=Homo sapiens OX=9606 GN=KPNA1 PE=1 SV=3	0	FALSE	117.753	43	15	124	8	538	60.2	5.01	319.75	15	0	94.4	100.3	89.5	89.6	86.6	77.2	87.1	168.6	106.6	1.40888e+07	2.32329e+07	1.58872e+07	1.4209e+07	1.5116e+07	7.53208e+06	1.42724e+07	1.982e+07	1.41307e+07	2.22237e+07	2.36189e+07	2.10571e+07	2.10879e+07	2.03893e+07	1.81716e+07	2.05022e+07	3.96811e+07	2.50981e+07	High	High	High	High	High
FALSE	High	Master Protein	A0A7P0Z497	Peptidyl-prolyl cis-trans isomerase OS=Homo sapiens OX=9606 GN=PPIB PE=1 SV=1	0	FALSE	117.747	62	15	260	14	181	20.2	9.17	667.82	15	1	97.5	107.1	108.2	102.2	104	94.7	107.3	85.1	94	1.86852e+08	3.23654e+08	2.46736e+08	2.08443e+08	2.34784e+08	1.2127e+08	2.26903e+08	1.28362e+08	1.60288e+08	2.94713e+08	3.23654e+08	3.26894e+08	3.08892e+08	3.14229e+08	2.86192e+08	324386945	2.57324e+08	2.84017e+08	High	High	High	High	High
FALSE	High	Master Protein	O96005	Cleft lip and palate transmembrane protein 1 OS=Homo sapiens OX=9606 GN=CLPTM1 PE=1 SV=1	0	FALSE	117.259	34	14	109	14	669	76	6.3	306.48	14	0	101.3	97.8	82.8	83.2	93.3	83.7	99.1	134.2	124.5	2.45424e+07	3.7666e+07	2.39035e+07	2.15227e+07	2.7017e+07	1.34727e+07	2.66793e+07	2.60514e+07	2.7321e+07	3.93993e+07	3.80346e+07	3.22071e+07	3.23435e+07	3.62662e+07	3.25501e+07	3.85154e+07	5.21568e+07	4.84105e+07	High	High	High	High	High
FALSE	High	Master Protein	P34897	Serine hydroxymethyltransferase, mitochondrial OS=Homo sapiens OX=9606 GN=SHMT2 PE=1 SV=3	0	FALSE	117.19	50	20	172	19	504	56	8.53	438.25	20	2	102.2	107.1	104.7	99.1	105.1	106.2	105.1	74.7	95.7	7.60038e+07	1.25699e+08	9.26914e+07	7.84827e+07	91846831	5.26319e+07	8.6255e+07	4.35577e+07	6.30477e+07	1.19894e+08	1.25699e+08	1.22804e+08	1.16304e+08	123295571	1.24576e+08	1.23312e+08	87643422	1.12324e+08	High	High	High	High	High
FALSE	High	Master Protein	Q16643	Drebrin OS=Homo sapiens OX=9606 GN=DBN1 PE=1 SV=4	0	FALSE	117.164	26	14	123	14	649	71.4	4.45	441.03	14	0	111.1	100.1	109.1	109.8	118.3	101.6	91.2	71.1	87.8	7.86549e+07	1.11799e+08	9.1956e+07	8.27562e+07	9.87801e+07	4.80726e+07	7.12666e+07	3.96645e+07	5.53631e+07	1.24059e+08	1.11799e+08	1.2183e+08	1.22636e+08	1.32205e+08	1.1345e+08	1.01885e+08	7.94113e+07	9.80988e+07	High	High	High	High	High
FALSE	High	Master Protein	P61019	Ras-related protein Rab-2A OS=Homo sapiens OX=9606 GN=RAB2A PE=1 SV=1	0	FALSE	117.074	77	15	181	15	212	23.5	6.54	602.46	15	0	100	97.5	91.2	92.5	89	86.4	102.8	131.2	109.4	1.57526e+08	2.42502e+08	1.71194e+08	1.55376e+08	165743655	9.12237e+07	1.7934e+08	1.63328e+08	1.54059e+08	2.49482e+08	243166620	2.27516e+08	2.30605e+08	2.22048e+08	2.15489e+08	2.56389e+08	3.2712e+08	2.7298e+08	High	High	High	High	High
FALSE	High	Master Protein	P54687	Branched-chain-amino-acid aminotransferase, cytosolic OS=Homo sapiens OX=9606 GN=BCAT1 PE=1 SV=3	0	FALSE	117.056	44	13	104	13	386	42.9	5.3	336.54	13	0	107.2	111.9	108.6	92.4	101.3	100.9	99	89.2	89.4	4.92849e+07	8.15245e+07	5.96962e+07	4.51593e+07	5.48952e+07	3.09776e+07	5.01666e+07	3.2186e+07	3.63075e+07	7.80455e+07	8.15245e+07	7.909e+07	6.72618e+07	7.38102e+07	7.35097e+07	7.20966e+07	6.49956e+07	6.5128e+07	High	High	High	High	High
FALSE	High	Master Protein	Q16891	MICOS complex subunit MIC60 OS=Homo sapiens OX=9606 GN=IMMT PE=1 SV=1	0	FALSE	116.831	36	20	143	20	758	83.6	6.48	333.11	20	0	85	99.8	100.6	111.4	110.7	101.6	87.2	116.8	87	2.41663e+07	4.52642e+07	3.46975e+07	3.43271e+07	3.77309e+07	1.96452e+07	2.75454e+07	2.65299e+07	2.20681e+07	3.89124e+07	4.56468e+07	4.60307e+07	5.09741e+07	5.06561e+07	4.64945e+07	3.98879e+07	5.34344e+07	3.98071e+07	High	High	High	High	High
FALSE	High	Master Protein	P35998	26S proteasome regulatory subunit 7 OS=Homo sapiens OX=9606 GN=PSMC2 PE=1 SV=3	0	FALSE	116.591	55	24	129	24	433	48.6	5.95	316.45	24	0	96.3	108.9	110.3	114.7	113.3	108.4	95.5	70.3	82.4	5.81983e+07	1.04422e+08	7.97369e+07	7.42524e+07	8.10192e+07	4.37901e+07	6.39252e+07	3.35541e+07	4.4224e+07	9.23516e+07	1.04422e+08	1.05753e+08	1.10035e+08	1.08648e+08	1.03976e+08	9.15816e+07	67424078	7.9046e+07	High	High	High	High	High
FALSE	High	Master Protein	O75923	Dysferlin OS=Homo sapiens OX=9606 GN=DYSF PE=1 SV=1	0	FALSE	116.129	16	25	88	23	2080	237.1	5.64	230.72	25	0	112.9	102	109.9	101.8	120.1	100.2	85.9	80	87.1	5.50656e+07	7.89087e+07	6.36719e+07	5.30047e+07	6.92985e+07	3.27374e+07	4.61293e+07	3.08453e+07	3.78444e+07	8.7425e+07	7.9032e+07	8.51646e+07	7.88916e+07	9.30352e+07	7.76496e+07	6.65593e+07	6.1978e+07	6.74869e+07	High	High	High	High	High
FALSE	High	Master Protein	P20020	Plasma membrane calcium-transporting ATPase 1 OS=Homo sapiens OX=9606 GN=ATP2B1 PE=1 SV=4	0	FALSE	116.082	19	19	109	6	1220	134.6	5.91	328.25	19	0	106	105.2	106.5	99.3	93.8	98.9	85.3	117.3	87.7	9.583e+06	1.50009e+07	1.14528e+07	9.55477e+06	9.98471e+06	5.97075e+06	8.31678e+06	8352912	7.04128e+06	1.51148e+07	1.50009e+07	1.51735e+07	1.41592e+07	1.33633e+07	1.40907e+07	1.21565e+07	1.67232e+07	1.24932e+07	High	High	High	High	High
FALSE	High	Master Protein	H3BNC9	40S ribosomal protein S17 OS=Homo sapiens OX=9606 PE=3 SV=2	0	FALSE	115.914	12	9	128	9	584	64.5	8.78	454.04	9	0	104.7	107.5	98.6	100.2	96.9	101.2	102.9	82.9	105.1	1.33728e+08	2.16861e+08	1.49815e+08	1.36386e+08	1.46033e+08	8.65457e+07	145196094	8.35622e+07	1.19691e+08	2.11155e+08	2.16861e+08	1.98841e+08	2.0211e+08	1.95514e+08	2.04245e+08	2.07576e+08	1.67298e+08	2.12082e+08	High	High	High	High	High
FALSE	High	Master Protein	P84243	Histone H3.3 OS=Homo sapiens OX=9606 GN=H3-3A PE=1 SV=2	0	FALSE	115.86	49	16	303	3	136	15.3	11.27	962.24	16	1	102.9	72.6	91.7	75.4	70.3	109.5	106.5	114.7	156.5	1.33365e+08	1.48176e+08	1.4133e+08	1.03898e+08	1.07428e+08	9.48994e+07	1.52236e+08	1.1691e+08	1.80546e+08	210507809	1.48533e+08	1.87512e+08	1.54196e+08	1.43778e+08	2.23959e+08	2.17913e+08	2.34596e+08	3.20181e+08	High	High	High	High	High
FALSE	High	Master Protein	P84085	ADP-ribosylation factor 5 OS=Homo sapiens OX=9606 GN=ARF5 PE=1 SV=2	0	FALSE	115.75	64	13	204	6	180	20.5	6.79	680.97	13	0	105.6	95.3	92.7	92.1	100	86.9	100.1	119.9	107.4	3.84412e+07	5.46967e+07	4.0155e+07	3.5661e+07	42909858	2.11468e+07	4.01717e+07	3.43703e+07	3.47972e+07	6.06314e+07	5.46967e+07	5.32003e+07	5.28461e+07	5.74294e+07	4.99057e+07	5.74305e+07	6.88119e+07	6.16578e+07	High	High	High	High	High
FALSE	High	Master Protein	J3KR44	Ubiquitin thioesterase OS=Homo sapiens OX=9606 GN=OTUB1 PE=1 SV=2	0	FALSE	115.728	59	13	155	13	272	31.4	5	466	13	0	96.8	96.4	95.4	94.9	91.9	85.3	111.9	115.7	111.5	5.51988e+07	8.63535e+07	6.45853e+07	5.73236e+07	6.17835e+07	3.23003e+07	7.0413e+07	5.19875e+07	5.65929e+07	8.70669e+07	8.67316e+07	8.58413e+07	8.53428e+07	8.26894e+07	7.67099e+07	1.00664e+08	1.04083e+08	1.00278e+08	High	High	High	High	High
FALSE	High	Master Protein	A0A0J9YYL3	60 kDa poly(U)-binding-splicing factor (Fragment) OS=Homo sapiens OX=9606 GN=PUF60 PE=1 SV=1	0	FALSE	115.681	52	18	141	18	505	54.6	5.34	385.66	18	0	101.2	102.3	105.9	102.1	101.3	102.6	102.4	89.2	93	4.77723e+07	7.63283e+07	5.96416e+07	5.14205e+07	5.64806e+07	3.24355e+07	5.34653e+07	3.31103e+07	3.90529e+07	7.54837e+07	7.63283e+07	7.90176e+07	7.62001e+07	7.55922e+07	7.65465e+07	7.64354e+07	6.65978e+07	6.94076e+07	High	High	High	High	High
FALSE	High	Master Protein	P35232	Prohibitin 1 OS=Homo sapiens OX=9606 GN=PHB1 PE=1 SV=1	0	FALSE	115.678	79	15	158	15	272	29.8	5.76	560.1	15	0	85.5	100.2	87.8	99.1	101.9	103.9	104.8	101.8	115	8.94872e+07	1.65307e+08	1.09429e+08	1.10404e+08	1.25689e+08	7.26333e+07	1.20967e+08	8.38896e+07	1.07105e+08	1.41144e+08	1.65307e+08	1.4498e+08	1.63607e+08	1.68219e+08	1.71412e+08	1.72937e+08	1.67953e+08	1.89782e+08	High	High	High	High	High
FALSE	High	Master Protein	P26368	Splicing factor U2AF 65 kDa subunit OS=Homo sapiens OX=9606 GN=U2AF2 PE=1 SV=4	0	FALSE	115.594	39	12	121	12	475	53.5	9.09	376.29	12	0	104.8	111.8	112.3	105	109.4	116.2	95.8	62.7	82.1	5.63702e+07	9.45129e+07	7.17042e+07	5.96566e+07	6.93903e+07	4.17081e+07	5.66139e+07	2.63416e+07	3.89659e+07	8.90282e+07	9.49616e+07	9.53591e+07	8.91879e+07	9.28701e+07	9.8686e+07	8.13586e+07	5.32086e+07	6.96917e+07	High	High	High	High	High
FALSE	High	Master Protein	P07099	Epoxide hydrolase 1 OS=Homo sapiens OX=9606 GN=EPHX1 PE=1 SV=1	0	FALSE	115.485	53	20	123	20	455	52.9	7.25	309.45	20	0	93.1	108.7	97.3	92.4	89.3	79.8	102.3	130	107.1	7.36549e+07	1.36244e+08	9.17875e+07	7.78958e+07	8.3644e+07	4.22962e+07	8.952e+07	8.12522e+07	7.57603e+07	1.16706e+08	1.36286e+08	1.22072e+08	1.15937e+08	1.1198e+08	1.00028e+08	1.283e+08	1.63079e+08	1.34372e+08	High	High	High	High	High
FALSE	High	Master Protein	P04181	Ornithine aminotransferase, mitochondrial OS=Homo sapiens OX=9606 GN=OAT PE=1 SV=1	0	FALSE	115.352	54	16	120	16	439	48.5	7.03	370.18	16	0	92.3	101.7	98.7	100.8	103	97.7	113.8	89	102.9	6.23463e+07	108090981	7.96316e+07	7.23457e+07	8.21923e+07	4.41421e+07	8.49058e+07	4.75671e+07	6.19047e+07	9.87491e+07	1.08808e+08	1.05568e+08	107792159	1.10212e+08	1.04542e+08	1.21705e+08	9.5233e+07	1.10062e+08	High	High	High	High	High
FALSE	High	Master Protein	P29692	Elongation factor 1-delta OS=Homo sapiens OX=9606 GN=EEF1D PE=1 SV=5	0	FALSE	115.191	60	13	137	2	281	31.1	5.01	403.77	13	13	104.7	95.5	104.4	110.2	116.6	115.3	89.2	72.3	91.9	131687901	1.89671e+08	1.5649e+08	1.47704e+08	1.7303e+08	9.70583e+07	1.23852e+08	71498015	1.02705e+08	2.08004e+08	1.89671e+08	2.07499e+08	2.18883e+08	2.31579e+08	229053812	1.77319e+08	1.43583e+08	1.8261e+08	High	High	High	High	High
FALSE	High	Master Protein	Q9UBF2	Coatomer subunit gamma-2 OS=Homo sapiens OX=9606 GN=COPG2 PE=1 SV=1	0	FALSE	115.075	27	18	146	12	871	97.6	5.81	506.27	18	0	108.8	131.5	120.1	125.7	106.6	98	72.9	81.7	54.7	1.52277e+08	2.90471e+08	1.99958e+08	1.87337e+08	1.75865e+08	9.17284e+07	1.12484e+08	8.99278e+07	6.81708e+07	2.40179e+08	2.90471e+08	2.65239e+08	2.77615e+08	2.35372e+08	2.16476e+08	1.61039e+08	1.80343e+08	1.20899e+08	High	High	High	High	High
FALSE	High	Master Protein	A0A0J9YXF2	Paraoxonase OS=Homo sapiens OX=9606 GN=PON2 PE=1 SV=1	0	FALSE	115.038	61	15	80	15	375	41.5	5.72	258.47	15	0	103	96.6	89.4	93.9	92	85.9	104.9	122.5	111.7	2.9351e+07	4.31358e+07	3.04221e+07	2.85558e+07	3.08503e+07	1.64094e+07	3.28473e+07	2.74466e+07	2.81646e+07	4.64336e+07	4.3549e+07	4.03055e+07	4.23168e+07	4.14366e+07	3.87256e+07	4.72569e+07	5.52163e+07	5.03181e+07	High	High	High	High	High
FALSE	High	Master Protein	Q14566	DNA replication licensing factor MCM6 OS=Homo sapiens OX=9606 GN=MCM6 PE=1 SV=1	0	FALSE	114.903	32	21	117	21	821	92.8	5.41	324.47	21	0	94.6	109.2	102.3	100.8	101.5	99.2	100.2	99.1	93	4.20183e+07	7.62188e+07	5.39154e+07	4.71412e+07	5.25892e+07	2.92641e+07	4.89625e+07	3.46754e+07	3.66377e+07	6.6328e+07	7.65193e+07	7.17482e+07	7.06636e+07	7.11752e+07	6.95665e+07	7.02666e+07	6.94638e+07	6.51834e+07	High	High	High	High	High
FALSE	High	Master Protein	Q1KMD3	Heterogeneous nuclear ribonucleoprotein U-like protein 2 OS=Homo sapiens OX=9606 GN=HNRNPUL2 PE=1 SV=1	0	FALSE	114.859	31	21	154	21	747	85.1	4.91	398.94	21	0	107.5	110.9	106.9	107.7	96.3	106.9	95.2	83.4	85.3	8.10627e+07	1.32051e+08	9.58385e+07	8.65729e+07	8.57365e+07	5.3721e+07	7.92855e+07	4.94974e+07	5.72806e+07	1.28067e+08	1.32051e+08	1.27365e+08	1.28292e+08	1.14747e+08	1.273e+08	1.13349e+08	9.92868e+07	1.01617e+08	High	High	High	High	High
FALSE	High	Master Protein	P49755	Transmembrane emp24 domain-containing protein 10 OS=Homo sapiens OX=9606 GN=TMED10 PE=1 SV=2	0	FALSE	114.786	46	12	124	12	219	25	7.44	434.47	12	0	93.7	90.3	92.1	89.8	91.9	82.3	97.9	141.6	120.4	6.99232e+07	1.06374e+08	8.18924e+07	7.12273e+07	8.06113e+07	4.08025e+07	80845227	8.34974e+07	8.02101e+07	1.10696e+08	1.06619e+08	1.08789e+08	1.05997e+08	1.08579e+08	9.7219e+07	1.15583e+08	1.67168e+08	1.42126e+08	High	High	High	High	High
FALSE	High	Master Protein	P13674	Prolyl 4-hydroxylase subunit alpha-1 OS=Homo sapiens OX=9606 GN=P4HA1 PE=1 SV=2	0	FALSE	114.716	42	18	145	18	534	61	6.01	463.92	18	0	98.1	95.4	95.5	106.9	113.5	112.1	94.4	83.5	100.5	5.785e+07	8.86288e+07	6.70498e+07	6.70539e+07	7.89742e+07	4.41711e+07	6.1474e+07	3.88465e+07	5.28453e+07	9.13886e+07	8.88551e+07	8.89758e+07	9.95626e+07	1.05697e+08	1.04391e+08	8.78848e+07	7.77736e+07	9.36374e+07	High	High	High	High	High
FALSE	High	Master Protein	Q5H909	Melanoma-associated antigen D2 OS=Homo sapiens OX=9606 GN=MAGED2 PE=1 SV=2	0	FALSE	114.488	39	15	119	15	588	63.1	9.35	418.07	15	0	129	105.2	101.2	94.3	97.9	138	65.4	86.8	82.2	8.15342e+07	1.04875e+08	7.60139e+07	6.33941e+07	7.26244e+07	5.81761e+07	4.55889e+07	4.31915e+07	4.60619e+07	1.286e+08	1.04875e+08	1.00848e+08	9.39438e+07	97589629	1.37494e+08	6.51751e+07	8.64727e+07	8.19168e+07	High	High	High	High	High
FALSE	High	Master Protein	Q9Y2Z0	Protein SGT1 homolog OS=Homo sapiens OX=9606 GN=SUGT1 PE=1 SV=3	0	FALSE	114.319	49	13	116	13	365	41	5.16	372.11	13	0	114	107.1	103	106.9	117	103.3	109.2	63.8	75.7	4.58432e+07	6.80071e+07	4.91775e+07	4.57406e+07	5.56216e+07	2.78518e+07	4.8557e+07	2.00305e+07	2.70812e+07	7.25263e+07	6.8169e+07	6.55526e+07	6.80398e+07	7.44425e+07	6.57385e+07	6.94812e+07	4.06156e+07	4.82083e+07	High	High	High	High	High
FALSE	High	Master Protein	Q8N3C0	Activating signal cointegrator 1 complex subunit 3 OS=Homo sapiens OX=9606 GN=ASCC3 PE=1 SV=3	0	FALSE	114.238	16	24	91	24	2202	251.3	7.09	200.45	24	0	97	91.9	98	95	101.2	89.7	104.9	116.1	106.3	1.78341e+07	2.64272e+07	2.1437e+07	1.84578e+07	2.17086e+07	1.11112e+07	2.12046e+07	1.68197e+07	1.71107e+07	2.83982e+07	2.69252e+07	2.86902e+07	2.78242e+07	2.9653e+07	2.62784e+07	3.0712e+07	3.3993e+07	3.11293e+07	High	High	High	High	High
FALSE	High	Master Protein	P49721	Proteasome subunit beta type-2 OS=Homo sapiens OX=9606 GN=PSMB2 PE=1 SV=1	0	FALSE	113.686	75	14	138	14	201	22.8	7.02	421.39	14	0	98	98.6	91.7	96.4	94.9	88.9	100.9	121.9	108.8	9.01058e+07	143283314	1.0022e+08	9.42592e+07	1.02877e+08	5.45864e+07	1.02396e+08	8.84713e+07	8.91916e+07	1.42459e+08	143283314	1.33188e+08	1.4009e+08	1.3784e+08	1.29131e+08	1.46646e+08	1.77185e+08	1.58062e+08	High	High	High	High	High
FALSE	High	Master Protein	Q02790	Peptidyl-prolyl cis-trans isomerase FKBP4 OS=Homo sapiens OX=9606 GN=FKBP4 PE=1 SV=3	0	FALSE	113.474	49	16	108	16	459	51.8	5.43	344.84	16	0	94.8	101.3	122.1	84.5	117	97.6	109.1	71.5	102	4.42583e+07	7.46656e+07	6.78872e+07	4.13912e+07	6.45598e+07	30382460	55678268	2.58986e+07	4.22967e+07	7.00813e+07	7.48571e+07	9.02257e+07	6.24481e+07	8.64567e+07	7.2087e+07	8.06387e+07	5.28636e+07	7.53425e+07	High	High	High	High	High
FALSE	High	Master Protein	Q96AY3	Peptidyl-prolyl cis-trans isomerase FKBP10 OS=Homo sapiens OX=9606 GN=FKBP10 PE=1 SV=1	0	FALSE	113.301	40	19	151	18	582	64.2	5.62	254.95	19	1	99.1	107.1	105.6	103.3	96.7	90.7	96.6	103.5	97.5	4.94147e+07	8.44533e+07	6.26971e+07	5.50398e+07	5.71379e+07	3.04439e+07	5.35444e+07	4.07868e+07	4.3611e+07	7.85508e+07	8.48655e+07	8.3685e+07	8.19261e+07	7.66384e+07	7.19046e+07	7.65725e+07	8.20373e+07	7.72751e+07	High	High	High	High	High
FALSE	High	Master Protein	Q96ME1-4	Isoform 4 of F-box/LRR-repeat protein 18 OS=Homo sapiens OX=9606 GN=FBXL18	0	FALSE	113.281	38	19	86	19	718	78.9	8.27	266.19	19	0	95.6	107.6	93.8	93.3	87.8	69.2	111.6	135.2	105.9	2.50921e+07	4.48319e+07	2.91511e+07	2.58818e+07	2.72242e+07	1.18767e+07	3.23645e+07	2.82153e+07	2.46591e+07	3.99534e+07	4.50082e+07	3.92145e+07	3.90268e+07	3.67024e+07	2.89438e+07	4.66547e+07	5.65396e+07	4.42751e+07	High	High	High	High	High
FALSE	High	Master Protein	Q15645	Pachytene checkpoint protein 2 homolog OS=Homo sapiens OX=9606 GN=TRIP13 PE=1 SV=2	0	FALSE	113.231	48	18	130	18	432	48.5	6.09	363.71	18	0	110.5	82.9	83.1	96.3	97.3	116.7	93.9	114.2	105	4.89866e+07	5.7754e+07	4.34343e+07	4.54479e+07	5.0822e+07	3.45764e+07	4.53523e+07	3.97178e+07	4.11282e+07	7.72641e+07	5.79823e+07	5.81157e+07	6.73492e+07	6.80641e+07	8.1599e+07	6.56903e+07	7.98477e+07	7.34125e+07	High	High	High	High	High
FALSE	High	Master Protein	G3V1L9	Tight junction protein ZO-1 OS=Homo sapiens OX=9606 GN=TJP1 PE=1 SV=2	0	FALSE	113.169	16	22	84	22	1861	208.2	7.25	266.41	22	0	109.1	107.7	120	103.2	117.5	104.6	86.1	72.7	79.1	3.15975e+07	4.96463e+07	4.16906e+07	3.16511e+07	4.04132e+07	2.04283e+07	2.75825e+07	1.63444e+07	2.0399e+07	5.05622e+07	4.99363e+07	5.56148e+07	4.78585e+07	5.44721e+07	4.8515e+07	3.99294e+07	3.37144e+07	3.66598e+07	High	High	High	High	High
FALSE	High	Master Protein	P00533	Epidermal growth factor receptor OS=Homo sapiens OX=9606 GN=EGFR PE=1 SV=2	0	FALSE	113.149	22	22	130	22	1210	134.2	6.68	322.45	22	0	87.7	106.5	98.5	100.7	92.1	93.2	102.9	116.1	102.4	3.39959e+07	6.64085e+07	4.64171e+07	4.2373e+07	4.28097e+07	2.44744e+07	4.47087e+07	3.61313e+07	3.60737e+07	5.48009e+07	6.65662e+07	6.15517e+07	6.29233e+07	5.75811e+07	5.82847e+07	6.43022e+07	7.25723e+07	6.39997e+07	High	High	High	High	High
FALSE	High	Master Protein	O14818	Proteasome subunit alpha type-7 OS=Homo sapiens OX=9606 GN=PSMA7 PE=1 SV=1	0	FALSE	113.117	64	17	170	17	248	27.9	8.46	564.67	17	0	101	104.7	99.2	99.4	98.4	99.8	99.9	100	97.6	1.5581e+08	2.54536e+08	1.8204e+08	1.6336e+08	1.78959e+08	1.02821e+08	1.70192e+08	1.21586e+08	1.34119e+08	2.45926e+08	2.54914e+08	241465444	242082874	2.39665e+08	2.42999e+08	2.43347e+08	2.43425e+08	2.37745e+08	High	High	High	High	High
FALSE	High	Master Protein	P23246	Splicing factor, proline- and glutamine-rich OS=Homo sapiens OX=9606 GN=SFPQ PE=1 SV=2	0	FALSE	112.791	28	16	146	15	707	76.1	9.44	482.89	16	1	108.6	108.9	111.2	101.5	100.6	101.9	104.7	66.7	95.8	1.423e+08	2.24468e+08	1.7346e+08	1.41074e+08	155317751	8.90492e+07	1.51222e+08	6.82205e+07	111570308	2.24442e+08	2.25133e+08	2.29873e+08	2.0969e+08	208000082	2.10585e+08	2.16419e+08	1.37858e+08	1.9794e+08	High	High	High	High	High
FALSE	High	Master Protein	Q9HB71	Calcyclin-binding protein OS=Homo sapiens OX=9606 GN=CACYBP PE=1 SV=2	0	FALSE	112.79	61	12	110	12	228	26.2	8.25	385	12	0	94.7	113.6	89.7	82.1	121.1	84.8	118.1	79.4	116.4	3.88359e+07	7.36061e+07	4.39163e+07	3.55382e+07	5.87842e+07	2.31972e+07	5.37136e+07	2.56892e+07	4.26987e+07	6.15846e+07	7.38417e+07	5.83106e+07	5.33605e+07	7.8712e+07	5.51119e+07	7.67904e+07	5.16424e+07	7.56585e+07	High	High	High	High	High
FALSE	High	Master Protein	P05387	60S acidic ribosomal protein P2 OS=Homo sapiens OX=9606 GN=RPLP2 PE=1 SV=1	0	FALSE	112.767	81	9	116	9	115	11.7	4.54	447.13	9	0	98.7	78.2	93.8	126.9	141.5	151.7	77.6	54.1	77.4	1.52523e+08	1.90677e+08	1.72632e+08	2.08696e+08	2.57775e+08	1.56676e+08	1.323e+08	6.58918e+07	1.06426e+08	2.40567e+08	1.90677e+08	2.28715e+08	3.09267e+08	3.44999e+08	3.69749e+08	1.8914e+08	1.3192e+08	1.88756e+08	High	High	High	High	High
FALSE	High	Master Protein	P02538	Keratin, type II cytoskeletal 6A OS=Homo sapiens OX=9606 GN=KRT6A PE=1 SV=3	0	FALSE	112.715	38	24	188	1	564	60	8	434.12	24	13	53.8	50.7	261.8	54.4	146.7	141.8	77.6	61.8	51.4	1.34201e+07	2.00277e+07	8.05648e+07	1.46001e+07	4.47002e+07	2.45034e+07	2.21034e+07	1.22441e+07	1.16475e+07	2.19385e+07	2.06634e+07	106738212	2.21689e+07	5.98256e+07	5.7827e+07	3.16267e+07	2.51771e+07	2.09398e+07	Peak Found	High	High	Not Found	High
FALSE	High	Master Protein	E9PLY5	Microtubule-actin cross-linking factor 1, isoforms 1/2/3/5 (Fragment) OS=Homo sapiens OX=9606 GN=MACF1 PE=1 SV=1	0	FALSE	112.596	23	25	105	2	1375	159.8	5.66	291.08	25	0	85.6	110	97	112.3	99.6	99.3	94.9	118.2	83.1	1.86315e+06	3.77606e+06	2512390	2.60188e+06	2.55563e+06	1445183	2.27851e+06	2027523	1610194	2.93865e+06	3.77606e+06	3.3286e+06	3.85573e+06	3.42038e+06	3.41058e+06	3.25742e+06	4.05925e+06	2.85313e+06	High	High	High	High	High
FALSE	High	Master Protein	P00367	Glutamate dehydrogenase 1, mitochondrial OS=Homo sapiens OX=9606 GN=GLUD1 PE=1 SV=2	0	FALSE	112.431	45	19	162	19	558	61.4	7.8	444.71	19	0	97.2	106.5	100.3	100.7	108.3	92.7	108.8	82.9	102.6	6.97614e+07	1.20585e+08	8.56174e+07	7.70213e+07	9.16881e+07	4.43004e+07	8.64686e+07	4.70374e+07	6.55846e+07	1.10421e+08	1.20968e+08	1.13902e+08	1.14419e+08	1.23037e+08	1.05282e+08	1.23618e+08	9.41723e+07	1.16533e+08	High	High	High	High	High
FALSE	High	Master Protein	Q9UPU5	Ubiquitin carboxyl-terminal hydrolase 24 OS=Homo sapiens OX=9606 GN=USP24 PE=1 SV=3	0	FALSE	112.414	12	19	85	19	2620	294.2	6.14	207.02	19	0	88.9	102.3	94.1	88.4	93	89.8	98.4	140.4	104.7	1.09943e+07	2.07014e+07	1.42979e+07	1.19552e+07	1.36958e+07	7.79178e+06	1.40982e+07	1.42361e+07	1.16178e+07	1.8206e+07	2.09442e+07	1.92772e+07	1.81029e+07	1.90504e+07	1.83883e+07	2.01552e+07	2.875e+07	2.14418e+07	High	High	High	High	High
FALSE	High	Master Protein	P54920	Alpha-soluble NSF attachment protein OS=Homo sapiens OX=9606 GN=NAPA PE=1 SV=3	0	FALSE	112.339	65	16	78	16	295	33.2	5.36	220.6	16	0	100.1	115	99.7	97.1	99.5	92.5	97.3	100.2	98.7	4.00958e+07	7.30526e+07	4.74905e+07	4.1494e+07	4.73795e+07	2.47295e+07	4.34743e+07	31814909	3.55252e+07	6.39218e+07	7.34438e+07	6.36639e+07	6.20034e+07	6.35582e+07	5.91156e+07	6.21707e+07	6.40049e+07	6.30577e+07	High	High	High	High	High
FALSE	High	Master Protein	O43175	D-3-phosphoglycerate dehydrogenase OS=Homo sapiens OX=9606 GN=PHGDH PE=1 SV=4	0	FALSE	112.32	33	15	92	14	533	56.6	6.71	290.62	15	1	104.5	92.4	106.9	99.2	99.3	110.4	102.3	86.5	98.4	6.92355e+07	9.67022e+07	8.45178e+07	6.9857e+07	7.74751e+07	4.89755e+07	7.4729e+07	4.52703e+07	5.78223e+07	1.09431e+08	9.67832e+07	1.11975e+08	1.03946e+08	1.03975e+08	1.1558e+08	1.07183e+08	9.06346e+07	1.03111e+08	High	High	High	High	High
FALSE	High	Master Protein	A5YKK6	CCR4-NOT transcription complex subunit 1 OS=Homo sapiens OX=9606 GN=CNOT1 PE=1 SV=2	0	FALSE	112.245	15	28	106	28	2376	266.8	7.11	241.6	28	0	97.8	92.5	99.3	95.5	103.1	92.7	102.5	115.1	101.4	3.83825e+07	5.76001e+07	4.63964e+07	3.97616e+07	4.81033e+07	2.41329e+07	4.43901e+07	3.52757e+07	35156703	6.12814e+07	5.79822e+07	6.22494e+07	5.98618e+07	6.46254e+07	5.80647e+07	6.42353e+07	7.21024e+07	6.35195e+07	High	High	High	High	High
FALSE	High	Master Protein	A0A804HK65	Peroxisomal multifunctional enzyme type 2 OS=Homo sapiens OX=9606 GN=HSD17B4 PE=1 SV=1	0	FALSE	112.222	39	19	114	19	712	77.2	8.95	317.64	19	0	90.4	104.2	101.8	103.1	102.2	103.9	94.8	94.7	104.9	3.32224e+07	6.06883e+07	4.50504e+07	4.08061e+07	4.44429e+07	2.58897e+07	3.85538e+07	2.76981e+07	3.46468e+07	5.31632e+07	6.12478e+07	5.98704e+07	6.06089e+07	6.01201e+07	6.10987e+07	5.57291e+07	5.56958e+07	6.16906e+07	High	High	High	High	High
FALSE	High	Master Protein	J3KTA4	DEAD box protein 5 OS=Homo sapiens OX=9606 GN=DDX5 PE=1 SV=1	0	FALSE	111.932	37	24	241	15	614	69	8.85	593.82	24	0	96.7	115.1	111.9	109.8	102.4	93.4	101.1	74	95.7	4.38864e+07	8.25996e+07	6.05952e+07	5.31468e+07	5.49039e+07	2.82412e+07	5.07169e+07	2.65045e+07	3.87298e+07	6.93447e+07	8.25996e+07	8.0281e+07	7.87583e+07	7.3482e+07	6.69721e+07	7.25062e+07	5.30812e+07	6.8626e+07	High	High	High	High	High
FALSE	High	Master Protein	O75691	Small subunit processome component 20 homolog OS=Homo sapiens OX=9606 GN=UTP20 PE=1 SV=3	0	FALSE	111.723	12	21	97	21	2785	318.2	7.39	210.43	21	0	100.3	107.9	89.5	96.5	93.5	89.9	107.6	113	101.9	1.88831e+07	3.19572e+07	2.01267e+07	1.93698e+07	2.09855e+07	1.11667e+07	2.23294e+07	1.69426e+07	1.7036e+07	3.01373e+07	3.24277e+07	26884476	2.90008e+07	2.80864e+07	2.70101e+07	3.23207e+07	3.39694e+07	3.06112e+07	High	High	High	High	High
FALSE	High	Master Protein	Q9UH99	SUN domain-containing protein 2 OS=Homo sapiens OX=9606 GN=SUN2 PE=1 SV=3	0	FALSE	111.717	33	16	123	16	717	80.3	6.73	429.51	16	0	106	105.9	100.5	93.7	103	93.1	99.1	99.6	99.1	3.71507e+07	5.85677e+07	4.19482e+07	3.49751e+07	4.23146e+07	2.18276e+07	3.83274e+07	2.75167e+07	3.09291e+07	5.85959e+07	5.85677e+07	5.55761e+07	51829594	5.69642e+07	5.15122e+07	5.47939e+07	5.50906e+07	5.48037e+07	High	High	High	High	High
FALSE	High	Master Protein	P49736	DNA replication licensing factor MCM2 OS=Homo sapiens OX=9606 GN=MCM2 PE=1 SV=4	0	FALSE	111.6	27	18	118	18	904	101.8	5.52	395.2	18	0	92.4	103.2	97.7	89.9	86.7	79.6	118.9	112.2	119.2	3.55094e+07	63883886	4.52448e+07	3.71124e+07	3.98352e+07	2.04802e+07	5.17179e+07	3.45635e+07	4.18074e+07	5.75991e+07	6.43168e+07	6.08915e+07	5.60394e+07	5.4034e+07	4.95877e+07	7.40863e+07	6.99288e+07	7.4252e+07	High	High	High	High	High
FALSE	High	Master Protein	P23381	Tryptophan--tRNA ligase, cytoplasmic OS=Homo sapiens OX=9606 GN=WARS1 PE=1 SV=2	0	FALSE	111.325	51	17	93	17	471	53.1	6.23	295.17	17	0	98.6	102.5	94.7	92.2	97.5	103.5	103	98.5	109.6	2.90111e+07	4.7838e+07	3.35948e+07	2.90273e+07	34130221	2.04897e+07	3.38917e+07	2.3096e+07	2.89568e+07	4.63815e+07	4.8231e+07	4.45513e+07	4.33682e+07	4.58642e+07	4.87182e+07	4.84911e+07	4.63507e+07	5.15789e+07	High	High	High	High	High
FALSE	High	Master Protein	P48668	Keratin, type II cytoskeletal 6C OS=Homo sapiens OX=9606 GN=KRT6C PE=1 SV=3	0	FALSE	111.158	39	24	185	1	564	60	8	424.36	24	0	32.9	14.3	11.5	10.5	35.4	467.2	1.8	151.6	174.8						2345361		896838	1.16889e+06	389767	169997	136741	124391	418950	5.53496e+06	21134.6	1.79554e+06	2.07118e+06	Not Found	Not Found	Not Found	Not Found	Not Found
FALSE	High	Master Protein	P43686	26S proteasome regulatory subunit 6B OS=Homo sapiens OX=9606 GN=PSMC4 PE=1 SV=2	0	FALSE	111.143	52	16	145	16	418	47.3	5.21	406.62	16	0	101.5	96.7	101.2	98.4	108.3	102.8	102.3	82.5	106.3	4.31801e+07	65114754	5.11764e+07	4.43589e+07	5.43784e+07	2.91699e+07	4.82159e+07	2.76171e+07	4.04387e+07	6.83927e+07	6.51841e+07	6.82018e+07	6.6355e+07	7.30177e+07	6.92668e+07	6.89306e+07	5.56061e+07	7.1654e+07	High	High	High	High	High
FALSE	High	Master Protein	Q9BR76	Coronin-1B OS=Homo sapiens OX=9606 GN=CORO1B PE=1 SV=1	0	FALSE	111.037	48	16	168	15	489	54.2	5.88	516.72	16	0	111.9	99.5	105.5	104.1	111	99.6	93.7	77.3	97.5	9.72644e+07	1.36362e+08	1.09262e+08	9.61933e+07	1.13886e+08	5.77843e+07	8.97806e+07	5.27427e+07	7.54396e+07	1.53609e+08	1.36631e+08	1.44854e+08	1.42912e+08	1.52422e+08	1.36746e+08	1.28585e+08	1.06115e+08	1.33856e+08	High	High	High	High	High
FALSE	High	Master Protein	P33991	DNA replication licensing factor MCM4 OS=Homo sapiens OX=9606 GN=MCM4 PE=1 SV=5	0	FALSE	110.979	25	18	117	18	863	96.5	6.74	327.19	18	0	100.1	104.6	98.8	106.7	106.6	104.1	97.8	84.8	96.4	2.66181e+07	4.43145e+07	3.16644e+07	3.06708e+07	3.38777e+07	1.87956e+07	2.91563e+07	1.76013e+07	2.30816e+07	4.27921e+07	4.47462e+07	4.22481e+07	4.56227e+07	4.55692e+07	4.45359e+07	4.18415e+07	3.62681e+07	4.12409e+07	High	High	High	High	High
FALSE	High	Master Protein	P13861	cAMP-dependent protein kinase type II-alpha regulatory subunit OS=Homo sapiens OX=9606 GN=PRKAR2A PE=1 SV=2	0	FALSE	110.966	48	16	120	16	404	45.5	5.07	324.54	16	0	109	116.3	108.7	105.9	105.9	88.6	96.2	78	91.3	3.78596e+07	6.39534e+07	4.49234e+07	3.90767e+07	4.34925e+07	1.9976e+07	36668007	2.12275e+07	2.81263e+07	5.99355e+07	6.39534e+07	5.97667e+07	5.81961e+07	5.82093e+07	4.87043e+07	5.28752e+07	4.28593e+07	5.02104e+07	High	High	High	High	High
FALSE	High	Master Protein	Q9Y6C9	Mitochondrial carrier homolog 2 OS=Homo sapiens OX=9606 GN=MTCH2 PE=1 SV=1	0	FALSE	110.885	49	11	148	2	303	33.3	7.97	475.48	11	9	101.5	109.7	100.7	95.7	88.8	89.5	103.1	112.9	98.1	5.54007e+07	9.44755e+07	6.54358e+07	5.56469e+07	5.71168e+07	3.26798e+07	6.20927e+07	4.85681e+07	47672754	8.74534e+07	9.44755e+07	8.66942e+07	8.24632e+07	7.64435e+07	7.7123e+07	8.87694e+07	9.72369e+07	8.44722e+07	High	High	High	High	High
FALSE	High	Master Protein	A0A1P0AYU5	Sidoreflexin OS=Homo sapiens OX=9606 GN=SFXN3 PE=1 SV=1	0	FALSE	110.863	60	15	113	12	325	36	9.09	358.85	15	4	95.7	104.6	88.1	101.3	90.3	77.2	94.4	145	103.3	5.49698e+07	9.45794e+07	6.02786e+07	6.18775e+07	6.09611e+07	2.95098e+07	5.94145e+07	6.55428e+07	5.27425e+07	8.67494e+07	9.48531e+07	7.99129e+07	9.18286e+07	8.19031e+07	6.99908e+07	8.5588e+07	1.31492e+08	9.37003e+07	High	High	High	High	High
FALSE	High	Master Protein	O15145	Actin-related protein 2/3 complex subunit 3 OS=Homo sapiens OX=9606 GN=ARPC3 PE=1 SV=3	0	FALSE	110.641	60	11	160	11	178	20.5	8.59	470.9	11	0	93	99.6	95.8	99.3	86	85.4	104.1	127.5	109.2	7.88195e+07	1.33093e+08	9.65832e+07	8.9549e+07	8.58282e+07	4.81774e+07	9.72796e+07	8.5111e+07	8.23574e+07	1.24318e+08	1.33093e+08	1.27961e+08	132702709	1.1487e+08	1.14153e+08	1.39073e+08	1.70399e+08	1.45931e+08	High	High	High	High	High
FALSE	High	Master Protein	P42224	Signal transducer and activator of transcription 1-alpha/beta OS=Homo sapiens OX=9606 GN=STAT1 PE=1 SV=2	0	FALSE	110.395	33	19	112	19	750	87.3	6.05	333.5	19	0	102.5	99.6	91.2	96.9	96.9	89.1	103.2	120.7	100	3.9486e+07	6.03876e+07	4.14253e+07	3.98026e+07	4.39572e+07	2.2899e+07	4.34879e+07	3.65722e+07	3.39561e+07	6.24033e+07	6.06387e+07	5.55117e+07	5.89835e+07	5.89932e+07	5.42728e+07	6.28013e+07	7.3466e+07	6.08499e+07	High	High	High	High	High
FALSE	High	Master Protein	Q08257	Quinone oxidoreductase OS=Homo sapiens OX=9606 GN=CRYZ PE=1 SV=1	0	FALSE	110.359	52	13	88	13	329	35.2	8.44	301.46	13	0	99.3	115.2	99.2	101	101	104.3	111.7	81.5	86.8	4.56646e+07	8.39744e+07	5.42339e+07	4.96805e+07	5.49674e+07	3.22006e+07	5.69543e+07	29654414	3.55597e+07	7.23774e+07	8.39744e+07	7.22717e+07	7.36216e+07	7.35853e+07	7.59922e+07	8.14234e+07	5.93704e+07	6.32453e+07	High	High	High	High	High
FALSE	High	Master Protein	P33992	DNA replication licensing factor MCM5 OS=Homo sapiens OX=9606 GN=MCM5 PE=1 SV=5	0	FALSE	110.23	35	19	127	18	734	82.2	8.37	319.16	19	0	83.5	94.3	90.3	88.9	88.6	83.7	94.8	95.4	180.5	4.15991e+07	7.42297e+07	5.37001e+07	4.72461e+07	5.21095e+07	2.79272e+07	5.18511e+07	3.73586e+07	7.99547e+07	6.57267e+07	7.42297e+07	7.11458e+07	7.00141e+07	6.97419e+07	6.59072e+07	7.46912e+07	7.51212e+07	1.42164e+08	High	High	High	High	High
FALSE	High	Master Protein	P06865	Beta-hexosaminidase subunit alpha OS=Homo sapiens OX=9606 GN=HEXA PE=1 SV=2	0	FALSE	109.677	42	17	136	17	529	60.7	5.16	404.66	17	0	101.9	99.4	96.3	99.2	96.1	93.5	96.7	111.8	105.2	4.6467e+07	7.18619e+07	5.25326e+07	4.83661e+07	5.18743e+07	2.84901e+07	4.85993e+07	4.03476e+07	4.2916e+07	7.36376e+07	7.18619e+07	6.95991e+07	7.16738e+07	6.94271e+07	6.75522e+07	6.98612e+07	8.07789e+07	7.60437e+07	High	High	High	High	High
FALSE	High	Master Protein	Q32MZ4-2	Isoform 2 of Leucine-rich repeat flightless-interacting protein 1 OS=Homo sapiens OX=9606 GN=LRRFIP1	0	FALSE	109.671	29	20	85	19	784	86.4	4.65	227.74	20	2	129.6	107.2	114.4	103.8	107.4	114.8	59.7	86.7	76.3	4.57762e+07	5.94339e+07	4.85139e+07	3.88144e+07	4.47835e+07	2.71848e+07	2.24275e+07	2.40041e+07	2.32292e+07	7.27861e+07	6.02315e+07	6.42749e+07	5.83028e+07	6.03271e+07	6.44931e+07	3.3534e+07	4.86665e+07	4.28486e+07	High	High	High	High	High
FALSE	High	Master Protein	O00303	Eukaryotic translation initiation factor 3 subunit F OS=Homo sapiens OX=9606 GN=EIF3F PE=1 SV=1	0	FALSE	109.667	55	13	191	13	357	37.5	5.45	488.63	13	0	95.5	105.1	102.9	98	93.3	99.9	99.5	105.3	100.4	6.41339e+07	1.11392e+08	8.22647e+07	6.98818e+07	7.38902e+07	44903176	7.36386e+07	5.55721e+07	6.00715e+07	1.01291e+08	1.11392e+08	1.09154e+08	1.03933e+08	9.88927e+07	1.0597e+08	1.05539e+08	1.11644e+08	1.06442e+08	High	High	High	High	High
FALSE	High	Master Protein	Q96CS3	FAS-associated factor 2 OS=Homo sapiens OX=9606 GN=FAF2 PE=1 SV=2	0	FALSE	109.478	43	12	92	12	445	52.6	5.62	314.86	12	0	97	96.7	83.7	87.6	89.3	81.7	105.9	127.9	130.2	2.63157e+07	4.14759e+07	2.71534e+07	2.51865e+07	2.857e+07	1.48002e+07	3.16998e+07	2.73744e+07	3.16684e+07	4.17845e+07	4.16454e+07	3.60595e+07	3.7726e+07	3.8494e+07	3.52099e+07	4.5641e+07	5.51095e+07	5.61137e+07	High	High	High	High	High
FALSE	High	Master Protein	P62191	26S proteasome regulatory subunit 4 OS=Homo sapiens OX=9606 GN=PSMC1 PE=1 SV=1	0	FALSE	109.371	39	14	121	13	440	49.2	6.21	377.75	14	0	91.4	108.9	103.7	103.5	110	99.3	104.9	81.1	97.3	4.12465e+07	7.76091e+07	5.58237e+07	4.97717e+07	5.8568e+07	2.99889e+07	5.22987e+07	2.87079e+07	3.91625e+07	6.5188e+07	7.76091e+07	7.39594e+07	7.37568e+07	7.83858e+07	7.07727e+07	7.47676e+07	5.77978e+07	6.93927e+07	High	High	High	High	High
FALSE	High	Master Protein	P35637	RNA-binding protein FUS OS=Homo sapiens OX=9606 GN=FUS PE=1 SV=1	0	FALSE	109.192	22	8	110	8	526	53.4	9.36	338.3	8	0	117.4	105.6	102.5	97.7	102.1	106.5	98.4	67.9	101.8	5.8227e+07	8.26322e+07	6.05477e+07	5.15851e+07	5.96787e+07	3.51405e+07	5.3862e+07	2.65529e+07	4.4951e+07	9.18385e+07	8.26322e+07	8.02181e+07	7.6444e+07	7.98723e+07	8.33403e+07	7.70025e+07	5.31609e+07	7.96494e+07	High	High	High	High	High
FALSE	High	Master Protein	Q13428-3	Isoform 3 of Treacle protein OS=Homo sapiens OX=9606 GN=TCOF1	0	FALSE	109.114	18	21	105	21	1489	152.1	9.04	262.87	21	0	116.4	120.5	116.1	105	103.8	99	83.7	78.4	77.1	5.3488e+07	8.71528e+07	6.3489e+07	5.08783e+07	5.61589e+07	3.03183e+07	4.1922e+07	2.82098e+07	3.10146e+07	8.4453e+07	8.74412e+07	8.42567e+07	7.61663e+07	7.5297e+07	7.18484e+07	6.07504e+07	5.6897e+07	5.59362e+07	High	High	High	High	High
FALSE	High	Master Protein	E9PQW4	Mitogen-activated protein kinase OS=Homo sapiens OX=9606 GN=MAPK3 PE=1 SV=1	0	FALSE	108.981	45	12	140	4	339	38.5	9.04	393.04	12	0	76.9	101.1	87.8	100.3	88.1	80.6	114.7	135.6	114.9	3.94071e+06	8.26732e+06	5.41797e+06	5.53169e+06	5378973	2.62633e+06	6.55805e+06	5.5371e+06	5.29821e+06	6.28477e+06	8.26732e+06	7.17812e+06	8.19742e+06	7.19907e+06	6.58812e+06	9.37555e+06	1.10857e+07	9.38799e+06	Peak Found	High	Peak Found	High	High
FALSE	High	Master Protein	P22061	Protein-L-isoaspartate(D-aspartate) O-methyltransferase OS=Homo sapiens OX=9606 GN=PCMT1 PE=1 SV=4	0	FALSE	108.5	63	11	98	11	227	24.6	7.21	361.55	11	0	93.8	101.8	111.1	115.8	120.7	107.9	97.8	61	90.2	3.85053e+07	6.61183e+07	5.46445e+07	5.06873e+07	5.87574e+07	2.97944e+07	4.46065e+07	1.98441e+07	3.31941e+07	6.11019e+07	6.63191e+07	7.23971e+07	7.54804e+07	7.86394e+07	7.03136e+07	6.37706e+07	3.97294e+07	5.88172e+07	High	High	High	High	High
FALSE	High	Master Protein	P07858	Cathepsin B OS=Homo sapiens OX=9606 GN=CTSB PE=1 SV=3	0	FALSE	108.389	43	12	76	12	339	37.8	6.3	240.66	12	0	97.7	112.5	113.2	107.9	112.1	94.9	93.1	76.1	92.5	4.04961e+07	7.42724e+07	5.64249e+07	4.80655e+07	5.52935e+07	2.6434e+07	4.24291e+07	2.45641e+07	3.42136e+07	6.44915e+07	7.42724e+07	7.47559e+07	7.12283e+07	7.40349e+07	6.26453e+07	6.14297e+07	5.02572e+07	6.10345e+07	High	High	High	High	High
FALSE	High	Master Protein	B7Z7P8	Eukaryotic peptide chain release factor subunit 1 OS=Homo sapiens OX=9606 GN=ETF1 PE=1 SV=1	0	FALSE	108.317	50	17	151	17	423	47.4	5.57	413.2	17	0	104.8	104	98.8	101.9	95.7	97.7	98.6	96.3	102.2	6.03616e+07	9.40987e+07	6.76495e+07	6.2231e+07	6.46294e+07	3.7587e+07	6.25363e+07	4.3135e+07	5.2165e+07	9.52054e+07	9.44239e+07	8.97342e+07	9.25163e+07	8.69132e+07	8.87076e+07	8.95849e+07	8.74733e+07	9.28426e+07	High	High	High	High	High
FALSE	High	Master Protein	O00159	Unconventional myosin-Ic OS=Homo sapiens OX=9606 GN=MYO1C PE=1 SV=4	0	FALSE	108.311	23	19	98	18	1063	121.6	9.41	237.58	19	0	90.6	101.2	120.8	102.6	109.5	89.1	93.1	98.7	94.5	3.82941e+07	6.80275e+07	6.10274e+07	4.63282e+07	5.51367e+07	2.50563e+07	4.39983e+07	3.31396e+07	3.5792e+07	6.12498e+07	6.83605e+07	8.16191e+07	6.93093e+07	7.39967e+07	6.02248e+07	6.2901e+07	6.66729e+07	6.38261e+07	High	High	High	High	High
FALSE	High	Master Protein	Q15257	Serine/threonine-protein phosphatase 2A activator OS=Homo sapiens OX=9606 GN=PTPA PE=1 SV=3	0	FALSE	108.308	48	11	92	11	358	40.6	5.94	320.09	11	0	98.5	105.2	96.4	92	85.4	87.6	99	129	106.8	5.32501e+07	8.96542e+07	6.20117e+07	5.28868e+07	5.43946e+07	3.16422e+07	5.90338e+07	5.49339e+07	5.13682e+07	8.39888e+07	8.96542e+07	8.21577e+07	7.83731e+07	7.28002e+07	7.46744e+07	8.43963e+07	1.09982e+08	9.10202e+07	High	High	High	High	High
FALSE	High	Master Protein	P37837	Transaldolase OS=Homo sapiens OX=9606 GN=TALDO1 PE=1 SV=2	0	FALSE	108.209	46	19	196	19	337	37.5	6.81	476.75	19	0	102	99.9	96	91.2	93.9	92.8	98.8	120.3	105.2	1.99762e+08	3.08579e+08	2.2381e+08	1.89861e+08	2.16868e+08	1.21491e+08	2.1348e+08	1.85762e+08	1.83556e+08	3.15764e+08	3.09156e+08	2.97209e+08	2.82334e+08	2.90601e+08	2.872e+08	3.05806e+08	3.72291e+08	3.25598e+08	High	High	High	High	High
FALSE	High	Master Protein	O60763	General vesicular transport factor p115 OS=Homo sapiens OX=9606 GN=USO1 PE=1 SV=2	0	FALSE	108.185	26	17	102	17	962	107.8	4.91	284.16	17	0	99.6	101.8	94.5	100.4	99.8	91.5	95.4	117.6	99.4	2.52328e+07	4.05353e+07	2.84863e+07	2.72586e+07	3.00071e+07	1.55884e+07	2.65896e+07	2.35658e+07	2.25814e+07	4.00654e+07	4.09694e+07	3.80423e+07	4.03945e+07	4.01607e+07	3.68196e+07	3.83768e+07	4.73322e+07	4.00123e+07	High	High	High	High	High
FALSE	High	Master Protein	P61201-2	Isoform 2 of COP9 signalosome complex subunit 2 OS=Homo sapiens OX=9606 GN=COPS2	0	FALSE	108.154	43	15	98	15	450	52.4	5.47	261.11	15	0	100.9	107.3	101	101.4	99.7	89.8	94.3	107.6	97.9	3.04153e+07	5.12824e+07	3.64319e+07	3.26923e+07	3.56042e+07	1.81048e+07	3.14068e+07	2.56745e+07	2.62005e+07	4.82083e+07	5.12824e+07	4.82676e+07	4.84468e+07	4.76517e+07	4.29046e+07	4.50613e+07	5.14022e+07	4.67594e+07	High	High	High	High	High
FALSE	High	Master Protein	P48637	Glutathione synthetase OS=Homo sapiens OX=9606 GN=GSS PE=1 SV=1	0	FALSE	108.083	47	20	129	20	474	52.4	5.92	379.76	20	0	99.5	111	100.2	96.9	100.4	91.7	107.8	94.6	97.9	1.03882e+08	1.82766e+08	1.24327e+08	107501150	1.23463e+08	6.38415e+07	124001584	7.75825e+07	9.07205e+07	163847283	1.82766e+08	164945545	1.59494e+08	1.65239e+08	1.50883e+08	1.77387e+08	1.55735e+08	1.61198e+08	High	High	High	High	High
FALSE	High	Master Protein	Q99805	Transmembrane 9 superfamily member 2 OS=Homo sapiens OX=9606 GN=TM9SF2 PE=1 SV=1	0	FALSE	107.925	23	12	101	12	663	75.7	7.44	307.25	12	0	96.5	105.6	95.4	94.4	88.8	93	102.2	123.8	100.4	5.25562e+07	9.0732e+07	6.1853e+07	5.45566e+07	5.69746e+07	3.38405e+07	6.14021e+07	5.31382e+07	4.86824e+07	8.28943e+07	9.0732e+07	8.19474e+07	8.10891e+07	7.62533e+07	7.98623e+07	8.7782e+07	1.06387e+08	8.62612e+07	High	High	High	High	High
FALSE	High	Master Protein	P20042	Eukaryotic translation initiation factor 2 subunit 2 OS=Homo sapiens OX=9606 GN=EIF2S2 PE=1 SV=2	0	FALSE	107.918	58	15	136	15	333	38.4	5.8	376.89	15	0	116.7	127.9	107	97.6	97.8	90.6	89	84.3	89.1	8.15976e+07	1.41638e+08	8.93022e+07	7.25121e+07	8.05827e+07	4.2299e+07	6.89471e+07	4.65109e+07	5.55126e+07	1.29742e+08	1.42172e+08	1.18902e+08	1.08429e+08	1.08745e+08	1.00729e+08	9.88908e+07	9.36516e+07	9.8983e+07	High	High	High	High	High
FALSE	High	Master Protein	Q15758	Neutral amino acid transporter B(0) OS=Homo sapiens OX=9606 GN=SLC1A5 PE=1 SV=2	0	FALSE	107.871	33	15	131	15	541	56.6	5.48	438.56	15	0	100.7	103.7	103.3	93.6	90.4	87.8	93.8	130.4	96.3	5.4966e+07	8.94394e+07	6.71417e+07	5.44562e+07	5.80508e+07	3.20786e+07	5.6605e+07	5.61738e+07	4.68659e+07	8.68708e+07	8.94394e+07	8.91093e+07	8.06987e+07	7.79815e+07	7.57375e+07	8.0924e+07	1.12464e+08	8.30425e+07	High	High	High	High	High
FALSE	High	Master Protein	P30086	Phosphatidylethanolamine-binding protein 1 OS=Homo sapiens OX=9606 GN=PEBP1 PE=1 SV=3	0	FALSE	107.745	74	12	130	12	187	21	7.53	439.62	12	0	104.3	105.1	103.9	102.5	107.1	97.3	104.7	73.7	101.5	1.37012e+08	2.17662e+08	1.62523e+08	143309676	1.658e+08	8.53732e+07	1.5166e+08	7.62519e+07	1.18656e+08	2.16103e+08	2.17662e+08	2.15322e+08	2.12371e+08	2.21902e+08	2.01486e+08	2.16816e+08	1.52662e+08	2.10248e+08	High	High	High	High	High
FALSE	High	Master Protein	Q9BXJ9	N-alpha-acetyltransferase 15, NatA auxiliary subunit OS=Homo sapiens OX=9606 GN=NAA15 PE=1 SV=1	0	FALSE	107.638	34	23	141	23	866	101.2	7.42	331.67	23	0	91.7	96.5	92.6	96.9	94.9	82.4	109.8	124	111.4	3.19067e+07	53169117	3.82527e+07	3.61247e+07	3.91642e+07	1.8746e+07	4.26536e+07	3.41905e+07	3.48257e+07	5.1049e+07	5.37446e+07	5.15492e+07	5.39326e+07	5.28199e+07	4.58987e+07	6.1111e+07	6.90225e+07	6.20098e+07	High	High	High	High	High
FALSE	High	Master Protein	Q16543	Hsp90 co-chaperone Cdc37 OS=Homo sapiens OX=9606 GN=CDC37 PE=1 SV=1	0	FALSE	107.605	39	13	114	13	378	44.4	5.25	305.43	13	0	99.3	103.7	111.9	102.4	103.9	96.2	91.4	96.8	94.3	6.06023e+07	9.94796e+07	8.14979e+07	6.6363e+07	7.46644e+07	3.88967e+07	6.1712e+07	4.66093e+07	5.12234e+07	9.58422e+07	1.00091e+08	1.08018e+08	9.87831e+07	1.00304e+08	9.28416e+07	8.82251e+07	9.33693e+07	9.09809e+07	High	High	High	High	High
FALSE	High	Master Protein	Q66K74	Microtubule-associated protein 1S OS=Homo sapiens OX=9606 GN=MAP1S PE=1 SV=2	0	FALSE	107.523	23	13	119	13	1059	112.1	7.3	264.99	13	0	98.8	109	102.7	92.1	97.2	88.6	106	103.9	101.7	2.26094e+07	3.93359e+07	2.79728e+07	2.24124e+07	2.62073e+07	1.3545e+07	2.67673e+07	1.87372e+07	2.07252e+07	3.56606e+07	3.93359e+07	3.70605e+07	3.32594e+07	3.50752e+07	3.19657e+07	3.82672e+07	3.75134e+07	3.67232e+07	High	High	High	High	High
FALSE	High	Master Protein	A0A7P0T9A7	Adenylosuccinate lyase OS=Homo sapiens OX=9606 GN=ADSL PE=1 SV=1	0	FALSE	107.475	53	16	146	16	513	57.9	7.43	400.14	16	0	95.5	101.5	92.6	91.7	86.1	88	106.8	118.6	119.1	5.28475e+07	8.86219e+07	6.10079e+07	5.40003e+07	5.58803e+07	3.25598e+07	6.52357e+07	5.17197e+07	5.86614e+07	8.33537e+07	8.86219e+07	8.08278e+07	8.00231e+07	7.51908e+07	7.68399e+07	9.32626e+07	1.03547e+08	1.03943e+08	High	High	High	High	High
FALSE	High	Master Protein	Q9H9B4	Sideroflexin-1 OS=Homo sapiens OX=9606 GN=SFXN1 PE=1 SV=4	0	FALSE	107.28	59	14	119	11	322	35.6	9.07	357.26	14	0	107.3	98.7	94.7	95.6	95.6	81.5	102.6	117.2	106.7	4.09115e+07	5.90327e+07	4.30195e+07	3.88093e+07	4.29907e+07	20767816	4.31714e+07	3.52237e+07	3.6235e+07	6.45277e+07	5.94047e+07	5.69954e+07	5.75115e+07	5.75376e+07	4.90113e+07	6.17189e+07	7.05206e+07	6.42053e+07	High	High	High	High	High
FALSE	High	Master Protein	P51911	Calponin-1 OS=Homo sapiens OX=9606 GN=CNN1 PE=1 SV=2	0	FALSE	107.142	51	11	141	11	297	33.2	9.07	398.56	11	0	86.5	111	109.5	119.3	118	110.4	106.7	60.9	77.8	5.73878e+07	1.16075e+08	8.65764e+07	8.44897e+07	9.25644e+07	4.89331e+07	7.82998e+07	3.17284e+07	4.59244e+07	9.08453e+07	1.16485e+08	1.14932e+08	1.25205e+08	1.23906e+08	1.1588e+08	1.11956e+08	6.38866e+07	8.16752e+07	High	High	High	High	High
FALSE	High	Master Protein	O00743	Serine/threonine-protein phosphatase 6 catalytic subunit OS=Homo sapiens OX=9606 GN=PPP6C PE=1 SV=1	0	FALSE	107.058	52	11	120	10	305	35.1	5.69	357.69	11	0	99.3	89.3	94.1	86.7	91.5	79.7	109.1	125.9	124.5	2.27741e+07	3.24609e+07	2.596e+07	2.13951e+07	2.47646e+07	1.21922e+07	2.78982e+07	2.2994e+07	2.56824e+07	3.63165e+07	3.26517e+07	3.43937e+07	3.17054e+07	3.34476e+07	2.91554e+07	3.9884e+07	4.60358e+07	4.55072e+07	High	High	High	High	High
FALSE	High	Master Protein	Q9Y2L1	Exosome complex exonuclease RRP44 OS=Homo sapiens OX=9606 GN=DIS3 PE=1 SV=2	0	FALSE	107.005	28	19	102	19	958	108.9	7.14	269.13	19	0	108.8	103.8	92.7	97.6	97	100.9	100.9	104.9	93.3	2.94758e+07	4.40979e+07	3.00476e+07	2.83986e+07	3.10642e+07	1.82145e+07	3.03833e+07	2.25909e+07	2.25101e+07	4.69199e+07	4.47463e+07	3.99503e+07	4.20839e+07	4.18247e+07	4.34798e+07	4.34955e+07	4.52286e+07	4.02211e+07	High	High	High	High	High
FALSE	High	Master Protein	P62979	Ubiquitin-40S ribosomal protein S27a OS=Homo sapiens OX=9606 GN=RPS27A PE=1 SV=2	0	FALSE	106.833	57	11	369	4	156	18	9.64	1103.48	11	7	98.4	92.4	103.2	102.2	101.7	115.7	91.2	100	95.2	358350387	5.31258e+08	447764704	3.96214e+08	4.36775e+08	281883574	3.66864e+08	2.8705e+08	3.08915e+08	5.65576e+08	5.31417e+08	593571986	5.87532e+08	5.84626e+08	6.65245e+08	5.24597e+08	5.74696e+08	5.47444e+08	High	High	High	High	High
FALSE	High	Master Protein	Q06323	Proteasome activator complex subunit 1 OS=Homo sapiens OX=9606 GN=PSME1 PE=1 SV=1	0	FALSE	106.756	68	15	202	15	249	28.7	6.02	557.48	15	0	106.6	108.9	98.9	101.1	101.3	95.2	97.8	96	94.1	2.00379e+08	3.22876e+08	221231619	2.0211e+08	2.2426e+08	1.19588e+08	2.02637e+08	1.42085e+08	1.57431e+08	3.16047e+08	3.22876e+08	2.93104e+08	2.99507e+08	3.00144e+08	2.82223e+08	2.8989e+08	2.84465e+08	2.78954e+08	High	High	High	High	High
FALSE	High	Master Protein	Q12765	Secernin-1 OS=Homo sapiens OX=9606 GN=SCRN1 PE=1 SV=2	0	FALSE	106.501	34	13	125	13	414	46.4	4.75	362.83	13	0	103.2	95.1	99.9	104.1	106.4	106.2	98.9	88.7	97.5	3.15371e+07	4.58237e+07	3.6077e+07	3.36953e+07	3.81861e+07	2.16877e+07	3.32787e+07	2.11387e+07	2.64985e+07	4.97419e+07	4.58237e+07	4.81282e+07	5.01596e+07	5.12425e+07	5.1182e+07	4.76659e+07	4.27275e+07	4.69532e+07	High	High	High	High	High
FALSE	High	Master Protein	P68036	Ubiquitin-conjugating enzyme E2 L3 OS=Homo sapiens OX=9606 GN=UBE2L3 PE=1 SV=1	0	FALSE	106.445	65	9	132	9	154	17.9	8.51	463.43	9	0	100.3	104.8	127.9	111.9	124.5	113.1	95.9	50	71.6	8.77918e+07	1.4471e+08	1.33243e+08	1.04263e+08	1.28373e+08	6.61492e+07	92593601	3.44375e+07	5.57385e+07	138469708	1.4471e+08	1.7653e+08	1.54508e+08	1.71812e+08	1.56109e+08	1.32374e+08	6.89464e+07	9.8764e+07	High	High	High	High	High
FALSE	High	Master Protein	H0Y8G5	Heterogeneous nuclear ribonucleoprotein D0 (Fragment) OS=Homo sapiens OX=9606 GN=HNRNPD PE=1 SV=8	0	FALSE	106.316	43	12	163	10	260	29.6	9.16	498.16	12	0	108.7	112.2	107.5	101.5	99.6	98.3	107.4	75.6	89.1	1.27953e+08	2.08192e+08	1.50467e+08	1.26966e+08	1.38376e+08	7.73022e+07	1.39433e+08	7.01205e+07	9.3523e+07	2.02207e+08	208573524	1.99882e+08	1.88799e+08	1.85272e+08	1.82842e+08	1.99745e+08	1.40536e+08	1.65777e+08	High	High	High	High	High
FALSE	High	Master Protein	D6RER5	Septin OS=Homo sapiens OX=9606 GN=SEPTIN11 PE=1 SV=1	0	FALSE	106.009	50	19	157	14	432	49.8	6.68	334.08	19	5	99.3	102.9	108.5	102.2	106.8	104.6	104.2	77.6	93.9	6.57008e+07	1.07646e+08	8.57639e+07	7.20879e+07	8.34162e+07	4.62722e+07	7.62588e+07	4.05741e+07	55225501	1.04013e+08	107856764	1.13626e+08	1.07123e+08	1.11901e+08	1.09556e+08	1.09178e+08	8.12824e+07	9.84148e+07	High	High	High	High	High
FALSE	High	Master Protein	P57740	Nuclear pore complex protein Nup107 OS=Homo sapiens OX=9606 GN=NUP107 PE=1 SV=1	0	FALSE	105.98	27	18	107	18	925	106.3	5.43	243.34	18	0	91.4	112.6	83.9	91.3	85	76.3	98.9	160.5	100.2	1.99123e+07	3.9083e+07	2.19087e+07	2.13527e+07	2.17893e+07	1.1027e+07	2.37231e+07	2.76724e+07	1.96567e+07	3.17479e+07	3.9147e+07	2.91636e+07	3.173e+07	2.95376e+07	2.64998e+07	3.43551e+07	5.577e+07	3.48301e+07	High	High	High	High	High
FALSE	High	Master Protein	P04899	Guanine nucleotide-binding protein G(i) subunit alpha-2 OS=Homo sapiens OX=9606 GN=GNAI2 PE=1 SV=3	0	FALSE	105.937	53	15	154	8	355	40.4	5.54	391.28	15	1	91.1	103	96.3	104	95.3	83.2	95	112.9	119.3	2.01705e+07	3.59776e+07	2.53876e+07	2.45053e+07	2.48628e+07	1.21355e+07	2.32066e+07	1.95078e+07	23278082	3.1814e+07	3.59776e+07	3.36354e+07	3.63145e+07	3.32756e+07	2.90665e+07	3.31767e+07	3.94499e+07	4.16593e+07	High	High	High	High	High
FALSE	High	Master Protein	P30084	Enoyl-CoA hydratase, mitochondrial OS=Homo sapiens OX=9606 GN=ECHS1 PE=1 SV=4	0	FALSE	105.476	49	12	153	12	290	31.4	8.07	518.8	12	0	95.1	101.4	109.4	107	109.6	101.2	109.2	75.4	91.8	5.94583e+07	9.98816e+07	8.14241e+07	7.12583e+07	8.08301e+07	4.23389e+07	7.54455e+07	3.71848e+07	5.10842e+07	9.39439e+07	1.00084e+08	1.07968e+08	1.05598e+08	1.08186e+08	9.99182e+07	1.07859e+08	7.44468e+07	9.06156e+07	High	High	High	High	High
FALSE	High	Master Protein	P24752	Acetyl-CoA acetyltransferase, mitochondrial OS=Homo sapiens OX=9606 GN=ACAT1 PE=1 SV=1	0	FALSE	104.777	44	13	101	13	427	45.2	8.85	335.95	13	0	94.2	100.4	108.5	101.5	100.9	103.9	109.7	85.5	95.4	3.86605e+07	6.49465e+07	5.29998e+07	4.43072e+07	4.86522e+07	2.84759e+07	4.95398e+07	2.7448e+07	3.47649e+07	6.09773e+07	6.49465e+07	7.02181e+07	6.56682e+07	6.53179e+07	6.72143e+07	7.09794e+07	5.53318e+07	6.17073e+07	High	High	High	High	High
FALSE	High	Master Protein	P20073	Annexin A7 OS=Homo sapiens OX=9606 GN=ANXA7 PE=1 SV=3	0	FALSE	104.697	37	16	138	16	488	52.7	5.68	359.75	16	0	97.2	105.6	96.9	93	95.3	90	100.1	112.2	109.6	6.98165e+07	1.19711e+08	8.28211e+07	7.12028e+07	8.05836e+07	4.31974e+07	7.91644e+07	6.35229e+07	7.01816e+07	1.10481e+08	1.20051e+08	1.10142e+08	1.05735e+08	1.08345e+08	1.0229e+08	1.13737e+08	1.27522e+08	1.24544e+08	High	High	High	High	High
FALSE	High	Master Protein	P43304	Glycerol-3-phosphate dehydrogenase, mitochondrial OS=Homo sapiens OX=9606 GN=GPD2 PE=1 SV=3	0	FALSE	104.677	39	22	99	22	727	80.8	7.69	254.38	22	0	95.6	107	106.4	108.8	103.4	83.6	98	105.3	92	6.56671e+07	1.17053e+08	8.76589e+07	8.01768e+07	8.41295e+07	3.8645e+07	7.47636e+07	5.75942e+07	5.68488e+07	1.04624e+08	1.1714e+08	116443714	1.19148e+08	1.13172e+08	9.15319e+07	1.07262e+08	1.15308e+08	1.00731e+08	High	High	High	High	High
FALSE	High	Master Protein	Q8NC51	Plasminogen activator inhibitor 1 RNA-binding protein OS=Homo sapiens OX=9606 GN=SERBP1 PE=1 SV=2	0	FALSE	104.599	47	18	134	18	408	44.9	8.65	394.14	18	0	130.5	132.9	121.1	104.5	101.1	90.4	86.1	73.3	60	7.86352e+07	1.26341e+08	8.67656e+07	6.67603e+07	7.1433e+07	3.6395e+07	5.69767e+07	3.43935e+07	3.18112e+07	1.24069e+08	1.26341e+08	1.15129e+08	9.93251e+07	9.61366e+07	8.58956e+07	8.18191e+07	6.97173e+07	5.70269e+07	High	High	High	High	High
FALSE	High	Master Protein	P10619	Lysosomal protective protein OS=Homo sapiens OX=9606 GN=CTSA PE=1 SV=2	0	FALSE	104.572	39	15	137	15	480	54.4	6.61	384.44	15	0	110.1	109.5	102.4	97.8	95	98.2	99	83.9	104.1	9.65262e+07	151124581	106504491	9.07523e+07	9.78973e+07	5.72665e+07	9.52878e+07	5.76951e+07	8.11109e+07	1.52246e+08	1.51311e+08	1.41527e+08	135149252	1.31323e+08	1.35737e+08	1.36902e+08	1.15998e+08	1.43956e+08	High	High	High	High	High
FALSE	High	Master Protein	P29692-3	Isoform 3 of Elongation factor 1-delta OS=Homo sapiens OX=9606 GN=EEF1D	0	FALSE	104.197	61	12	132	1	257	28.5	4.92	367.03	12	0	107.7	114.2	102.8	130	120.9	103.3	88.6	57.5	74.9	4.6975e+06	7.85178e+06	5.33667e+06	6.03441e+06	6.21507e+06	3.01014e+06	4.26274e+06	1.97627e+06	2.90631e+06	7.40913e+06	7.85178e+06	7.07041e+06	8.9424e+06	8.31808e+06	7.10381e+06	6.09412e+06	3.95663e+06	5.14974e+06	High	High	High	High	High
FALSE	High	Master Protein	P45974-2	Isoform Short of Ubiquitin carboxyl-terminal hydrolase 5 OS=Homo sapiens OX=9606 GN=USP5	0	FALSE	103.946	36	19	120	19	835	93.2	5.08	370.31	19	0	100.1	97.8	97.7	99.5	102.1	99	103.3	93.1	107.2	4.94901e+07	7.65156e+07	5.78498e+07	5.26657e+07	5.98708e+07	3.29215e+07	5.67047e+07	3.64879e+07	4.74491e+07	7.85325e+07	7.6747e+07	7.66436e+07	7.80453e+07	8.01295e+07	7.76936e+07	8.10664e+07	7.30516e+07	8.41161e+07	High	High	High	High	High
FALSE	High	Master Protein	Q9Y3F4	Serine-threonine kinase receptor-associated protein OS=Homo sapiens OX=9606 GN=STRAP PE=1 SV=1	0	FALSE	103.884	55	14	86	14	350	38.4	5.12	267.03	14	0	109.4	113.1	107.8	104.3	95.8	90.5	108.7	76.9	93.6	3.27402e+07	5.36685e+07	3.87404e+07	3.3365e+07	3.36042e+07	1.7901e+07	3.60345e+07	1.8209e+07	2.48934e+07	5.21064e+07	5.38524e+07	5.13262e+07	4.96429e+07	4.56183e+07	4.30834e+07	5.17608e+07	3.66131e+07	4.45649e+07	High	High	High	High	High
FALSE	High	Master Protein	O75874	Isocitrate dehydrogenase [NADP] cytoplasmic OS=Homo sapiens OX=9606 GN=IDH1 PE=1 SV=2	0	FALSE	103.858	49	16	118	15	414	46.6	7.01	297.83	16	0	104.2	105.4	97.9	93.5	102.1	92.2	105.3	91.5	107.8	5.84272e+07	9.28239e+07	6.54419e+07	5.57558e+07	6.75461e+07	3.46314e+07	6.52788e+07	4.03281e+07	5.37522e+07	9.2371e+07	9.33484e+07	8.67022e+07	8.28845e+07	9.04512e+07	8.17288e+07	9.33243e+07	8.10949e+07	9.55501e+07	High	High	High	High	High
FALSE	High	Master Protein	Q8N766	ER membrane protein complex subunit 1 OS=Homo sapiens OX=9606 GN=EMC1 PE=1 SV=1	0	FALSE	103.725	29	20	83	20	993	111.7	7.66	250.86	20	0	108.8	103.3	95.6	87.8	87.4	95.8	85.4	131.3	104.7	3.41648e+07	5.09311e+07	3.57937e+07	2.94146e+07	3.22464e+07	1.99119e+07	2.94705e+07	3.2596e+07	2.93122e+07	5.40742e+07	5.13219e+07	4.752e+07	4.3654e+07	4.3428e+07	4.76258e+07	4.24327e+07	6.52595e+07	5.20271e+07	High	High	High	High	High
FALSE	High	Master Protein	A0A7P0T9L3	Cullin-4B OS=Homo sapiens OX=9606 GN=CUL4B PE=1 SV=1	0	FALSE	103.638	31	22	137	15	780	90.3	7.99	342.36	22	7	97.7	115.9	105.1	99.2	101.4	76.6	104.1	126.1	73.8	4.06445e+07	7.58621e+07	5.19026e+07	4.3988e+07	5.00433e+07	2.13188e+07	4.78473e+07	4.15613e+07	2.7315e+07	6.47872e+07	7.68495e+07	6.96571e+07	6.574e+07	6.72389e+07	5.08112e+07	6.90216e+07	8.36066e+07	4.89554e+07	High	High	High	High	High
FALSE	High	Master Protein	Q9UI26	Importin-11 OS=Homo sapiens OX=9606 GN=IPO11 PE=1 SV=1	0	FALSE	103.284	29	17	88	17	975	112.5	5.25	188.33	17	0	100.8	97.5	117.5	86.8	97.5	80.1	95.5	113.6	110.7	1.60505e+07	2.45193e+07	2.19074e+07	1.48388e+07	1.82985e+07	8.4725e+06	1.63748e+07	1.40761e+07	1.56531e+07	2.56431e+07	2.48069e+07	2.98954e+07	2.20894e+07	2.47923e+07	2.03685e+07	2.43043e+07	2.88865e+07	2.81677e+07	High	High	High	High	High
FALSE	High	Master Protein	Q12931	Heat shock protein 75 kDa, mitochondrial OS=Homo sapiens OX=9606 GN=TRAP1 PE=1 SV=3	0	FALSE	103.182	31	18	129	15	704	80.1	8.21	362.47	18	0	92.1	101.9	101.4	96.3	101.5	97.3	98.7	111.2	99.6	3.19203e+07	5.54836e+07	4.16241e+07	3.50888e+07	4.16013e+07	2.24546e+07	3.78277e+07	3.04484e+07	3.07698e+07	5.05126e+07	5.58963e+07	5.56654e+07	5.2869e+07	5.56781e+07	5.33766e+07	5.4153e+07	6.1026e+07	5.46781e+07	High	High	High	High	High
FALSE	High	Master Protein	P24539	ATP synthase F(0) complex subunit B1, mitochondrial OS=Homo sapiens OX=9606 GN=ATP5PB PE=1 SV=2	0	FALSE	103.03	52	12	137	12	256	28.9	9.36	359.75	12	0	122.6	83	88	90.6	97.5	91	99.5	106.6	121.3	2.18688e+08	2.33433e+08	1.86584e+08	1.71998e+08	2.05033e+08	108231969	195906497	1.49919e+08	1.92674e+08	3.45225e+08	2.33732e+08	2.47639e+08	2.55049e+08	2.74411e+08	2.56271e+08	2.80073e+08	3.00148e+08	3.41402e+08	High	High	High	High	High
FALSE	High	Master Protein	P27694	Replication protein A 70 kDa DNA-binding subunit OS=Homo sapiens OX=9606 GN=RPA1 PE=1 SV=2	0	FALSE	103.012	41	18	91	18	616	68.1	7.21	231.38	18	0	108.8	118.3	106.4	93.8	90.8	85.7	104.6	98.4	93.3	4.04708e+07	6.94075e+07	4.71366e+07	3.7166e+07	3.96901e+07	2.11715e+07	4.29533e+07	2.88381e+07	3.06504e+07	6.38326e+07	6.94075e+07	6.245e+07	5.50763e+07	5.3279e+07	5.03174e+07	6.14071e+07	5.77361e+07	5.47487e+07	High	High	High	High	High
FALSE	High	Master Protein	F5GY37	Prohibitin OS=Homo sapiens OX=9606 GN=PHB2 PE=1 SV=1	0	FALSE	102.919	57	14	181	14	267	29.7	9.88	503.39	14	0	94.5	111.1	103.6	98.1	98.1	94.8	106	92.2	101.6	1.20776e+08	2.23868e+08	1.57594e+08	1.33411e+08	1.47665e+08	8.09761e+07	1.49387e+08	9.27909e+07	1.15561e+08	1.90495e+08	2.23868e+08	2.08793e+08	1.97701e+08	1.97631e+08	1.911e+08	2.13567e+08	1.85774e+08	2.04764e+08	High	High	High	High	High
FALSE	High	Master Protein	P09622	Dihydrolipoyl dehydrogenase, mitochondrial OS=Homo sapiens OX=9606 GN=DLD PE=1 SV=2	0	FALSE	102.906	36	13	103	13	509	54.1	7.85	365.06	13	0	103.8	87.7	109.8	105	108.2	104.4	103.4	81.7	96	4.04404e+07	5.33226e+07	5.07837e+07	4.34669e+07	49480367	2.71504e+07	4.41311e+07	2.48189e+07	3.3253e+07	6.37846e+07	5.39127e+07	6.74809e+07	6.45371e+07	6.64678e+07	6.41872e+07	6.35515e+07	5.01798e+07	5.90045e+07	High	High	High	High	High
FALSE	High	Master Protein	P52306	Rap1 GTPase-GDP dissociation stimulator 1 OS=Homo sapiens OX=9606 GN=RAP1GDS1 PE=1 SV=3	0	FALSE	102.692	41	16	84	16	607	66.3	5.31	302.87	16	0	95.9	103.3	95.3	96.7	98.6	87.4	100.6	117.1	105.1	2.23807e+07	3.76563e+07	2.6517e+07	2.39443e+07	2.69292e+07	1.34316e+07	2.58226e+07	2.13516e+07	2.18685e+07	3.53693e+07	3.80889e+07	3.51317e+07	3.5641e+07	3.63417e+07	3.22237e+07	3.70877e+07	4.31795e+07	3.87492e+07	High	High	High	High	High
FALSE	High	Master Protein	G5E972	Lamina-associated polypeptide 2, isoforms beta/gamma OS=Homo sapiens OX=9606 GN=TMPO PE=1 SV=1	0	FALSE	102.665	46	13	121	6	414	46.3	9.03	344.93	13	0	98.3	97.6	87.8	93.4	90.8	82.6	111.1	133	105.5	2.38242e+07	3.73333e+07	2.53482e+07	2.4096e+07	2.59377e+07	1.33886e+07	2.97084e+07	2.53959e+07	2.27785e+07	3.75767e+07	3.73333e+07	3.35831e+07	3.57079e+07	3.47143e+07	3.15966e+07	4.24718e+07	5.08445e+07	4.03617e+07	High	High	High	High	High
FALSE	High	Master Protein	P08243	Asparagine synthetase [glutamine-hydrolyzing] OS=Homo sapiens OX=9606 GN=ASNS PE=1 SV=4	0	FALSE	102.612	45	21	119	21	561	64.3	6.86	267.13	21	0	91.5	95.4	95.6	98.5	94.4	94.4	109.8	117.2	103.3	3.85866e+07	6.35789e+07	4.82038e+07	4.4345e+07	4.72243e+07	2.65982e+07	5.16948e+07	3.93586e+07	3.82504e+07	6.15324e+07	6.41593e+07	6.43067e+07	6.62888e+07	6.34949e+07	6.35034e+07	7.39042e+07	7.88346e+07	6.95305e+07	High	High	High	High	High
FALSE	High	Master Protein	O96008	Mitochondrial import receptor subunit TOM40 homolog OS=Homo sapiens OX=9606 GN=TOMM40 PE=1 SV=1	0	FALSE	101.802	50	8	67	8	361	37.9	7.25	244.64	8	0	88	113.5	109.4	94.4	94.1	100	114.6	93	92.9	2.53277e+07	5.14905e+07	37477682	2.87745e+07	3.19069e+07	1.92304e+07	3.63905e+07	2.10897e+07	2.37871e+07	3.99482e+07	5.14905e+07	4.96532e+07	4.28517e+07	4.27033e+07	4.53829e+07	5.20247e+07	4.22231e+07	4.21487e+07	High	High	High	High	High
FALSE	High	Master Protein	G3V4C1	Heterogeneous nuclear ribonucleoproteins C1/C2 OS=Homo sapiens OX=9606 GN=HNRNPC PE=1 SV=1	0	FALSE	101.763	47	16	255	1	292	32.2	5.08	661.54	16	17	120.4	103.4	101	107.9	91.7	164.6	69.8	74.1	67.1	8.20583e+08	1112387863	8.19504e+08	783199301	7.36654e+08	7.4996e+08	5.24259e+08	3.97816e+08	4.06677e+08	1294265536	1112423378	1085909678	1160845425	9.86395e+08	1769876787	7.50382e+08	7.96676e+08	7.2168e+08	High	High	Peak Found	High	High
FALSE	High	Master Protein	P55795	Heterogeneous nuclear ribonucleoprotein H2 OS=Homo sapiens OX=9606 GN=HNRNPH2 PE=1 SV=1	0	FALSE	101.608	31	10	150	4	449	49.2	6.3	417.92	10	0	102.5	90.5	114.6	102.4	114.7	90.9	120.1	61.2	103	6.67743e+06	9.42511e+06	8735173	7.0596e+06	8.67097e+06	3.95513e+06	8.44647e+06	2.90849e+06	6.05455e+06	1.0679e+07	9.42511e+06	1.19374e+07	1.06603e+07	1.19489e+07	9.46756e+06	1.25098e+07	6.36913e+06	1.07282e+07	High	High	High	High	High
FALSE	High	Master Protein	P05106	Integrin beta-3 OS=Homo sapiens OX=9606 GN=ITGB3 PE=1 SV=2	0	FALSE	101.597	29	19	100	19	788	87	5.24	262.67	19	0	116.1	106.7	105.6	97.3	92.5	99.9	97.6	94.8	89.4	4.03777e+07	5.93066e+07	4.38859e+07	36105461	3.76302e+07	2.33332e+07	3.76291e+07	2.60091e+07	2.80465e+07	6.485e+07	5.95843e+07	5.89762e+07	5.43417e+07	5.16723e+07	5.57725e+07	5.45006e+07	5.29458e+07	4.99445e+07	High	High	High	High	High
FALSE	High	Master Protein	Q96G03	Phosphoglucomutase-2 OS=Homo sapiens OX=9606 GN=PGM2 PE=1 SV=4	0	FALSE	101.571	32	17	82	17	612	68.2	6.73	241.6	17	0	113.8	106.4	99.3	95.8	93.8	96.3	91.1	105.9	97.6	2.63796e+07	3.89142e+07	2.73962e+07	2.3535e+07	2.53343e+07	1.47242e+07	2.32884e+07	1.89678e+07	2.01401e+07	4.16072e+07	3.89142e+07	3.62966e+07	3.50289e+07	3.43001e+07	3.52124e+07	3.32937e+07	3.87083e+07	3.56865e+07	High	High	High	High	High
FALSE	High	Master Protein	P30048	Thioredoxin-dependent peroxide reductase, mitochondrial OS=Homo sapiens OX=9606 GN=PRDX3 PE=1 SV=3	0	FALSE	101.449	46	12	156	11	256	27.7	7.78	481.02	12	0	95.7	107.6	103.5	102.2	98	94.2	101.3	98.4	99.2	1.36382e+08	2.41798e+08	1.75912e+08	1.55081e+08	1.648e+08	8.98345e+07	1.59555e+08	1.10682e+08	126035552	2.15434e+08	2.42232e+08	233060994	2.30064e+08	2.20564e+08	2.12228e+08	2.28104e+08	2.21594e+08	2.23325e+08	High	High	High	High	High
FALSE	High	Master Protein	Q14157	Ubiquitin-associated protein 2-like OS=Homo sapiens OX=9606 GN=UBAP2L PE=1 SV=2	0	FALSE	101.132	24	17	95	17	1087	114.5	7.11	242.19	17	0	125.7	101.7	117.1	99	118.3	106.9	76.7	71.8	82.8	3.30384e+07	4.17307e+07	3.63924e+07	2.74018e+07	3.66284e+07	1.87571e+07	2.1669e+07	1.44247e+07	1.88525e+07	5.21098e+07	4.21399e+07	4.85097e+07	4.1036e+07	4.90225e+07	4.42852e+07	3.17998e+07	2.97373e+07	3.43157e+07	High	High	High	High	High
FALSE	High	Master Protein	P51572	B-cell receptor-associated protein 31 OS=Homo sapiens OX=9606 GN=BCAP31 PE=1 SV=3	0	FALSE	101.018	34	10	130	10	246	28	8.44	382.65	10	0	92.4	101	102.8	97.3	103.4	83.4	99.6	125.8	94.2	3.27629e+07	5.61662e+07	4.31506e+07	3.65802e+07	4.32355e+07	1.96324e+07	3.87572e+07	3.5045e+07	2.97599e+07	5.17278e+07	5.65317e+07	5.75456e+07	5.44345e+07	5.78652e+07	4.67005e+07	5.57322e+07	7.03937e+07	5.27321e+07	High	High	High	High	High
FALSE	High	Master Protein	O95336	6-phosphogluconolactonase OS=Homo sapiens OX=9606 GN=PGLS PE=1 SV=2	0	FALSE	100.97	70	11	102	7	258	27.5	6.05	336.89	11	4	86.9	95.6	96.3	105.5	99.8	111	104.7	92.8	107.3	3.57169e+07	6.19319e+07	4.71009e+07	46127753	4.8335e+07	3.0471e+07	4.74728e+07	3.00512e+07	3.92483e+07	5.63346e+07	6.19319e+07	6.24027e+07	6.83568e+07	64690238	7.19104e+07	6.78684e+07	6.01647e+07	6.95447e+07	High	High	High	High	High
FALSE	High	Master Protein	A0A0G2JJT9	Valine--tRNA ligase (Fragment) OS=Homo sapiens OX=9606 GN=VARS1 PE=1 SV=1	0	FALSE	100.811	66	8	115	1	174	18.1	6.77	388.48	8	0	93.2	128.4	123.1	117.2	40.2	102.6	122.8	57.5	115	445483	967895	700456	596208	226199	327730	647444	216628	489437	702638	967895	928016	883522	302739	773429	925602	433705	867242	Peak Found	High	High	High	Peak Found
FALSE	High	Master Protein	Q96KP4	Cytosolic non-specific dipeptidase OS=Homo sapiens OX=9606 GN=CNDP2 PE=1 SV=2	0	FALSE	100.79	46	15	107	15	475	52.8	5.97	331.11	15	0	91.5	95.2	97	99.2	97.2	90.5	112.4	108	109	1.0926e+08	179365707	138045371	1.262e+08	1.36741e+08	7.21286e+07	1.48143e+08	1.01296e+08	1.15997e+08	172392557	179365707	1.82893e+08	1.87016e+08	1.8332e+08	170668045	2.11788e+08	2.0356e+08	2.05537e+08	High	High	High	High	High
FALSE	High	Master Protein	Q9UBQ5	Eukaryotic translation initiation factor 3 subunit K OS=Homo sapiens OX=9606 GN=EIF3K PE=1 SV=1	0	FALSE	100.357	46	9	128	9	218	25	4.93	409.23	9	0	95.4	98.9	95.1	91.9	97.6	89.7	105.6	123.9	101.9	4.5026e+07	7.36345e+07	5.34364e+07	4.61344e+07	5.42722e+07	2.82986e+07	5.49449e+07	4.60662e+07	4.28158e+07	7.10173e+07	7.36345e+07	7.07965e+07	6.83667e+07	7.26364e+07	6.67837e+07	7.85672e+07	9.2228e+07	7.58661e+07	High	High	High	High	High
FALSE	High	Master Protein	Q99436	Proteasome subunit beta type-7 OS=Homo sapiens OX=9606 GN=PSMB7 PE=1 SV=1	0	FALSE	100.32	53	10	109	10	277	29.9	7.68	284.69	10	0	113.3	102.8	117.3	100.4	103.2	93.3	104.2	77.9	87.5	3.95315e+07	5.6584e+07	4.84651e+07	3.71812e+07	4.25044e+07	2.17777e+07	4.01806e+07	2.14624e+07	2.72394e+07	6.24678e+07	5.67118e+07	6.47016e+07	5.53553e+07	5.68868e+07	5.14679e+07	5.74432e+07	4.29694e+07	4.82659e+07	High	High	High	High	High
FALSE	High	Master Protein	O15355	Protein phosphatase 1G OS=Homo sapiens OX=9606 GN=PPM1G PE=1 SV=1	0	FALSE	100.113	42	16	63	16	546	59.2	4.36	142.04	16	0	104.3	107.3	100	114.7	106.8	84.8	88.3	107.6	86.2	2.07439e+07	3.39683e+07	2.38338e+07	2.41332e+07	2.49652e+07	1.09834e+07	1.92196e+07	1.70432e+07	15419172	3.30638e+07	3.40216e+07	3.17237e+07	3.6368e+07	3.38736e+07	2.68942e+07	2.80105e+07	3.41217e+07	2.73488e+07	High	High	High	High	High
FALSE	High	Master Protein	O75436	Vacuolar protein sorting-associated protein 26A OS=Homo sapiens OX=9606 GN=VPS26A PE=1 SV=2	0	FALSE	100.112	55	14	109	13	327	38.1	6.57	368.86	14	1	93.1	96.7	102.3	95.3	89.6	83.8	102.5	130.9	105.8	5.35042e+07	8.83351e+07	7.05415e+07	5.88714e+07	6.13306e+07	3.21935e+07	6.54562e+07	5.97343e+07	5.42815e+07	8.52694e+07	8.85348e+07	9.36722e+07	8.72416e+07	82083178	7.6785e+07	9.38644e+07	1.19897e+08	9.68875e+07	High	High	High	High	High
FALSE	High	Master Protein	P40121	Macrophage-capping protein OS=Homo sapiens OX=9606 GN=CAPG PE=1 SV=2	0	FALSE	100.097	44	10	116	10	348	38.5	6.19	375.65	10	0	105.3	102.9	107.9	104.7	111.3	106.1	95.8	74.5	91.5	5.25475e+07	8.09592e+07	6.41068e+07	5.56288e+07	6.54463e+07	3.52697e+07	5.27247e+07	2.911e+07	4.03346e+07	8.28806e+07	8.09592e+07	8.49334e+07	8.24364e+07	8.75916e+07	8.34667e+07	7.53957e+07	5.86083e+07	7.20132e+07	High	High	High	High	High
FALSE	High	Master Protein	Q13547	Histone deacetylase 1 OS=Homo sapiens OX=9606 GN=HDAC1 PE=1 SV=1	0	FALSE	99.999	38	14	139	9	482	55.1	5.48	337.16	14	8	104.1	108.1	98.6	95.3	92.6	85.8	99.5	108.7	107.4	4.07354e+07	6.66648e+07	4.60135e+07	3.95988e+07	4.26475e+07	2.22836e+07	4.30049e+07	3.35256e+07	3.75175e+07	6.44182e+07	6.6899e+07	6.10309e+07	5.90279e+07	5.73271e+07	5.30951e+07	6.15894e+07	6.73044e+07	6.64779e+07	High	High	High	High	High
FALSE	High	Master Protein	P11766	Alcohol dehydrogenase class-3 OS=Homo sapiens OX=9606 GN=ADH5 PE=1 SV=4	0	FALSE	99.723	34	11	94	11	374	39.7	7.49	309.76	11	0	98.8	108.8	103	96.3	92.8	93.9	102.7	100.9	102.8	103557389	1.80177e+08	1.2877e+08	1.0704e+08	1.14768e+08	6.57812e+07	1.18955e+08	83333964	9.60628e+07	1.63514e+08	1.80177e+08	1.70603e+08	1.59401e+08	1.53602e+08	1.55529e+08	1.70062e+08	1.67142e+08	1.70215e+08	High	High	High	High	High
FALSE	High	Master Protein	Q58FF6	Putative heat shock protein HSP 90-beta 4 OS=Homo sapiens OX=9606 GN=HSP90AB4P PE=5 SV=1	0	FALSE	99.706	18	17	196	1	505	58.2	4.73	558.34	17	0	71	108.3	131.5	102.2	93.7	98.9	107.9	110.5	76.2	25957036	62425934	57205840	39750644	40344072	24147966	43502246	31807967	24791204	4.09407e+07	62425934	7.57905e+07	5.89065e+07	5.39954e+07	5.69883e+07	6.21919e+07	6.36819e+07	4.3928e+07	Peak Found	High	High	High	High
FALSE	High	Master Protein	Q96JJ7	Protein disulfide-isomerase TMX3 OS=Homo sapiens OX=9606 GN=TMX3 PE=1 SV=2	0	FALSE	99.704	36	12	90	11	454	51.8	4.91	252.21	12	0	91.1	96.9	95.7	92.4	88.2	86.9	100.9	142.9	104.9	1.66823e+07	2.89084e+07	2.13394e+07	1.85601e+07	1.92619e+07	1.06828e+07	2.0817e+07	2.13227e+07	1.75666e+07	2.72242e+07	2.89454e+07	2.85751e+07	2.76112e+07	2.636e+07	2.5949e+07	3.01396e+07	4.26896e+07	3.13478e+07	High	High	High	High	High
FALSE	High	Master Protein	A0A7P0TA76	Fatty acid CoA ligase Acsl3 OS=Homo sapiens OX=9606 GN=ACSL3 PE=1 SV=1	0	FALSE	99.372	40	20	93	18	712	79.6	8.46	227.87	20	1	99.4	79.6	91.4	101.6	94.6	90.7	111.5	112.8	118.3	5.25222e+07	6.54279e+07	5.74163e+07	5.74836e+07	5.87348e+07	3.18913e+07	6.48278e+07	4.70997e+07	5.58084e+07	8.34893e+07	6.68574e+07	7.67221e+07	8.53012e+07	7.94218e+07	7.61254e+07	9.36052e+07	9.47052e+07	9.93488e+07	High	High	High	High	High
FALSE	High	Master Protein	P47755	F-actin-capping protein subunit alpha-2 OS=Homo sapiens OX=9606 GN=CAPZA2 PE=1 SV=3	0	FALSE	99.353	63	12	94	10	286	32.9	5.85	309.74	12	0	108.5	103.7	96.8	98.4	95.7	105	91.6	103.2	97.1	4.4771e+07	6.74545e+07	4.75218e+07	4.29672e+07	4.64898e+07	2.89575e+07	4.16164e+07	3.35479e+07	3.52603e+07	7.06151e+07	6.74545e+07	6.29604e+07	6.39907e+07	6.22394e+07	6.83387e+07	5.96132e+07	6.71655e+07	6.31852e+07	High	High	High	High	High
FALSE	High	Master Protein	P51148	Ras-related protein Rab-5C OS=Homo sapiens OX=9606 GN=RAB5C PE=1 SV=2	0	FALSE	99.164	59	10	152	6	216	23.5	8.41	446.39	10	5	100.6	103.9	96.4	95.7	92.3	87.9	102.4	121.4	99.5	1.35034e+08	2.19957e+08	1.53842e+08	1.36482e+08	1.46078e+08	7.89272e+07	1.51434e+08	128356418	1.18943e+08	212983025	2.19957e+08	204195138	2.02632e+08	195506571	1.86265e+08	2.16767e+08	257034629	2.10758e+08	High	High	High	High	High
FALSE	High	Master Protein	P40763	Signal transducer and activator of transcription 3 OS=Homo sapiens OX=9606 GN=STAT3 PE=1 SV=2	0	FALSE	99.124	27	14	81	14	770	88	6.3	273.77	14	0	99.2	105.8	95.5	94.9	96.6	94.6	92.6	116.6	104.1	2.7485e+07	4.62464e+07	3.15127e+07	2.79667e+07	3.15389e+07	1.74918e+07	2.83105e+07	2.5446e+07	2.56735e+07	4.33508e+07	4.62464e+07	4.17504e+07	4.14515e+07	4.22109e+07	4.13396e+07	4.04734e+07	5.09449e+07	4.54914e+07	High	High	High	High	High
FALSE	High	Master Protein	Q9BZE4	GTP-binding protein 4 OS=Homo sapiens OX=9606 GN=GTPBP4 PE=1 SV=3	0	FALSE	99.09	34	16	87	16	634	73.9	9.5	273.08	16	0	90.3	102.3	82.5	88.3	88	90.2	109.6	134.2	114.6	2.54471e+07	4.59153e+07	2.78346e+07	2.65287e+07	2.93543e+07	17026788	3.4426e+07	3.00863e+07	2.90315e+07	4.05172e+07	4.59153e+07	3.70333e+07	3.96427e+07	3.95244e+07	4.04876e+07	4.92162e+07	6.02351e+07	5.14414e+07	High	High	High	High	High
FALSE	High	Master Protein	Q9Y5M8	Signal recognition particle receptor subunit beta OS=Homo sapiens OX=9606 GN=SRPRB PE=1 SV=3	0	FALSE	99.08	57	12	99	12	271	29.7	9.04	342.49	12	0	97.5	98.7	90.7	94.8	91.8	93	103.1	128	102.4	3.98648e+07	6.33888e+07	4.39686e+07	4.12356e+07	4.425e+07	2.55324e+07	4.6604e+07	4.14595e+07	3.7508e+07	6.32385e+07	6.40202e+07	5.88719e+07	6.15102e+07	5.95398e+07	6.03398e+07	6.68964e+07	8.30738e+07	6.64611e+07	High	High	High	High	High
FALSE	High	Master Protein	A0A0A0MR02	Outer mitochondrial membrane protein porin 2 (Fragment) OS=Homo sapiens OX=9606 GN=VDAC2 PE=1 SV=1	0	FALSE	99.027	52	11	152	11	282	30.3	7.81	487.96	11	0	93.8	103.5	97.8	97.6	96.1	87.4	109.5	107.2	107	273041103	4.75491e+08	3.39171e+08	3.02621e+08	329852567	1.70023e+08	3.51673e+08	2.46018e+08	277478935	4.30654e+08	4.75491e+08	4.49358e+08	4.48454e+08	4.41466e+08	4.01249e+08	5.0276e+08	4.92546e+08	4.9167e+08	High	High	High	High	High
FALSE	High	Master Protein	A0A7I2V2U8	Twinfilin-2 OS=Homo sapiens OX=9606 GN=TWF2 PE=1 SV=1	0	FALSE	99.015	46	9	84	8	296	33.7	6.7	338.39	9	0	96	104.7	105	107	106.6	97.7	96.6	87.4	98.9	2.26502e+07	3.91872e+07	2.96534e+07	2.70235e+07	2.98115e+07	1.54845e+07	2.52217e+07	1.63088e+07	2.06716e+07	3.59428e+07	3.91872e+07	3.9287e+07	4.00461e+07	3.98989e+07	3.65848e+07	3.61728e+07	3.27325e+07	3.70361e+07	High	High	High	High	High
FALSE	High	Master Protein	Q9Y3A5	Ribosome maturation protein SBDS OS=Homo sapiens OX=9606 GN=SBDS PE=1 SV=4	0	FALSE	98.893	58	16	112	15	250	28.7	8.75	339.88	16	1	99.8	116.2	106.9	109	106.2	89.3	103.8	76.2	92.6	5.50436e+07	1.01042e+08	7.01639e+07	6.39626e+07	69002247	3.27453e+07	6.3106e+07	3.30878e+07	4.54253e+07	8.68175e+07	1.01042e+08	9.29584e+07	9.47862e+07	9.23508e+07	7.76932e+07	9.02179e+07	6.62442e+07	8.04898e+07	High	High	High	High	High
FALSE	High	Master Protein	Q8IZL8	Proline-, glutamic acid- and leucine-rich protein 1 OS=Homo sapiens OX=9606 GN=PELP1 PE=1 SV=2	0	FALSE	98.559	19	14	102	14	1130	119.6	4.34	348.81	14	0	103.8	106.5	98.1	92.9	91.6	84.7	95.3	127.5	99.6	2.65774e+07	4.27875e+07	2.99464e+07	2.51496e+07	2.77009e+07	1.43772e+07	2.65002e+07	2.57782e+07	2.25105e+07	4.20161e+07	4.30924e+07	3.96752e+07	3.75886e+07	3.70742e+07	3.42588e+07	3.85498e+07	5.161e+07	4.02994e+07	High	High	High	High	High
FALSE	High	Master Protein	Q6DKJ4	Nucleoredoxin OS=Homo sapiens OX=9606 GN=NXN PE=1 SV=2	0	FALSE	98.53	44	13	76	13	435	48.4	4.97	228.47	13	0	99.2	94.7	100	92.9	96.9	101.2	98.9	111.7	104.4	2.29375e+07	3.45432e+07	2.72068e+07	2.2783e+07	2.6162e+07	1.56413e+07	2.48637e+07	2.02655e+07	2.14342e+07	3.61782e+07	3.45432e+07	3.64645e+07	3.38613e+07	3.53356e+07	3.69128e+07	3.60526e+07	4.07196e+07	3.8081e+07	High	High	High	High	High
FALSE	High	Master Protein	Q92769	Histone deacetylase 2 OS=Homo sapiens OX=9606 GN=HDAC2 PE=1 SV=2	0	FALSE	98.527	33	12	136	7	488	55.3	5.91	338.4	12	0	106.6	105.6	102.7	95.7	95.4	89.5	95.7	108.5	100.2	2.10648e+07	3.29114e+07	2.41529e+07	2.01174e+07	2.22123e+07	1.18088e+07	2.08523e+07	1.68872e+07	1.7537e+07	3.32244e+07	3.29114e+07	3.19995e+07	2.9812e+07	2.97284e+07	2.78683e+07	2.9811e+07	3.38095e+07	31215805	High	High	High	High	High
FALSE	High	Master Protein	Q15386	Ubiquitin-protein ligase E3C OS=Homo sapiens OX=9606 GN=UBE3C PE=1 SV=3	0	FALSE	98.312	23	16	70	15	1083	123.8	6.71	171.28	16	1	86.1	102.5	89.6	87.7	82.8	89.4	122	125.3	114.6	1.70417e+07	3.19462e+07	2.10794e+07	1.86346e+07	1.8885e+07	1.18564e+07	2.70263e+07	1.9765e+07	2.00689e+07	2.74339e+07	3.26342e+07	2.85215e+07	2.79227e+07	2.63854e+07	2.84645e+07	3.88531e+07	3.99159e+07	3.65012e+07	High	High	High	High	High
FALSE	High	Master Protein	Q8NE71	ATP-binding cassette sub-family F member 1 OS=Homo sapiens OX=9606 GN=ABCF1 PE=1 SV=2	0	FALSE	97.993	34	18	89	18	845	95.9	6.8	244.4	18	0	107.4	103.2	98.4	103	104.8	101.2	91.4	92.9	97.7	4.05336e+07	6.11903e+07	4.3617e+07	4.13193e+07	4.63288e+07	2.51538e+07	3.77262e+07	2.75804e+07	3.26132e+07	6.39317e+07	6.14425e+07	5.85902e+07	6.13302e+07	6.24124e+07	6.02525e+07	5.44539e+07	5.53386e+07	5.81561e+07	High	High	High	High	High
FALSE	High	Master Protein	P09104	Gamma-enolase OS=Homo sapiens OX=9606 GN=ENO2 PE=1 SV=3	0	FALSE	97.892	42	14	347	6	434	47.2	5.03	1166.68	14	1	104.1	88.5	106.5	112.6	113.5	117	98.1	65	94.6	8.4046e+06	1.12612e+07	1.02168e+07	9.67219e+06	1.06378e+07	6.30859e+06	8.72989e+06	3.84751e+06	6.72153e+06	1.32562e+07	1.12612e+07	1.35593e+07	1.43332e+07	1.44504e+07	1.4888e+07	1.24918e+07	8.27484e+06	1.20454e+07	High	High	High	High	High
FALSE	High	Master Protein	Q8N163	Cell cycle and apoptosis regulator protein 2 OS=Homo sapiens OX=9606 GN=CCAR2 PE=1 SV=2	0	FALSE	97.659	33	18	71	18	923	102.8	5.22	189.79	18	0	120.4	108.3	89	92.7	100.1	105	89.3	98.3	96.8	3.18253e+07	4.38308e+07	27982555	2.56771e+07	3.10315e+07	1.85629e+07	2.55446e+07	2.03241e+07	2.24942e+07	5.03016e+07	4.52703e+07	3.72074e+07	3.87562e+07	4.18413e+07	4.388e+07	3.73177e+07	4.10992e+07	4.04357e+07	High	High	High	High	High
FALSE	High	Master Protein	Q92896	Golgi apparatus protein 1 OS=Homo sapiens OX=9606 GN=GLG1 PE=1 SV=2	0	FALSE	97.509	17	18	139	17	1179	134.5	6.9	329.03	18	1	87.2	91.7	86.4	83.1	102.4	82.9	117.6	120.5	128	3.83296e+07	6.39643e+07	4.51545e+07	3.88238e+07	5.3412e+07	2.45061e+07	5.7137e+07	41982128	5.04165e+07	6.08884e+07	6.4019e+07	6.02962e+07	5.80017e+07	7.14852e+07	5.78639e+07	8.20763e+07	8.4126e+07	8.93338e+07	High	High	High	High	High
FALSE	High	Master Protein	Q96AG4	Leucine-rich repeat-containing protein 59 OS=Homo sapiens OX=9606 GN=LRRC59 PE=1 SV=1	0	FALSE	97.048	43	13	127	13	307	34.9	9.57	468.03	13	0	77.8	101.3	93.9	109.3	106.7	95.1	103.2	121.9	90.8	9.69751e+07	1.99748e+08	1.39776e+08	1.4551e+08	1.57238e+08	7.93727e+07	1.42306e+08	1.20074e+08	1.00949e+08	1.53374e+08	1.99748e+08	185185989	2.15632e+08	2.10443e+08	187532027	2.03501e+08	2.40398e+08	1.79044e+08	High	High	High	High	High
FALSE	High	Master Protein	E9PB61	THO complex subunit 4 OS=Homo sapiens OX=9606 GN=ALYREF PE=1 SV=1	0	FALSE	97.021	44	9	94	9	264	27.5	11.05	301.85	9	0	111.1	111.1	97.2	97	93.6	94.8	107.8	85.3	102.1	5.33858e+07	8.40687e+07	5.56744e+07	4.97532e+07	5.29188e+07	3.02692e+07	5.71896e+07	3.22625e+07	4.36673e+07	8.43714e+07	8.43903e+07	7.38577e+07	7.37293e+07	7.11078e+07	7.20469e+07	8.18789e+07	6.4823e+07	7.75567e+07	High	High	High	High	High
FALSE	High	Master Protein	Q9UNZ2	NSFL1 cofactor p47 OS=Homo sapiens OX=9606 GN=NSFL1C PE=1 SV=2	0	FALSE	96.859	51	16	113	16	370	40.5	5.1	344.12	16	0	112.2	103.2	126.1	111.3	121.2	127.1	84.4	47.8	66.8	4.52787e+07	6.57292e+07	6.0609e+07	4.78297e+07	5.76588e+07	3.42817e+07	3.75707e+07	1.5181e+07	2.39977e+07	7.14158e+07	6.57292e+07	8.02992e+07	7.08789e+07	7.7169e+07	8.09036e+07	5.3712e+07	3.04669e+07	4.25219e+07	High	High	High	High	High
FALSE	High	Master Protein	P09382	Galectin-1 OS=Homo sapiens OX=9606 GN=LGALS1 PE=1 SV=2	0	FALSE	96.815	79	10	384	10	135	14.7	5.5	1212.71	10	0	107.6	109.6	117.5	107.1	111	112.7	90.4	58.7	85.3	5.83012e+08	9.36772e+08	7.57915e+08	617520786	7.09121e+08	4.08108e+08	5.40497e+08	2.50314e+08	4.11675e+08	9.19663e+08	9.37037e+08	1004142046	9.15311e+08	9.49069e+08	9.63479e+08	7.7295e+08	5.01494e+08	7.29517e+08	High	High	High	High	High
FALSE	High	Master Protein	P52888	Thimet oligopeptidase OS=Homo sapiens OX=9606 GN=THOP1 PE=1 SV=2	0	FALSE	96.726	28	18	87	17	689	78.8	6.05	170.75	18	1	86	103.3	100.5	97.2	108	97.2	107.3	90.1	110.4	2.12628e+07	4.04737e+07	2.92674e+07	2.54227e+07	3.15193e+07	1.60972e+07	2.94384e+07	1.74759e+07	2.44639e+07	3.37486e+07	4.0562e+07	3.94655e+07	3.81368e+07	4.23717e+07	3.81403e+07	4.21302e+07	3.53533e+07	4.33481e+07	High	High	High	High	High
FALSE	High	Master Protein	P04259	Keratin, type II cytoskeletal 6B OS=Homo sapiens OX=9606 GN=KRT6B PE=1 SV=5	0	FALSE	96.67	33	21	197	1	564	60	8	441.1	21	0	103.4	75.8	172	95.3	76.8	134	82.5	107.6	52.6	864134	998740	1.71071e+06	846939	755951	748261	759903	708138	390909	1.36296e+06	998740	2.26648e+06	1.25508e+06	1.01175e+06	1.76587e+06	1.08638e+06	1.41775e+06	692659	High	High	High	High	High
FALSE	High	Master Protein	P08754	Guanine nucleotide-binding protein G(i) subunit alpha-3 OS=Homo sapiens OX=9606 GN=GNAI3 PE=1 SV=3	0	FALSE	96.622	52	16	139	9	354	40.5	5.69	327.58	16	7	99.7	103.2	95.9	90.5	87.8	82.9	102.5	128.7	108.9	7.00521e+07	1.14415e+08	8.04379e+07	6.75909e+07	7.26441e+07	3.8833e+07	7.98208e+07	7.16003e+07	68302398	111008780	1.14947e+08	1.06771e+08	1.00746e+08	9.78314e+07	9.23451e+07	1.14114e+08	1.43349e+08	1.21259e+08	High	High	High	High	High
FALSE	High	Master Protein	Q92734	Protein TFG OS=Homo sapiens OX=9606 GN=TFG PE=1 SV=2	0	FALSE	96.337	31	10	60	10	400	43.4	5.1	203.17	10	0	110.9	95.2	100.3	102	109.2	116.5	92.5	92	81.5	5.26047e+07	7.16681e+07	5.67489e+07	5.16334e+07	6.14847e+07	3.70353e+07	4.8682e+07	3.47001e+07	3.46029e+07	8.37371e+07	7.18653e+07	7.5735e+07	7.69884e+07	8.2422e+07	8.79333e+07	6.98171e+07	6.94832e+07	6.1543e+07	High	High	High	High	High
FALSE	High	Master Protein	Q8NBJ5	Procollagen galactosyltransferase 1 OS=Homo sapiens OX=9606 GN=COLGALT1 PE=1 SV=1	0	FALSE	96.248	37	20	155	20	622	71.6	7.31	421.45	20	0	92.1	109.2	99.2	100.5	99.8	94	97.1	106.9	101.2	7.04053e+07	1.31919e+08	9.05388e+07	8.18687e+07	9.00768e+07	4.79942e+07	8.19069e+07	6.46081e+07	69126688	1.11509e+08	1.32233e+08	1.20048e+08	1.21696e+08	1.20807e+08	1.13798e+08	1.17565e+08	1.29405e+08	1.22532e+08	High	High	High	High	High
FALSE	High	Master Protein	E7EVJ5	Cytoplasmic FMR1-interacting protein OS=Homo sapiens OX=9606 GN=CYFIP2 PE=1 SV=1	0	FALSE	96.102	17	18	123	5	1227	142.5	7.17	306.26	18	0	42.3	112.8	109.5	110.7	66.6	74.8	110.3	147.3	125.7	726016	4.33316e+06	2.96862e+06	2.86867e+06	1.7844e+06	1.06238e+06	2.91805e+06	2.82692e+06	2.49899e+06	1.62614e+06	4.33316e+06	4.20488e+06	4.25109e+06	2.55689e+06	2.8729e+06	4.23811e+06	5.6597e+06	4.82846e+06	Peak Found	High	High	High	High
FALSE	High	Master Protein	E7ESC6	Exportin-7 OS=Homo sapiens OX=9606 GN=XPO7 PE=1 SV=1	0	FALSE	96.036	27	21	61	21	1088	124	6.48	140.84	21	0	101.7	93.2	88.8	82.9	90.1	74.9	110.3	138.9	119.2	2.20096e+07	3.16541e+07	2.2582e+07	1.8835e+07	2.26433e+07	1.02536e+07	2.66275e+07	2.37887e+07	2.31575e+07	3.51377e+07	3.21868e+07	3.06839e+07	2.86358e+07	3.11153e+07	2.58833e+07	3.80919e+07	4.79617e+07	4.11656e+07	High	High	High	High	High
FALSE	High	Master Protein	Q09161	Nuclear cap-binding protein subunit 1 OS=Homo sapiens OX=9606 GN=NCBP1 PE=1 SV=1	0	FALSE	95.905	27	15	87	15	790	91.8	6.43	232.07	15	0	99	103.6	97.7	96.1	92.9	77.9	99.8	124.4	108.7	3.01612e+07	4.9761e+07	3.5427e+07	3.11465e+07	3.33544e+07	1.58575e+07	3.35297e+07	2.98409e+07	2.94581e+07	4.75718e+07	4.9761e+07	4.69364e+07	4.6156e+07	4.46407e+07	3.74232e+07	4.79349e+07	5.97436e+07	5.21973e+07	High	High	High	High	High
FALSE	High	Master Protein	Q9Y281	Cofilin-2 OS=Homo sapiens OX=9606 GN=CFL2 PE=1 SV=1	0	FALSE	95.672	55	12	173	5	166	18.7	7.88	611.29	12	0	86.7	116.6	115	103.8	109.2	81.2	118.6	72.8	96	13686483	2.91805e+07	2.1717e+07	1.75231e+07	2.04143e+07	8.44282e+06	20754832	9102167	1.35556e+07	2.16922e+07	2.91805e+07	2.87723e+07	2.59674e+07	2.73219e+07	2.03177e+07	2.96716e+07	1.82232e+07	2.40193e+07	High	High	High	High	High
FALSE	High	Master Protein	P07910	Heterogeneous nuclear ribonucleoproteins C1/C2 OS=Homo sapiens OX=9606 GN=HNRNPC PE=1 SV=4	0	FALSE	95.464	49	16	242	1	306	33.7	5.08	635.21	16	0	94.6	119.5	122.2	97.1	63.8	110.5	105.7	94.9	91.9	1197182	2.3852e+06	1.84088e+06	1.308e+06	951350	934961	1.47554e+06	946548	1.0353e+06	1.88826e+06	2.3852e+06	2.43894e+06	1.93832e+06	1.27326e+06	2.20647e+06	2.10948e+06	1.89506e+06	1.83447e+06	High	Peak Found	Peak Found	Peak Found	High
FALSE	High	Master Protein	P28070	Proteasome subunit beta type-4 OS=Homo sapiens OX=9606 GN=PSMB4 PE=1 SV=4	0	FALSE	95.37	42	6	94	6	264	29.2	5.97	375.52	6	0	109.2	106.8	105.3	98.2	106.2	81.1	102.9	68.7	121.6	4.71777e+07	7.27281e+07	5.41729e+07	4.47757e+07	5.40595e+07	2.32708e+07	4.90276e+07	2.32559e+07	4.67579e+07	7.4411e+07	7.27281e+07	7.17723e+07	6.69221e+07	7.23518e+07	5.52485e+07	7.00912e+07	4.67743e+07	8.28511e+07	High	High	High	High	High
FALSE	High	Master Protein	A0A3B3ISQ4	Epidermal growth factor receptor kinase substrate 8-like protein 2 OS=Homo sapiens OX=9606 GN=EPS8L2 PE=1 SV=1	0	FALSE	95.295	29	14	84	14	788	88	6.98	246.85	14	0	98.7	101.5	106.8	102.4	109.6	99.7	96.2	89	96.1	2.53484e+07	4.11097e+07	3.26714e+07	2.80041e+07	3.31862e+07	17109536	2.71639e+07	1.78746e+07	2.18824e+07	3.99808e+07	4.11097e+07	4.32856e+07	4.14993e+07	4.44155e+07	4.03778e+07	3.89714e+07	3.60386e+07	3.8925e+07	High	High	High	High	High
FALSE	High	Master Protein	Q9H845	Complex I assembly factor ACAD9, mitochondrial OS=Homo sapiens OX=9606 GN=ACAD9 PE=1 SV=1	0	FALSE	94.88	33	16	88	16	621	68.7	7.96	220.44	16	0	85.2	104.8	96.1	109.6	108.8	109.2	100.5	86.9	99	1.65634e+08	3.21404e+08	2.22445e+08	2.26429e+08	2.4916e+08	1.41751e+08	2.15587e+08	1.32995e+08	1.71305e+08	2.61483e+08	3.21404e+08	2.94806e+08	3.36041e+08	3.33749e+08	3.34896e+08	3.08209e+08	2.66587e+08	3.03538e+08	High	High	High	High	High
FALSE	High	Master Protein	P46459	Vesicle-fusing ATPase OS=Homo sapiens OX=9606 GN=NSF PE=1 SV=3	0	FALSE	94.742	31	18	94	18	744	82.5	6.95	214.02	18	0	100.5	107.5	99.4	100.3	104.1	87.5	101.8	102.2	96.7	3.09602e+07	5.21807e+07	3.63819e+07	3.28351e+07	3.78158e+07	1.75268e+07	3.43405e+07	2.44466e+07	2.60905e+07	4.91977e+07	5.25911e+07	4.86552e+07	4.90673e+07	5.0958e+07	4.28405e+07	4.98139e+07	5.00421e+07	4.73099e+07	High	High	High	High	High
FALSE	High	Master Protein	P35237	Serpin B6 OS=Homo sapiens OX=9606 GN=SERPINB6 PE=1 SV=3	0	FALSE	94.659	44	12	95	12	376	42.6	5.27	264.38	12	0	81.7	75.3	75.1	142.6	146.8	137.9	81.6	74.7	84.3	2.42106e+07	3.47433e+07	2.60775e+07	4.49066e+07	5.12579e+07	2.73174e+07	2.64601e+07	1.70312e+07	2.19963e+07	3.81862e+07	3.51781e+07	3.51088e+07	6.6624e+07	6.86022e+07	6.4468e+07	3.81549e+07	3.48967e+07	3.94158e+07	High	High	High	High	High
FALSE	High	Master Protein	E7EQV9	Ribosomal protein L15 (Fragment) OS=Homo sapiens OX=9606 GN=RPL15 PE=1 SV=1	0	FALSE	94.564	45	14	229	14	174	20.5	11.28	651.99	14	0	86.7	111.6	91.4	101.2	91.2	78.3	116.9	123.3	99.5	1.58665e+08	3.22027e+08	1.99237e+08	196926533	1.96485e+08	9.55475e+07	2.35947e+08	1.77599e+08	1.62137e+08	2.50389e+08	3.22252e+08	2.63978e+08	2.92115e+08	2.63241e+08	2.26011e+08	3.37739e+08	3.5608e+08	2.87301e+08	High	High	High	High	High
FALSE	High	Master Protein	Q9BXS5	AP-1 complex subunit mu-1 OS=Homo sapiens OX=9606 GN=AP1M1 PE=1 SV=3	0	FALSE	94.509	57	17	111	17	423	48.6	7.3	267.07	17	0	101.3	102	94.8	93.7	96.4	93.3	105.6	116.9	95.9	5.15928e+07	8.25264e+07	5.79124e+07	5.11695e+07	5.83111e+07	3.18896e+07	5.9492e+07	4.723e+07	4.34843e+07	8.19788e+07	8.25372e+07	7.67267e+07	7.58281e+07	7.80599e+07	7.55166e+07	8.54802e+07	9.46475e+07	7.76426e+07	High	High	High	High	High
FALSE	High	Master Protein	P22087	rRNA 2'-O-methyltransferase fibrillarin OS=Homo sapiens OX=9606 GN=FBL PE=1 SV=2	0	FALSE	94.34	46	13	108	13	321	33.8	10.18	306	13	0	85.5	105	91.2	101.9	101.9	77	100.4	118.4	118.7	3.98103e+07	7.72621e+07	5.07975e+07	5.06148e+07	5.64167e+07	2.38437e+07	5.19298e+07	4.34921e+07	4.96512e+07	6.3629e+07	7.80805e+07	6.78338e+07	7.57707e+07	7.58266e+07	5.7266e+07	7.46617e+07	8.80646e+07	8.83318e+07	High	High	High	High	High
FALSE	High	Master Protein	A0A499FIX8	Extended synaptotagmin-2 OS=Homo sapiens OX=9606 GN=ESYT2 PE=1 SV=1	0	FALSE	94.299	29	17	124	17	845	93.9	8.21	359.33	17	0	89.5	108.9	91.4	96.3	95	86.1	102.9	124.9	105	2.3064e+07	4.45512e+07	2.80621e+07	2.65782e+07	2.90369e+07	1.47533e+07	2.9445e+07	2.55216e+07	2.41596e+07	3.662e+07	4.45512e+07	3.73621e+07	3.93863e+07	3.88622e+07	3.51947e+07	4.20953e+07	5.10961e+07	4.2924e+07	High	High	High	High	High
FALSE	High	Master Protein	Q15631	Translin OS=Homo sapiens OX=9606 GN=TSN PE=1 SV=1	0	FALSE	94.178	53	12	126	12	228	26.2	6.44	436.27	12	0	98	104.8	91.7	94.6	91.3	86.9	103.1	128	101.7	6.75069e+07	1.13999e+08	7.54508e+07	6.95271e+07	7.43712e+07	4.01499e+07	7.8525e+07	6.96777e+07	6.2597e+07	1.06847e+08	1.14213e+08	9.99657e+07	1.0311e+08	9.95364e+07	9.47523e+07	1.12434e+08	1.39526e+08	1.10917e+08	High	High	High	High	High
FALSE	High	Master Protein	P61353	60S ribosomal protein L27 OS=Homo sapiens OX=9606 GN=RPL27 PE=1 SV=2	0	FALSE	93.664	46	12	152	12	136	15.8	10.56	391.95	12	0	98.3	104.6	93.3	99.3	83.7	93.8	105.1	119	102.8	1.91756e+08	3.21908e+08	2.16683e+08	2.06105e+08	1.92417e+08	122242543	2.26256e+08	1.82874e+08	1.78559e+08	3.02448e+08	3.21908e+08	2.87078e+08	3.05428e+08	2.57525e+08	2.88488e+08	3.23461e+08	3.66128e+08	316392020	High	High	High	High	High
FALSE	High	Master Protein	P61224	Ras-related protein Rap-1b OS=Homo sapiens OX=9606 GN=RAP1B PE=1 SV=1	0	FALSE	93.557	71	13	133	4	184	20.8	5.78	403.18	13	9	98.9	103.9	91.9	92	86	90.5	96.6	128.3	111.7	8.59818e+07	1.42846e+08	9.51349e+07	85316545	8.79711e+07	52694811	9.3002e+07	8.80681e+07	8.67463e+07	1.36327e+08	1.43258e+08	1.26721e+08	1.26821e+08	1.1859e+08	1.24712e+08	1.33196e+08	1.76862e+08	1.53981e+08	High	High	High	High	High
FALSE	High	Master Protein	H3BRG4	Cytochrome b-c1 complex subunit 2, mitochondrial OS=Homo sapiens OX=9606 GN=UQCRC2 PE=1 SV=1	0	FALSE	93.467	35	9	77	9	412	44.6	9	261.58	9	0	91.3	109.6	106.2	103.3	100.1	92.8	109.5	86.5	100.7	1.87444e+07	3.58653e+07	2.62297e+07	2.28064e+07	2.44744e+07	1.26901e+07	2.50767e+07	1.41379e+07	1.86066e+07	2.98914e+07	3.58653e+07	3.4751e+07	3.37969e+07	3.27559e+07	3.03782e+07	3.58503e+07	2.8305e+07	3.29693e+07	High	High	High	High	High
FALSE	High	Master Protein	Q9NUQ9	CYFIP-related Rac1 interactor B OS=Homo sapiens OX=9606 GN=CYRIB PE=1 SV=1	0	FALSE	93.442	49	13	104	13	324	36.7	6.06	318.89	13	0	123.1	106.2	102.9	99.7	98.8	128.1	73.4	93.6	74.2	6.5962e+07	8.99467e+07	6.57825e+07	5.68311e+07	6.24353e+07	4.58397e+07	4.34444e+07	3.95826e+07	3.54681e+07	1.0418e+08	8.99467e+07	8.71536e+07	8.44221e+07	8.36316e+07	1.08412e+08	6.21092e+07	7.92473e+07	6.28465e+07	High	High	High	High	High
FALSE	High	Master Protein	Q96S52	GPI transamidase component PIG-S OS=Homo sapiens OX=9606 GN=PIGS PE=1 SV=3	0	FALSE	93.259	31	13	77	13	555	61.6	6.49	202.48	13	0	108.1	107.2	89.6	92.8	89.4	75	106.7	121.9	109.3	2.13821e+07	3.34511e+07	2.10507e+07	1.93606e+07	2.08147e+07	9.74864e+06	2.30415e+07	1.85894e+07	1.89598e+07	3.37249e+07	3.34511e+07	2.79583e+07	2.89653e+07	2.7893e+07	2.34162e+07	3.32993e+07	3.8025e+07	3.41155e+07	High	High	High	High	High
FALSE	High	Master Protein	O00203	AP-3 complex subunit beta-1 OS=Homo sapiens OX=9606 GN=AP3B1 PE=1 SV=3	0	FALSE	93.249	23	21	123	21	1094	121.2	6.04	237.97	21	0	45.8	41.2	192.7	40.1	35.9	403.6	44	48.2	48.4	2.99745e+07	4.18896e+07	1.50186e+08	2.78528e+07	2.7672e+07	1.76904e+08	3.14355e+07	2.43989e+07	2.82216e+07	4.7411e+07	4.26478e+07	1.99326e+08	4.15168e+07	3.71838e+07	4.17487e+08	4.55011e+07	4.9803e+07	5.00173e+07	High	High	High	High	High
FALSE	High	Master Protein	H3BN98	40S ribosomal protein S15a (Fragment) OS=Homo sapiens OX=9606 PE=3 SV=2	0	FALSE	93.144	36	9	160	2	237	27.2	9.55	389.01	9	0	93.7	101.4	98.6	89.1	90.6	72.9	106.9	136.2	110.6	1.47059e+07	2.50957e+07	1.82045e+07	1.46317e+07	1.67671e+07	7.65182e+06	1.85056e+07	1.68432e+07	1.54481e+07	2.31948e+07	2.50957e+07	2.4413e+07	2.20605e+07	2.24407e+07	1.8058e+07	2.64742e+07	3.37214e+07	2.73728e+07	High	High	High	High	High
FALSE	High	Master Protein	P43034	Platelet-activating factor acetylhydrolase IB subunit beta OS=Homo sapiens OX=9606 GN=PAFAH1B1 PE=1 SV=2	0	FALSE	92.863	40	14	102	13	410	46.6	7.37	260.95	14	1	91	110.6	99.5	97.9	96.7	89.1	112.9	101.1	101.3	4.28153e+07	8.23759e+07	5.59068e+07	4.91959e+07	5.35254e+07	2.81066e+07	5.88017e+07	3.76212e+07	42599537	6.77629e+07	8.23759e+07	7.40694e+07	7.29034e+07	7.19982e+07	6.63305e+07	8.40644e+07	7.53205e+07	7.54829e+07	High	High	High	High	High
FALSE	High	Master Protein	Q13148	TAR DNA-binding protein 43 OS=Homo sapiens OX=9606 GN=TARDBP PE=1 SV=1	0	FALSE	92.713	44	12	89	12	414	44.7	6.19	312.94	12	0	99.1	110	100.4	101.4	102.5	100.8	99.4	80.6	105.8	3.45781e+07	6.04599e+07	4.17006e+07	3.74937e+07	4.21426e+07	2.35023e+07	3.80957e+07	2.20649e+07	3.28522e+07	5.45383e+07	6.05451e+07	5.52932e+07	5.58333e+07	5.64486e+07	5.54685e+07	5.47121e+07	4.43662e+07	5.82393e+07	High	High	High	High	High
FALSE	High	Master Protein	Q9UHG3	Prenylcysteine oxidase 1 OS=Homo sapiens OX=9606 GN=PCYOX1 PE=1 SV=3	0	FALSE	92.682	37	14	123	14	505	56.6	6.18	346.35	14	0	100.7	104.3	86.7	80.8	100.9	86	98	118.9	123.8	5.78302e+07	9.4076e+07	5.89858e+07	4.88426e+07	6.82757e+07	3.29681e+07	6.20607e+07	5.38101e+07	6.32017e+07	9.12127e+07	9.44801e+07	7.85553e+07	7.31585e+07	9.13783e+07	7.79307e+07	8.87482e+07	1.07762e+08	1.1215e+08	High	High	High	High	High
FALSE	High	Master Protein	Q7Z434	Mitochondrial antiviral-signaling protein OS=Homo sapiens OX=9606 GN=MAVS PE=1 SV=2	0	FALSE	92.506	39	10	73	10	540	56.5	5.52	221.71	10	0	122	88.6	124.5	107.9	110.7	121	78.4	67.3	79.6	2.43935e+07	2.72841e+07	2.96292e+07	2.29652e+07	2.60893e+07	1.6167e+07	1.71488e+07	1.04435e+07	1.40243e+07	3.84747e+07	2.7951e+07	3.9255e+07	3.40322e+07	3.49173e+07	3.81535e+07	2.47214e+07	2.12251e+07	2.51083e+07	High	High	High	High	High
FALSE	High	Master Protein	O94826	Mitochondrial import receptor subunit TOM70 OS=Homo sapiens OX=9606 GN=TOMM70 PE=1 SV=1	0	FALSE	92.429	24	11	70	11	608	67.4	7.12	244.65	11	0	90	102.9	104.3	100.1	110.9	91.5	107.5	90	102.8	1.9468e+07	3.56702e+07	2.73422e+07	2.34938e+07	2.87431e+07	1.33759e+07	2.59839e+07	1.5582e+07	1.99859e+07	3.1335e+07	3.58187e+07	3.6302e+07	3.48482e+07	3.8577e+07	3.18457e+07	3.74044e+07	3.13072e+07	3.57609e+07	High	High	High	High	High
FALSE	High	Master Protein	Q9NSD9	Phenylalanine--tRNA ligase beta subunit OS=Homo sapiens OX=9606 GN=FARSB PE=1 SV=3	0	FALSE	92.409	33	18	129	18	589	66.1	6.84	345.3	18	0	99.8	105.6	96.1	100.7	102.5	97.1	99.8	96.3	102.1	5.21243e+07	86409684	5.97575e+07	5.60015e+07	6.30826e+07	3.38872e+07	5.73953e+07	3.94615e+07	4.74419e+07	8.22131e+07	8.69465e+07	7.91735e+07	8.29887e+07	8.4428e+07	7.99725e+07	8.22466e+07	7.93373e+07	8.40632e+07	High	High	High	High	High
FALSE	High	Master Protein	Q09028	Histone-binding protein RBBP4 OS=Homo sapiens OX=9606 GN=RBBP4 PE=1 SV=3	0	FALSE	92.295	43	13	111	6	425	47.6	4.89	329.13	13	7	110.2	102.1	106.2	102.2	103.7	116.5	94.9	80.3	83.7	5.96714e+07	8.71565e+07	6.8458e+07	5.89076e+07	6.61421e+07	4.21683e+07	5.66268e+07	3.39997e+07	4.03486e+07	9.41168e+07	8.719e+07	9.06982e+07	8.72952e+07	8.85228e+07	9.95156e+07	8.10664e+07	6.86094e+07	7.14943e+07	High	High	High	High	High
FALSE	High	Master Protein	Q9P035	Very-long-chain (3R)-3-hydroxyacyl-CoA dehydratase 3 OS=Homo sapiens OX=9606 GN=HACD3 PE=1 SV=2	0	FALSE	92.101	33	10	114	10	362	43.1	8.94	411.71	10	0	103.5	102.7	97.6	96.4	89.4	91.8	97	122.4	99.3	9.15259e+07	1.43358e+08	1.02771e+08	9.07708e+07	9.28935e+07	5.41266e+07	9.44191e+07	8.52651e+07	7.81639e+07	1.44359e+08	1.43358e+08	1.36159e+08	1.34513e+08	124693716	128067546	1.35388e+08	1.70786e+08	1.38577e+08	High	High	High	High	High
FALSE	High	Master Protein	Q13098	COP9 signalosome complex subunit 1 OS=Homo sapiens OX=9606 GN=GPS1 PE=1 SV=4	0	FALSE	92.027	36	13	96	13	491	55.5	6.74	270.38	13	0	102.1	105.6	92.2	90.7	87.2	85.6	106.4	122.8	107.5	3.04371e+07	4.96496e+07	3.24717e+07	2.86751e+07	3.0369e+07	1.70515e+07	3.49842e+07	2.88248e+07	2.84446e+07	4.8007e+07	4.96496e+07	4.33428e+07	4.26192e+07	4.09964e+07	4.02408e+07	5.00327e+07	5.77093e+07	5.05248e+07	High	High	High	High	High
FALSE	High	Master Protein	O95831	Apoptosis-inducing factor 1, mitochondrial OS=Homo sapiens OX=9606 GN=AIFM1 PE=1 SV=1	0	FALSE	92.018	34	14	92	14	613	66.9	8.95	280.99	14	0	103	113.5	103.8	108.1	112.8	103.8	95.3	77.5	82.3	4.18794e+07	7.29164e+07	5.02584e+07	46869661	5.40757e+07	2.81486e+07	4.26892e+07	2.4661e+07	2.96985e+07	6.62408e+07	7.30121e+07	6.67755e+07	6.95203e+07	7.2559e+07	6.67639e+07	6.12983e+07	4.98542e+07	5.2959e+07	High	High	High	High	High
FALSE	High	Master Protein	P62241	40S ribosomal protein S8 OS=Homo sapiens OX=9606 GN=RPS8 PE=1 SV=2	0	FALSE	91.645	59	14	232	14	208	24.2	10.32	713.39	14	0	94.8	102.7	91.6	97	83.1	89.3	109.2	122.5	109.7	3.57899e+08	6.12165e+08	4.1189e+08	3.90017e+08	3.69809e+08	225503665	4.55385e+08	3.64764e+08	3.68814e+08	5.64859e+08	6.1237e+08	5.45703e+08	5.78348e+08	4.95263e+08	532475107	6.5103e+08	7.30285e+08	6.53509e+08	High	High	High	High	High
FALSE	High	Master Protein	P55084	Trifunctional enzyme subunit beta, mitochondrial OS=Homo sapiens OX=9606 GN=HADHB PE=1 SV=3	0	FALSE	91.625	37	15	90	15	474	51.3	9.41	274.64	15	0	102.8	105.9	110.7	100.3	101.2	108.1	100.9	76	94.2	3.63031e+07	5.89989e+07	4.64245e+07	3.74207e+07	41878872	2.54371e+07	3.91776e+07	2.09774e+07	2.94071e+07	5.7259e+07	5.89989e+07	6.1682e+07	5.58646e+07	5.63537e+07	6.0217e+07	5.61848e+07	4.23574e+07	5.24544e+07	High	High	High	High	High
FALSE	High	Master Protein	O60701	UDP-glucose 6-dehydrogenase OS=Homo sapiens OX=9606 GN=UGDH PE=1 SV=1	0	FALSE	91.61	42	13	78	13	494	55	7.12	281.12	13	0	96	110.5	94.4	98.6	108.4	85.7	108.2	91.2	107.2	2.58415e+07	4.77856e+07	3.0699e+07	2.85315e+07	3.50398e+07	1.54853e+07	3.27325e+07	1.97081e+07	2.61635e+07	4.15183e+07	4.77856e+07	4.08314e+07	4.26431e+07	4.68963e+07	3.70883e+07	4.67952e+07	3.94571e+07	4.63596e+07	High	High	High	High	High
FALSE	High	Master Protein	Q6PJG6	BRCA1-associated ATM activator 1 OS=Homo sapiens OX=9606 GN=BRAT1 PE=1 SV=2	0	FALSE	91.487	33	16	62	16	821	88.1	5.27	164	16	0	95.8	110.6	93.8	91.6	92.6	91.2	97.3	127.4	99.6	1.09462e+07	2.03885e+07	1.30232e+07	1.10596e+07	1.27951e+07	7.12178e+06	1.23252e+07	1.17561e+07	1.02067e+07	1.78532e+07	2.06063e+07	1.74647e+07	1.70649e+07	1.72569e+07	1.69894e+07	1.81198e+07	2.37356e+07	1.85596e+07	High	High	High	High	High
FALSE	High	Master Protein	Q2TAY7	WD40 repeat-containing protein SMU1 OS=Homo sapiens OX=9606 GN=SMU1 PE=1 SV=2	0	FALSE	91.454	34	13	102	13	513	57.5	7.18	264.92	13	0	96.7	115.3	95	109.1	96.3	84	97.8	102.8	103	3.08601e+07	5.83382e+07	3.61937e+07	3.71595e+07	3.58622e+07	1.79167e+07	3.45974e+07	2.59871e+07	2.94049e+07	4.89004e+07	5.83382e+07	4.80844e+07	5.51709e+07	4.87158e+07	4.25017e+07	4.94613e+07	5.20282e+07	5.21031e+07	High	High	High	High	High
FALSE	High	Master Protein	P49720	Proteasome subunit beta type-3 OS=Homo sapiens OX=9606 GN=PSMB3 PE=1 SV=2	0	FALSE	91.128	46	11	103	11	205	22.9	6.55	346.36	11	0	105.1	103.9	105	97.6	96.3	92.8	101.6	102.3	95.4	8.42947e+07	1.31453e+08	1.0031e+08	8.33723e+07	9.08082e+07	4.9614e+07	8.99599e+07	6.45671e+07	6.79758e+07	1.32954e+08	1.31453e+08	132897685	1.23549e+08	1.21815e+08	1.1746e+08	1.28609e+08	1.29481e+08	1.20782e+08	High	High	High	High	High
FALSE	High	Master Protein	Q13867	Bleomycin hydrolase OS=Homo sapiens OX=9606 GN=BLMH PE=1 SV=1	0	FALSE	91.12	38	10	85	10	455	52.5	6.27	289.22	10	0	86.5	114.3	101.6	98.4	93.3	90.9	105.2	105.2	104.6	2.42932e+07	5.04721e+07	3.40192e+07	2.92126e+07	3.07104e+07	1.67397e+07	3.19565e+07	2.32857e+07	2.62252e+07	3.84641e+07	5.08092e+07	4.51722e+07	4.37185e+07	4.14726e+07	4.03866e+07	4.67499e+07	4.67567e+07	4.64688e+07	High	High	High	High	High
FALSE	High	Master Protein	Q15833	Syntaxin-binding protein 2 OS=Homo sapiens OX=9606 GN=STXBP2 PE=1 SV=2	0	FALSE	91.105	25	10	56	10	593	66.4	6.55	166.51	10	0	85.5	112.3	103.8	96.7	98.8	83.3	106	110.8	102.9	19444812	4.03505e+07	2.81565e+07	2.31593e+07	2.65421e+07	1.24364e+07	2.66496e+07	1.98903e+07	2.08623e+07	3.07305e+07	4.03505e+07	3.73039e+07	3.47393e+07	3.55232e+07	2.99357e+07	3.80989e+07	3.9822e+07	3.69662e+07	High	High	High	High	High
FALSE	High	Master Protein	A0A804HL13	LisH domain-containing protein ARMC9 OS=Homo sapiens OX=9606 GN=ARMC9 PE=1 SV=1	0	FALSE	91.037	33	13	89	13	544	61.9	7.33	246.83	13	0	94.1	109.9	104.1	94.2	89.9	75.6	108.6	126.9	96.6	17467414	3.26025e+07	2.33261e+07	1.86556e+07	1.96172e+07	9.41685e+06	2.25477e+07	1.88094e+07	1.60644e+07	2.79285e+07	3.26025e+07	3.09042e+07	2.7952e+07	2.66812e+07	2.2449e+07	3.22348e+07	3.76579e+07	2.86714e+07	High	High	High	High	High
FALSE	High	Master Protein	Q92922	SWI/SNF complex subunit SMARCC1 OS=Homo sapiens OX=9606 GN=SMARCC1 PE=1 SV=3	0	FALSE	90.987	21	16	81	11	1105	122.8	5.76	231.92	16	6	121.9	138.7	120.7	104	101.6	96.4	74.8	71.5	70.3	4.25088e+07	7.60114e+07	4.9932e+07	3.84162e+07	4.17665e+07	2.2295e+07	2.82094e+07	1.93915e+07	2.16206e+07	6.7047e+07	7.62995e+07	6.63958e+07	5.72182e+07	5.58991e+07	5.30032e+07	4.11143e+07	3.93385e+07	3.86876e+07	High	High	High	High	High
FALSE	High	Master Protein	Q12768	WASH complex subunit 5 OS=Homo sapiens OX=9606 GN=WASHC5 PE=1 SV=1	0	FALSE	90.928	21	17	66	17	1159	134.2	6.98	182.87	17	0	98.2	92.3	93.5	101.1	94.2	93.2	103	112.9	111.6	17751320	2.67083e+07	2.05789e+07	1.96499e+07	2.01698e+07	1.1356e+07	2.10189e+07	1.6393e+07	1.79812e+07	2.8656e+07	2.69277e+07	2.72644e+07	2.94815e+07	2.74777e+07	2.71861e+07	3.00492e+07	3.29332e+07	3.25559e+07	High	High	High	High	High
FALSE	High	Master Protein	Q96H79	Zinc finger CCCH-type antiviral protein 1-like OS=Homo sapiens OX=9606 GN=ZC3HAV1L PE=1 SV=2	0	FALSE	90.737	51	9	94	9	300	32.9	8.13	315.4	9	0	95.3	117	102.9	104.7	106.6	79.4	116.5	79.9	97.6	2.12222e+07	4.11e+07	2.72953e+07	2.48278e+07	2.79979e+07	1.18247e+07	2.86392e+07	1.40283e+07	1.93527e+07	3.34727e+07	4.11e+07	3.61628e+07	3.67924e+07	3.74717e+07	2.79058e+07	4.09434e+07	2.80858e+07	3.42913e+07	High	High	High	High	High
FALSE	High	Master Protein	Q9UQE7	Structural maintenance of chromosomes protein 3 OS=Homo sapiens OX=9606 GN=SMC3 PE=1 SV=2	0	FALSE	90.55	21	20	64	20	1217	141.5	7.18	176.52	20	0	107.2	112.1	104.9	104.1	103.3	100.9	84.1	91.6	91.9	3.05021e+07	5.03192e+07	3.55409e+07	3.1532e+07	3.46376e+07	1.91388e+07	2.58943e+07	2.05416e+07	2.29234e+07	4.81095e+07	5.03192e+07	4.70872e+07	4.67273e+07	4.6358e+07	4.53157e+07	3.77468e+07	4.11258e+07	4.12697e+07	High	High	High	High	High
FALSE	High	Master Protein	P55265	Double-stranded RNA-specific adenosine deaminase OS=Homo sapiens OX=9606 GN=ADAR PE=1 SV=4	0	FALSE	90.445	20	19	106	19	1226	136	8.65	230.23	19	0	97.8	103.1	99	104.3	102.1	92.4	100.3	104.2	96.8	3.59317e+07	5.93926e+07	4.30069e+07	4.052e+07	4.42049e+07	2.25498e+07	4.06271e+07	2.99952e+07	3.14854e+07	5.6678e+07	5.97405e+07	5.73727e+07	6.04287e+07	5.91626e+07	5.35679e+07	5.81556e+07	6.04138e+07	5.61126e+07	High	High	High	High	High
FALSE	High	Master Protein	P42166	Lamina-associated polypeptide 2, isoform alpha OS=Homo sapiens OX=9606 GN=TMPO PE=1 SV=2	0	FALSE	90.43	35	15	95	8	694	75.4	7.66	286.41	15	7	112.6	109.2	116.4	108.7	120.4	102.3	83.8	67.4	79.2	5.14402e+07	7.88383e+07	6.34496e+07	5.29572e+07	6.49641e+07	3.11519e+07	4.21756e+07	2.40122e+07	3.18167e+07	8.12613e+07	7.88383e+07	8.40628e+07	78477395	86946173	7.38217e+07	6.05287e+07	4.86527e+07	5.71575e+07	High	High	High	High	High
FALSE	High	Master Protein	J3QQV2	Monocarboxylate transporter 4 OS=Homo sapiens OX=9606 GN=SLC16A3 PE=1 SV=9	0	FALSE	90.373	29	13	82	13	417	44.4	7.33	263.77	13	0	102.8	110.3	101.7	94	91.9	81.8	94.1	126.7	96.7	4.83542e+07	8.21873e+07	5.72245e+07	4.72979e+07	5.08768e+07	2.56495e+07	4.90557e+07	4.71646e+07	4.06129e+07	7.66193e+07	8.22089e+07	7.58153e+07	7.00908e+07	6.84682e+07	6.10089e+07	7.01312e+07	9.44271e+07	7.20981e+07	High	High	High	High	High
FALSE	High	Master Protein	P46063	ATP-dependent DNA helicase Q1 OS=Homo sapiens OX=9606 GN=RECQL PE=1 SV=3	0	FALSE	90.179	36	17	91	17	649	73.4	7.88	220.01	17	0	102.9	102.6	97.3	92.6	100.8	89.6	95.9	120	98.5	4.27013e+07	67635304	4.81473e+07	4.08673e+07	4.94851e+07	2.48321e+07	4.38895e+07	3.95184e+07	3.64931e+07	6.78444e+07	67635304	64162456	6.10418e+07	6.64754e+07	5.90652e+07	6.32547e+07	7.91188e+07	6.49682e+07	High	High	High	High	High
FALSE	High	Master Protein	P39687	Acidic leucine-rich nuclear phosphoprotein 32 family member A OS=Homo sapiens OX=9606 GN=ANP32A PE=1 SV=1	0	FALSE	90.135	47	13	106	7	249	28.6	4.09	326.93	13	6	112.6	100.9	112.8	109.3	115.8	121	83.7	74.4	69.4	7.78014e+07	1.10042e+08	9.28512e+07	8.02629e+07	9.43998e+07	5.58937e+07	6.36254e+07	4.03768e+07	4.23459e+07	1.22864e+08	1.10042e+08	1.23016e+08	1.19285e+08	1.26342e+08	1.31996e+08	9.13447e+07	8.11621e+07	7.57537e+07	High	High	High	High	High
FALSE	High	Master Protein	B5MDF5	GTP-binding nuclear protein Ran OS=Homo sapiens OX=9606 GN=RAN PE=1 SV=1	0	FALSE	90.014	45	13	269	13	233	26.2	7.01	833.73	13	0	99	109.9	98.3	97.5	98.1	96	104.2	93.7	103.3	3.50112e+08	6.13083e+08	4.13831e+08	3.66915e+08	4.09022e+08	2.27058e+08	4.06838e+08	261009997	3.25254e+08	5.52829e+08	6.13235e+08	5.48677e+08	5.44315e+08	5.4766e+08	5.36166e+08	5.81859e+08	5.23018e+08	5.76456e+08	High	High	High	High	High
FALSE	High	Master Protein	Q9UBQ7	Glyoxylate reductase/hydroxypyruvate reductase OS=Homo sapiens OX=9606 GN=GRHPR PE=1 SV=1	0	FALSE	89.991	52	10	94	10	328	35.6	7.39	281.21	10	0	100.8	96.5	93.9	112.9	119.1	107.2	90	83	96.6	3.85526e+07	5.79093e+07	4.25628e+07	4.59289e+07	5.36551e+07	2.73097e+07	37965842	2.49892e+07	3.28864e+07	6.08072e+07	5.82173e+07	5.66313e+07	6.80621e+07	7.18106e+07	6.46463e+07	5.42769e+07	5.00303e+07	5.8272e+07	High	High	High	High	High
FALSE	High	Master Protein	Q96N67	Dedicator of cytokinesis protein 7 OS=Homo sapiens OX=9606 GN=DOCK7 PE=1 SV=4	0	FALSE	89.877	9	15	73	15	2140	242.4	6.8	166.2	15	0	97.8	107.2	110.2	98.5	83.5	94.6	95.5	118.8	93.9	8.38773e+06	1.42697e+07	1.13364e+07	8.74078e+06	8.2752e+06	5.2753e+06	9.04514e+06	7.99238e+06	7.00949e+06	1.36203e+07	1.49252e+07	1.53394e+07	1.37224e+07	1.1626e+07	1.31668e+07	1.33045e+07	1.6543e+07	1.30804e+07	High	High	High	High	High
FALSE	High	Master Protein	P13647	Keratin, type II cytoskeletal 5 OS=Homo sapiens OX=9606 GN=KRT5 PE=1 SV=3	0	FALSE	89.859	33	22	162	10	590	62.3	7.74	380.54	22	0	98.2	84.1	128.4	78.5	145	100.4	91.6	86.3	87.4	2.32987e+07	3.13247e+07	3.64831e+07	1.93302e+07	40768929	1.59184e+07	2.35823e+07	1.58402e+07	1.82499e+07	3.69643e+07	3.16444e+07	4.83355e+07	2.95382e+07	5.45757e+07	3.77816e+07	3.44529e+07	3.24827e+07	3.29055e+07	High	Peak Found	High	Peak Found	High
FALSE	High	Master Protein	Q9UKM9	RNA-binding protein Raly OS=Homo sapiens OX=9606 GN=RALY PE=1 SV=1	0	FALSE	89.636	41	11	118	11	306	32.4	9.17	390.53	11	0	103.5	110.6	101.9	100.3	99.2	103.1	109.4	72.5	99.5	1.06688e+08	1.79592e+08	1.24796e+08	1.10093e+08	1.20328e+08	7.09059e+07	1.24422e+08	5.87038e+07	9.1318e+07	1.68273e+08	1.79903e+08	1.65679e+08	1.63147e+08	1.6132e+08	1.67712e+08	1.77877e+08	1.17853e+08	1.61808e+08	High	High	High	High	High
FALSE	High	Master Protein	Q96CW1	AP-2 complex subunit mu OS=Homo sapiens OX=9606 GN=AP2M1 PE=1 SV=2	0	FALSE	89.022	42	16	111	16	435	49.6	9.54	249.28	16	0	97.3	104.6	90.9	92.4	92.3	83.8	116.5	121.5	100.6	3.8216e+07	6.51766e+07	4.23646e+07	3.89328e+07	4.2806e+07	2.19915e+07	5.0752e+07	3.77813e+07	3.49388e+07	6.07995e+07	6.53288e+07	5.67547e+07	5.77371e+07	5.76414e+07	5.23327e+07	7.27836e+07	7.59065e+07	6.28452e+07	High	High	High	High	High
FALSE	High	Master Protein	P15121	Aldo-keto reductase family 1 member B1 OS=Homo sapiens OX=9606 GN=AKR1B1 PE=1 SV=3	0	FALSE	88.88	50	10	113	9	316	35.8	6.98	304.37	10	0	94.1	105.6	102.6	93	104.1	89.2	103.2	93	115.3	3.20326e+07	5.66933e+07	4.15399e+07	3.36638e+07	4.17396e+07	2.02789e+07	3.87234e+07	2.4932e+07	3.49111e+07	5.05234e+07	5.66933e+07	5.50351e+07	4.98865e+07	5.58631e+07	4.78575e+07	5.536e+07	4.99158e+07	6.18595e+07	High	High	High	High	High
FALSE	High	Master Protein	P00492	Hypoxanthine-guanine phosphoribosyltransferase OS=Homo sapiens OX=9606 GN=HPRT1 PE=1 SV=2	0	FALSE	88.86	70	12	136	12	218	24.6	6.68	436.59	12	0	102.4	104.2	100.1	99.4	92.5	98.9	100.7	100.9	100.9	6.87457e+07	1.10024e+08	80126433	7.10926e+07	7.31636e+07	4.42525e+07	7.47167e+07	53310688	60092805	1.08575e+08	1.10444e+08	1.06157e+08	1.05352e+08	9.81022e+07	1.04814e+08	1.06817e+08	1.07001e+08	1.06949e+08	High	High	High	High	High
FALSE	High	Master Protein	P05386	60S acidic ribosomal protein P1 OS=Homo sapiens OX=9606 GN=RPLP1 PE=1 SV=1	0	FALSE	88.837	73	5	74	5	114	11.5	4.32	342.9	5	0	94.9	87.9	99.2	112.2	120.5	121.5	89.5	75.8	98.5	1.09448e+08	1.60244e+08	1.36434e+08	1.37985e+08	1.6415e+08	9.3892e+07	1.14075e+08	6.90434e+07	1.01374e+08	1.73028e+08	1.60244e+08	1.80759e+08	204480021	2.19694e+08	2.21581e+08	1.63084e+08	1.3823e+08	1.79627e+08	High	High	High	High	High
FALSE	High	Master Protein	P13798	Acylamino-acid-releasing enzyme OS=Homo sapiens OX=9606 GN=APEH PE=1 SV=4	0	FALSE	88.821	30	15	133	15	732	81.2	5.48	366.31	15	0	96.8	105.8	97.2	96.8	94.1	95.2	98.5	114.8	100.8	5.16575e+07	8.89176e+07	6.17683e+07	5.50468e+07	5.91257e+07	3.38854e+07	5.81166e+07	4.82213e+07	4.78469e+07	8.17184e+07	8.93289e+07	8.20582e+07	8.1666e+07	7.93934e+07	8.03515e+07	8.31039e+07	9.68958e+07	85105502	High	High	High	High	High
FALSE	High	Master Protein	O76003	Glutaredoxin-3 OS=Homo sapiens OX=9606 GN=GLRX3 PE=1 SV=2	0	FALSE	88.77	43	13	80	13	335	37.4	5.39	243.74	13	0	114.5	101.5	108.5	110.3	108.3	107.9	94.6	71.2	83.1	49879866	6.97106e+07	5.62743e+07	5.11251e+07	5.55962e+07	3.14143e+07	4.54528e+07	2.40935e+07	3.22125e+07	7.8673e+07	6.97106e+07	7.45563e+07	7.57623e+07	7.44085e+07	7.41365e+07	6.49805e+07	4.89081e+07	5.70779e+07	High	High	High	High	High
FALSE	High	Master Protein	P00491	Purine nucleoside phosphorylase OS=Homo sapiens OX=9606 GN=PNP PE=1 SV=2	0	FALSE	88.727	51	12	93	12	289	32.1	6.95	323.45	12	0	107	100.7	102.1	95.7	95.4	88.2	100.2	101.6	109.2	2.54676e+07	3.77935e+07	2.88351e+07	2.39408e+07	2.67639e+07	1.40288e+07	2.63136e+07	1.90417e+07	2.31319e+07	4.01688e+07	3.77935e+07	3.83121e+07	3.59082e+07	3.58201e+07	3.31075e+07	3.76186e+07	3.81229e+07	4.09878e+07	High	High	High	High	High
FALSE	High	Master Protein	Q5SRE5	Nucleoporin NUP188 OS=Homo sapiens OX=9606 GN=NUP188 PE=1 SV=1	0	FALSE	88.602	16	18	90	18	1749	195.9	6.73	217.49	18	0	91.9	106.7	90.1	98.3	85.2	82.5	104.1	134.7	106.3	1.25877e+07	2.28928e+07	1.45201e+07	1.44603e+07	1.39194e+07	7.65983e+06	1.59504e+07	1.48115e+07	1.30443e+07	2.04547e+07	2.37598e+07	2.00677e+07	2.1883e+07	1.89721e+07	1.83611e+07	2.31818e+07	2.99931e+07	2.3672e+07	High	High	High	High	High
FALSE	High	Master Protein	Q07666	KH domain-containing, RNA-binding, signal transduction-associated protein 1 OS=Homo sapiens OX=9606 GN=KHDRBS1 PE=1 SV=1	0	FALSE	88.568	24	7	102	7	443	48.2	8.66	284.55	7	0	121.2	111.6	105.2	109	103.5	108.9	84.8	68.2	87.6	4.09083e+07	5.91027e+07	4.23e+07	39132046	4.10543e+07	2.45384e+07	3.1349e+07	1.77788e+07	2.61307e+07	6.45514e+07	5.94154e+07	5.60422e+07	5.80418e+07	5.50977e+07	5.80016e+07	4.51731e+07	3.6326e+07	4.66797e+07	High	High	High	High	High
FALSE	High	Master Protein	P39060	Collagen alpha-1(XVIII) chain OS=Homo sapiens OX=9606 GN=COL18A1 PE=1 SV=5	0	FALSE	88.253	13	14	72	14	1754	178.1	6.01	251.26	14	0	94.3	109.9	88.7	97.5	101.6	81.5	102.7	109.5	114.3	1.85645e+07	3.43905e+07	2.09e+07	2.05296e+07	2.37887e+07	1.06932e+07	2.25502e+07	1.71642e+07	2.01265e+07	2.97534e+07	3.46815e+07	2.79991e+07	3.07753e+07	3.20569e+07	25714080	3.24048e+07	3.4541e+07	3.60538e+07	High	High	High	High	High
FALSE	High	Master Protein	O14979-2	Isoform 2 of Heterogeneous nuclear ribonucleoprotein D-like OS=Homo sapiens OX=9606 GN=HNRNPDL	0	FALSE	88.164	40	12	109	10	301	33.6	7.31	287.75	12	2	117.6	106	117.7	106	103.6	108.2	92.5	62.9	85.5	1.94808e+08	2.76954e+08	2.31949e+08	1.86675e+08	202204623	1.19731e+08	1.68686e+08	8.15192e+07	1.25923e+08	3.0726e+08	2.76954e+08	3.07479e+08	2.76785e+08	2.70719e+08	2.82588e+08	2.41566e+08	1.64327e+08	2.23453e+08	High	High	High	High	High
FALSE	High	Master Protein	O75821	Eukaryotic translation initiation factor 3 subunit G OS=Homo sapiens OX=9606 GN=EIF3G PE=1 SV=2	0	FALSE	88.064	41	14	140	14	320	35.6	6.13	386.1	14	0	116.8	105.4	119.3	101.8	107.9	106.8	92.2	69.8	79.9	6.82287e+07	9.70597e+07	8.28434e+07	6.32407e+07	7.42183e+07	4.15327e+07	5.94228e+07	3.19822e+07	4.13325e+07	1.07614e+08	9.70842e+07	1.0988e+08	9.37164e+07	9.93495e+07	9.83966e+07	8.49523e+07	6.43053e+07	7.36029e+07	High	High	High	High	High
FALSE	High	Master Protein	P62820	Ras-related protein Rab-1A OS=Homo sapiens OX=9606 GN=RAB1A PE=1 SV=3	0	FALSE	88.041	68	12	194	4	205	22.7	6.21	571.77	12	0	103.4	90.1	109.6	94.6	83.8	84.7	99.7	136.3	97.7	2.94828e+07	3.99337e+07	3.71913e+07	2.84267e+07	2.78384e+07	1.60104e+07	3.1229e+07	3.06147e+07	2.47993e+07	4.65018e+07	4.0525e+07	4.92738e+07	4.25096e+07	3.76567e+07	3.8079e+07	4.48172e+07	6.12929e+07	4.39424e+07	High	High	High	High	High
FALSE	High	Master Protein	P49915	GMP synthase [glutamine-hydrolyzing] OS=Homo sapiens OX=9606 GN=GMPS PE=1 SV=1	0	FALSE	87.818	31	16	110	16	693	76.7	6.87	300.39	16	0	98.7	118.9	110.4	92.6	115.9	95.1	105.2	74.7	88.5	20321161	3.90348e+07	2.72834e+07	2.02827e+07	2.84333e+07	1.30919e+07	2.40156e+07	1.18981e+07	1.62377e+07	3.25756e+07	3.92231e+07	36435746	3.05487e+07	3.82233e+07	3.13796e+07	3.46916e+07	2.46543e+07	2.91877e+07	High	High	High	High	High
FALSE	High	Master Protein	Q53GQ0	Very-long-chain 3-oxoacyl-CoA reductase OS=Homo sapiens OX=9606 GN=HSD17B12 PE=1 SV=2	0	FALSE	87.777	45	14	103	14	312	34.3	9.32	311.32	14	0	95.8	101.9	81.6	89.6	85.9	81.4	110.3	135.9	117.5	3.65067e+07	6.10242e+07	3.65886e+07	3.61361e+07	3.84336e+07	2.03426e+07	4.60926e+07	4.0788e+07	3.98428e+07	5.75803e+07	6.12269e+07	4.90241e+07	5.3836e+07	5.16087e+07	4.88791e+07	6.62772e+07	8.16606e+07	7.05981e+07	High	High	High	High	High
FALSE	High	Master Protein	Q5QNW6	Histone H2B type 2-F OS=Homo sapiens OX=9606 GN=H2BC18 PE=1 SV=3	0	FALSE	87.681	38	11	775	11	126	13.9	10.32	2060.52	11	0	101.1	92	96.3	95.8	96.2	103.5	100.2	107.9	107	3024548769	4339227728	3431040094	3049320192	3392404535	2070224708	3307377517	2542554093	2848164805	4770470804	4339227728	4545696067	4518791262	4540303313	4885651053	4728311037	5090563537	5046712226	High	High	High	High	High
FALSE	High	Master Protein	P98179	RNA-binding protein 3 OS=Homo sapiens OX=9606 GN=RBM3 PE=1 SV=1	0	FALSE	87.615	55	7	100	7	157	17.2	8.91	375.66	7	0	127.2	106.6	110.1	106.5	102.9	118.1	95.1	50.6	82.9	9.86877e+07	1.30496e+08	1.01665e+08	8.79793e+07	9.38023e+07	6.11286e+07	8.12166e+07	3.09087e+07	5.72681e+07	1.55655e+08	1.30496e+08	1.34693e+08	1.30377e+08	1.25895e+08	1.44583e+08	1.16381e+08	6.18834e+07	1.01474e+08	High	High	High	High	High
FALSE	High	Master Protein	M0R0P8	Unconventional myosin-IXb OS=Homo sapiens OX=9606 GN=MYO9B PE=1 SV=1	0	FALSE	87.593	11	19	77	19	2157	243.2	8.78	176.19	19	0	107.2	100.4	93.7	100.4	96.4	105.8	89.3	112.1	94.8	2.21851e+07	3.2742e+07	2.34229e+07	2.24249e+07	2.38384e+07	1.47541e+07	2.06816e+07	1.85337e+07	1.77101e+07	3.54864e+07	3.3253e+07	3.10324e+07	3.32315e+07	3.19047e+07	3.5021e+07	2.9567e+07	3.7106e+07	3.13809e+07	High	High	High	High	High
FALSE	High	Master Protein	Q9NZB2	Constitutive coactivator of PPAR-gamma-like protein 1 OS=Homo sapiens OX=9606 GN=FAM120A PE=1 SV=2	0	FALSE	87.535	15	12	60	12	1118	121.8	8.88	184.96	12	0	97.7	119.3	101.7	92.4	90	84.5	104.7	106.3	103.3	1.90687e+07	3.67147e+07	2.36246e+07	1.89425e+07	20696563	1.08727e+07	2.20915e+07	1.63444e+07	1.79332e+07	3.00761e+07	3.67147e+07	3.12996e+07	2.84334e+07	2.76997e+07	2.59978e+07	3.22083e+07	3.27227e+07	3.17762e+07	High	High	High	High	High
FALSE	High	Master Protein	Q68E01	Integrator complex subunit 3 OS=Homo sapiens OX=9606 GN=INTS3 PE=1 SV=1	0	FALSE	87.45	19	12	51	11	1043	118	5.8	156.81	12	0	111.8	104.7	88	102	103.9	104.9	77.3	99.8	107.7	1.048e+07	1.55255e+07	1.00308e+07	1.01456e+07	1.14035e+07	6.51472e+06	7.34409e+06	7.22859e+06	8.80881e+06	1.68843e+07	1.58111e+07	1.32896e+07	1.53939e+07	1.56812e+07	1.58307e+07	1.167e+07	1.50659e+07	1.62556e+07	High	High	High	High	High
FALSE	High	Master Protein	Q99733	Nucleosome assembly protein 1-like 4 OS=Homo sapiens OX=9606 GN=NAP1L4 PE=1 SV=1	0	FALSE	87.269	39	12	130	9	375	42.8	4.69	387.21	12	0	108.3	107	114.3	104.1	100.6	96.4	79.9	93.5	96	3.76261e+07	5.89326e+07	4.75952e+07	3.85194e+07	4.10874e+07	2.25294e+07	3.01231e+07	2.56445e+07	2.98849e+07	5.97647e+07	5.90363e+07	6.30577e+07	5.74611e+07	5.55027e+07	5.31686e+07	4.41115e+07	5.15805e+07	5.29536e+07	High	High	High	High	High
FALSE	High	Master Protein	H0Y993	DEK oncogene (DNA binding), isoform CRA_b OS=Homo sapiens OX=9606 GN=DEK PE=1 SV=2	0	FALSE	87.214	37	15	128	15	380	43.2	8.56	327.02	15	0	101.4	94.9	101.9	100.8	94.9	105.3	94	111.7	95	9.08106e+07	1.34399e+08	108441136	9.6133e+07	1.00391e+08	6.31692e+07	9.29539e+07	7.90546e+07	7.59664e+07	1.43664e+08	1.34399e+08	1.44393e+08	1.42824e+08	1.3436e+08	1.49109e+08	1.3311e+08	1.58273e+08	1.34606e+08	High	High	High	High	High
FALSE	High	Master Protein	Q86SF2	N-acetylgalactosaminyltransferase 7 OS=Homo sapiens OX=9606 GN=GALNT7 PE=1 SV=1	0	FALSE	87.086	28	16	105	11	657	75.3	7.11	234.79	16	5	40.4	54.6	46	49.7	54.9	29.2	208	160.6	256.7	6.91367e+07	1.468e+08	9.37027e+07	9.04699e+07	1.1041e+08	32955527	3.92552e+08	2.16456e+08	3.90914e+08	1.09046e+08	1.47232e+08	1.24181e+08	1.34124e+08	1.48057e+08	7.87062e+07	561326422	4.33361e+08	6.92877e+08	High	High	High	High	High
FALSE	High	Master Protein	Q9P258	Protein RCC2 OS=Homo sapiens OX=9606 GN=RCC2 PE=1 SV=2	0	FALSE	87.027	24	13	101	13	522	56	8.78	274.41	13	0	102.1	102	107.3	104.6	106.9	103.8	100.6	80.9	91.7	3.4701e+07	54567651	4.34125e+07	3.76297e+07	4.26944e+07	2.35454e+07	3.77124e+07	21658863	2.77445e+07	5.47321e+07	5.4677e+07	5.75161e+07	5.60708e+07	5.72864e+07	5.56303e+07	5.39146e+07	4.33627e+07	4.9161e+07	High	High	High	High	High
FALSE	High	Master Protein	O75489	NADH dehydrogenase [ubiquinone] iron-sulfur protein 3, mitochondrial OS=Homo sapiens OX=9606 GN=NDUFS3 PE=1 SV=1	0	FALSE	86.613	50	11	85	11	264	30.2	7.5	234.48	11	0	101.4	101.1	94.3	84.3	91.5	94.1	100.8	121.3	111.3	2.93291e+07	4.61263e+07	3.2201e+07	2.59341e+07	31169365	1.81324e+07	3.21466e+07	2.76378e+07	2.866e+07	4.62594e+07	4.61263e+07	4.30078e+07	3.84317e+07	4.17162e+07	4.29107e+07	4.59577e+07	5.5333e+07	5.07832e+07	High	High	High	High	High
FALSE	High	Master Protein	P14550	Aldo-keto reductase family 1 member A1 OS=Homo sapiens OX=9606 GN=AKR1A1 PE=1 SV=3	0	FALSE	86.565	57	15	90	14	325	36.6	6.79	269.23	15	1	116.8	105.8	100.9	107	103	127.2	82.6	76.7	79.9	5.23056e+07	7.47102e+07	5.3814e+07	5.09904e+07	5.43872e+07	3.80697e+07	4.08288e+07	2.70761e+07	3.18704e+07	8.24991e+07	7.47102e+07	7.12967e+07	7.55627e+07	7.27903e+07	8.98462e+07	5.83699e+07	5.42083e+07	5.64717e+07	High	High	High	High	High
[truncated: 3,584 more rows]
[truncated: 6 more columns]

## Sheet: S-Trap (raw)
Checked	Protein FDR Confidence: Combined	Master	Accession	Description	Exp. q-value: Combined	Contaminant	Sum PEP Score	Coverage [%]	# Peptides	# PSMs	# Unique Peptides	# AAs	MW [kDa]	calc. pI	Score Sequest HT: Sequest HT	# Peptides (by Search Engine): Sequest HT	# Razor Peptides	Abundances (Scaled): F10: Sample	Abundances (Scaled): F11: Sample	Abundances (Scaled): F12: Sample	Abundances (Scaled): F13: Sample	Abundances (Scaled): F14: Sample	Abundances (Scaled): F15: Sample	Abundances (Scaled): F16: Sample	Abundances (Scaled): F17: Sample	Abundances (Scaled): F18: Sample	Abundance: F10: Sample	Abundance: F11: Sample	Abundance: F12: Sample	Abundance: F13: Sample	Abundance: F14: Sample	Abundance: F15: Sample	Abundance: F16: Sample	Abundance: F17: Sample	Abundance: F18: Sample	Abundances (Normalized): F10: Sample	Abundances (Normalized): F11: Sample	Abundances (Normalized): F12: Sample	Abundances (Normalized): F13: Sample	Abundances (Normalized): F14: Sample	Abundances (Normalized): F15: Sample	Abundances (Normalized): F16: Sample	Abundances (Normalized): F17: Sample	Abundances (Normalized): F18: Sample	Found in Sample: [S10] F10: Sample	Found in Sample: [S11] F11: Sample	Found in Sample: [S12] F12: Sample	Found in Sample: [S13] F13: Sample	Found in Sample: [S14] F14: Sample
[truncated: 4,723 more rows]
[truncated: 6 more columns]

[truncated: 3 more sheets: Unique proteins, KEGG pathway, CC]
