# Supplementary material for: Optimizing MS-Based Multi-Omics: Comparative Analysis of Protein, Metabolite, and Lipid Extraction Techniques
Source: Metabolites. 2024 Jan 3;14(1):34. doi: 10.3390/metabo14010034 (PMC10820684; doi:10.3390/metabo14010034)
Supplement: Supplementary file 1 [file metabolites-14-00034-s001.zip › Supplementary Table S3.xlsx]

## Sheet: VIP score
Name	Comp. 1
Isocytosine	3.24
Sphingosine (d18:1)	3.1695
Bis(methylbenzylidene)sorbitol	3.0677
Chlorpheniramine	2.8732
Dihomo-gamma-linolenic acid ethyl ester (ethyl DGLA)	2.8547
Adenosine 3'5'-cyclic monophosphate	2.7672
Donepezil	2.7556
Palmitoyl sphingomyelin	2.5937
Palmitoylcarnitine	2.4106
8Z,11Z,14Z-Eicosatrienoic acid (DGLA)	1.8652
Urocanic acid	1.8438
Cytidine 5'-monophosphate (hydrate)	1.8417
Adenosine	1.7762
gamma-Linolenic acid ethyl ester	1.6702
Coniine	1.5746
5-Fluoro JWH 018 adamantyl analog	1.5475
4-(2,3-dihydrobenzo[b]furan-5-yl)pyrimidine-2-thiol	1.4605
1-Stearoylglycerol	1.3908
3'-Adenosine monophosphate (3'-AMP)	1.3734
O-Arachidonoyl ethanolamine	1.3014
Monoolein	1.2925
Hexadecanamide	1.2774
Acebutolol	1.2625
4-[(6E)-3-Hydroxy-8,10-dimethyl-2-(methylamino)-6-dodecen-1-yl]phenol	1.2616
10-HDA	1.1953
Alprenolol	1.1733
PLK	1.1527
Oleamide	1.0931
Bis(2,2,6,6-tetramethyl-4-piperidyl)sebacate	1.0892
NP-001346	1.0805

## Sheet: ANOVA
Compound name	f.value	p.value	-log10(p)	FDR	Fisher's LSD
Adenosine	207.66	2.888e-06	5.5394	0.00023537	Folch - MeOH; Matyash - MeOH; Folch - Matyash
Isocytosine	183.82	4.1411e-06	5.3829	0.00023537	Folch - MeOH; Matyash - MeOH
Adenosine 3'5'-cyclic monophosphate	169.8	5.2327e-06	5.2813	0.00023537	Folch - MeOH; Matyash - MeOH
3-(tert-butyl)-1-methyl-4,5-dihydro-1H-pyrazol-5-one	155.56	6.7732e-06	5.1692	0.00023537	Folch - MeOH; Folch - Matyash
Donepezil	140.56	9.1251e-06	5.0398	0.00025368	MeOH - Folch; MeOH - Matyash
NP-001346	106.42	2.0612e-05	4.6859	0.00043513	Folch - MeOH; Matyash - MeOH; Folch - Matyash
Bis(methylbenzylidene)sorbitol	101.84	2.3429e-05	4.6302	0.00043513	MeOH - Folch; MeOH - Matyash
N-[(S)-(+)-1-Ethoxycarbonyl-3-phenylpropyl]-L-alanine	95.247	2.8471e-05	4.5456	0.00043513	MeOH - Folch; MeOH - Matyash
Palmitoylcarnitine	91.936	3.1555e-05	4.5009	0.00043513	MeOH - Folch; MeOH - Matyash; Matyash - Folch
Adenosine 5'-monophosphate	91.635	3.1857e-05	4.4968	0.00043513	Folch - MeOH; Matyash - MeOH; Folch - Matyash
Dihomo-γ-linolenic acid ethyl ester	89.212	3.4435e-05	4.463	0.00043513	MeOH - Folch; MeOH - Matyash
2,4-Dimethylbenzaldehyde	62.277	9.707e-05	4.0129	0.00098581	Folch - MeOH; Matyash - MeOH
Spermine	62.254	9.7172e-05	4.0125	0.00098581	Folch - MeOH; Matyash - MeOH; Folch - Matyash
L(-)-Carnitine	61.787	9.929e-05	4.0031	0.00098581	Folch - MeOH; Folch - Matyash
Oleamide	58.699	0.00011496	3.9395	0.001037	MeOH - Folch; MeOH - Matyash; Matyash - Folch
1-Stearoylglycerol	56.913	0.00012555	3.9012	0.001037	MeOH - Folch; MeOH - Matyash
Chlorpheniramine	56.711	0.00012682	3.8968	0.001037	MeOH - Folch; MeOH - Matyash
S-Adenosylhomocysteine	46.646	0.00022066	3.6563	0.0015788	Folch - MeOH; Folch - Matyash
Benzo[E]pyrazolo[5,1-c][1,2,4]triazin-8-yl N,N-dimethylcarbamate	46.315	0.00022512	3.6476	0.0015788	Folch - MeOH; Matyash - MeOH
Choline	45.797	0.00023237	3.6338	0.0015788	Folch - MeOH; Folch - Matyash
1-Methylnicotinamide	42.806	0.00028094	3.5514	0.0015788	Folch - MeOH; Folch - Matyash
12-oxo Phytodienoic Acid	42.628	0.00028424	3.5463	0.0015788	MeOH - Folch; Matyash - Folch
Adenine	42.62	0.00028439	3.5461	0.0015788	Folch - MeOH; Matyash - MeOH; Folch - Matyash
Methohexital	42.304	0.00029036	3.5371	0.0015788	Folch - MeOH; Matyash - MeOH
D-(+)-Proline	41.716	0.00030198	3.52	0.0015788	Folch - MeOH; Folch - Matyash
Nicotinamide adenine dinucleotide (NAD+)	41.573	0.00030489	3.5159	0.0015788	Folch - MeOH; Folch - Matyash
Cyclic ADP-ribose	41.453	0.00030737	3.5123	0.0015788	Folch - MeOH; Matyash - MeOH; Folch - Matyash
8Z,11Z,14Z-Eicosatrienoic acid	40.439	0.00032941	3.4823	0.0015788	MeOH - Folch; MeOH - Matyash
Adenosine diphosphate (ADP)	40.194	0.00033503	3.4749	0.0015788	Folch - MeOH; Matyash - MeOH; Folch - Matyash
Coniine	39.952	0.00034074	3.4676	0.0015788	MeOH - Folch; MeOH - Matyash
Monoolein	36.464	0.00043928	3.3573	0.0019325	MeOH - Folch; MeOH - Matyash
Sphingosine (d18:1)	35.715	0.0004653	3.3323	0.0019325	MeOH - Folch; MeOH - Matyash
3'-Adenosine monophosphate (3'-AMP)	35.679	0.00046658	3.3311	0.0019325	Folch - MeOH; Matyash - MeOH; Folch - Matyash
Guanine	35.511	0.00047271	3.3254	0.0019325	Folch - MeOH; Folch - Matyash
Quinoline	34.621	0.00050706	3.2949	0.0020138	Folch - MeOH; Matyash - MeOH; Folch - Matyash
4-Hydroxybenzaldehyde	32.98	0.00057967	3.2368	0.0022166	Folch - MeOH; Folch - Matyash
L-Tyrosine	32.768	0.00059002	3.2291	0.0022166	Folch - MeOH; Folch - Matyash
γ-Linolenic acid ethyl ester	28.752	0.00084347	3.0739	0.0030853	MeOH - Folch; MeOH - Matyash
Niflumic acid	27.44	0.00095724	3.019	0.0032583	Folch - MeOH; Folch - Matyash
Hexadecanamide	27.434	0.00095782	3.0187	0.0032583	MeOH - Folch; MeOH - Matyash
L-Phenylalanine	27.399	0.00096109	3.0172	0.0032583	Folch - MeOH; Matyash - MeOH; Folch - Matyash
Nicotinamide adenine dinucleotide phosphate (NADP+)	26.385	0.0010641	2.973	0.0035218	Folch - MeOH; Matyash - MeOH; Folch - Matyash
Ethyl myristate	25.915	0.0011168	2.952	0.0036102	MeOH - Folch; MeOH - Matyash
Penicillin G	25.654	0.0011477	2.9402	0.0036257	Folch - MeOH; Folch - Matyash
PLK	24.953	0.0012361	2.9079	0.0037961	MeOH - Folch; MeOH - Matyash; Folch - Matyash
trans,trans-2,4-Heptadienal	24.803	0.0012563	2.9009	0.0037961	MeOH - Folch; MeOH - Matyash
L-Isoleucine	24.469	0.0013027	2.8851	0.0038528	Folch - MeOH; MeOH - Matyash; Folch - Matyash
1-(4-Chlorophenyl)-2-[(4-hydroxy-5-isopentyl-6-methylpyrimidin-2-yl)thio]ethan-1-one	24.127	0.0013525	2.8689	0.0039108	Folch - MeOH; Folch - Matyash
Inosine	23.955	0.0013786	2.8605	0.0039108	Folch - MeOH; Folch - Matyash
o-Toluidine	23.049	0.0015276	2.816	0.0042427	Folch - MeOH; Matyash - MeOH; Folch - Matyash
4-(2,3-dihydrobenzo[b]furan-5-yl)pyrimidine-2-thiol	22.885	0.0015567	2.8078	0.0042427	MeOH - Folch; MeOH - Matyash
Urocanic acid	22.669	0.0015964	2.7969	0.0042672	Folch - MeOH; Matyash - MeOH
10-HDA	21.9	0.0017489	2.7572	0.0045867	MeOH - Folch; MeOH - Matyash
(+/-)5(6)-EET Ethanolamide	20.509	0.0020781	2.6823	0.0053493	MeOH - Matyash; Folch - Matyash
2-Isopropylaniline	20.125	0.0021832	2.6609	0.0055175	Folch - MeOH; Matyash - MeOH; Folch - Matyash
Propionylcarnitine	19.161	0.0024808	2.6054	0.0061576	Folch - MeOH; Folch - Matyash
Allopurinol	18.294	0.0027965	2.5534	0.0068194	Folch - MeOH; Folch - Matyash
2,6-Dimethyl-γ-pyrone	18.007	0.0029123	2.5358	0.0069796	Folch - MeOH; Matyash - MeOH
(±)15-HETE	17.744	0.0030246	2.5193	0.0071258	MeOH - Folch; MeOH - Matyash
4-Methoxychalcone	17.442	0.0031607	2.5002	0.0073224	Folch - MeOH; Folch - Matyash
α-Aspartylphenylalanine	16.882	0.0034352	2.464	0.0078278	Folch - MeOH; Folch - Matyash
Bis(2,2,6,6-tetramethyl-4-piperidyl)sebacate	14.571	0.0049771	2.303	0.011154	Matyash - MeOH; Matyash - Folch
Zaprinast	14.48	0.0050555	2.2962	0.011154	Folch - MeOH; Matyash - MeOH
Norepinephrine	14.314	0.0052023	2.2838	0.011299	Folch - MeOH; MeOH - Matyash; Folch - Matyash
Cytidine 5'-diphosphocholine	13.158	0.0063998	2.1938	0.013686	Folch - MeOH; Matyash - MeOH
S-Adenosylmethionine	12.948	0.006656	2.1768	0.014018	Folch - MeOH; Folch - Matyash
Pirbuterol	12.503	0.007247	2.1398	0.014829	Folch - MeOH; Folch - Matyash
2,4-Xylidine	12.497	0.0072547	2.1394	0.014829	Folch - MeOH; Folch - Matyash
Oxprenolol	12.159	0.0077502	2.1107	0.015613	Matyash - MeOH; Matyash - Folch
Cytidine 5'-monophosphate (hydrate)	11.298	0.0092364	2.0345	0.018341	Folch - MeOH; Matyash - MeOH
1,2,3,4-Tetramethyl-1,3-cyclopentadiene	11.063	0.0097077	2.0129	0.019005	MeOH - Folch; MeOH - Matyash
PEG n6	10.511	0.010948	1.9607	0.021136	Folch - MeOH; Matyash - MeOH
4-[(6E)-3-Hydroxy-8,10-dimethyl-2-(methylamino)-6-dodecen-1-yl]phenol	10.32	0.011424	1.9422	0.021752	MeOH - Matyash; Folch - Matyash
Anandamide (AEA)	10.255	0.011595	1.9357	0.02178	MeOH - Matyash; Folch - Matyash
4-(2-Aminoethyl)benzenesulfonylfluoride	10.065	0.012106	1.917	0.022436	MeOH - Folch; MeOH - Matyash
PEG n11	9.3894	0.014197	1.8478	0.025966	Folch - MeOH; Matyash - MeOH
2,6-Xylidine	8.9623	0.015773	1.8021	0.028008	Folch - MeOH; Folch - Matyash
PPG n5	8.9487	0.015827	1.8006	0.028008	Folch - MeOH; Matyash - MeOH
4-oxo-4,5,6,7-tetrahydrobenzo[b]furan-3-carboxylic acid	8.9259	0.015918	1.7981	0.028008	Folch0FolchMatyash-0Folch-0Matyash
PEG n7	7.9852	0.020367	1.6911	0.035388	Folch0FolchMatyash-0Matyash-0MeOH
4-[(1-Cyclopropylethyl)anilino]-4-oxobutanoic acid	7.2685	0.024937	1.6032	0.042793	Folch0FolchMatyash-0Matyash-0Folch
Guanosine 5'-diphosphate (GDP)	7.0283	0.026772	1.5723	0.045382	Folch - MeOH; Folch - Matyash
PEG n5	6.978	0.027179	1.5658	0.045517	Folch - MeOH; Matyash - MeOH
Acebutolol	6.8617	0.028152	1.5505	0.046584	Folch0FolchMatyash-0Matyash-0MeOH
