# Supplementary material for: Optimizing MS-Based Multi-Omics: Comparative Analysis of Protein, Metabolite, and Lipid Extraction Techniques
Source: Metabolites. 2024 Jan 3;14(1):34. doi: 10.3390/metabo14010034 (PMC10820684; doi:10.3390/metabo14010034)
Supplement: Supplementary file 1 [file metabolites-14-00034-s001.zip › Supplementary Table S4.xlsx]

## Sheet: MeOH1
PeakId	AnntID	ChromeClusterId	LipidID	LipidGroupKey	LipidMolec	Grade	IDScore	Rank	ClassKey	SubClassKey	Adduct	IonFormula	BaseModification	SubModification	ObsMz	CalcMz	Charge	Intensity	MS2RT	TopRT	TopHeight	Area	DeltaDa	DeltaPPM	PublicLink	S/N	VCR
14128	280423	5625	TG(16:0_18:1_22:6)+NH4	TG(56:7)+NH4	TG(16:0_18:1_22:6)	C	0.657031	1	TG	triacyl	M+NH4	C59H104N1O6			922.786	922.786	1	1.31394e+06	22.5303	22.5342	1.31394e+06	218612	0.000338941	0.367302	59	1.31394e+06	4
14033	258469	5548	TG(18:1_18:1_18:2)+NH4	TG(54:4)+NH4	TG(18:1_18:1_18:2)	A	0.870877	1	TG	triacyl	M+NH4	C57H106N1O6			900.801	900.801	1	1.51628e+06	22.8809	22.8754	1.51628e+06	340429	-0.000127699	-0.141761	1	1.05237	17
14141	236555	5638	TG(16:0_18:1_18:2)+NH4	TG(52:3)+NH4	TG(16:0_18:1_18:2)	A	0.899765	1	TG	triacyl	M+NH4	C55H104N1O6			874.786	874.786	1	2.86131e+06	22.8761	22.8881	2.86131e+06	530638	0.000314676	0.359718	1	2.86131e+06	8
14030	202713	5545	TG(16:1_16:1_18:1)+NH4	TG(50:3)+NH4	TG(16:1_16:1_18:1)	A	0.584643	1	TG	triacyl	M+NH4	C53H100N1O6			846.754	846.755	1	1.09724e+06	22.5399	22.6155	1.09724e+06	282792	-0.000183182	-0.216334	1	0.99897	8
14044	204647	5559	TG(16:0_16:0_18:1)+NH4	TG(50:1)+NH4	TG(16:0_16:0_18:1)	A	0.907581	1	TG	triacyl	M+NH4	C53H104N1O6			850.786	850.786	1	8.8248e+06	23.1408	23.2154	8.8248e+06	1.12409e+06	-5.59453e-05	-0.0657572	2	8.8248e+06	12
14129	175204	5626	TG(14:0_16:1_18:1)+NH4	TG(48:2)+NH4	TG(14:0_16:1_18:1)	A	0.910246	1	TG	triacyl	M+NH4	C51H98N1O6			820.739	820.739	1	1.61143e+06	22.5351	22.5992	1.61143e+06	364770	0.000534017	0.650654	1	1.61143e+06	10
14133	180930	5630	TG(15:0_16:0_17:0)+NH4	TG(48:0)+NH4	TG(15:0_16:0_17:0)	A	0.751507	1	TG	triacyl	M+NH4	C51H102N1O6			824.77	824.77	1	5.05363e+06	23.1503	23.2356	5.05363e+06	798141	0.000151618	0.18383	1	5.05363e+06	20
14031	144153	5546	TG(14:0_16:1_16:1)+NH4	TG(46:2)+NH4	TG(14:0_16:1_16:1)	C	0.669363	1	TG	triacyl	M+NH4	C49H94N1O6			792.708	792.708	1	410510	22.2129	22.258	410510	93627.1	0.000613028	0.773334	25	1.00595	10
14038	148624	5553	TG(15:0_15:0_16:0)+NH4	TG(46:0)+NH4	TG(15:0_15:0_16:0)	A	0.685387	1	TG	triacyl	M+NH4	C49H98N1O6			796.739	796.739	1	1.56004e+06	22.8271	22.9404	1.56004e+06	308349	0.000186347	0.233888	1	1.56004e+06	20
13957	110488	5486	TG(28:0_16:1)+NH4	TG(44:1)+NH4	TG(28:0_16:1)	C	0.620908	1	TG	triacyl	M+NH4	C47H92N1O6			766.693	766.692	1	464627	22.1906	22.2418	464627	79637.2	0.00113928	1.48597	16	464627	11
13958	111980	5487	TG(14:0_14:0_16:0)+NH4	TG(44:0)+NH4	TG(14:0_14:0_16:0)	A	0.766252	1	TG	triacyl	M+NH4	C47H94N1O6			768.708	768.708	1	1.02149e+06	22.5495	22.5992	1.02149e+06	201970	9.49496e-05	0.123518	1	1.02149e+06	20
13912	92119	5459	TG(12:0_14:0_16:0)+NH4	TG(42:0)+NH4	TG(12:0_14:0_16:0)	B	0.610949	1	TG	triacyl	M+NH4	C45H90N1O6			740.677	740.676	1	551321	22.1953	22.2418	551321	85529.4	0.000618588	0.835166	1	551321	20
12838	278595	5169	PS(46:6)+H	PS(46:6)+H	PS(46:6)	C	0.591731	1	PS	diacyl	M+H	C52H91N1O10P1			920.638	920.638	1	644558	20.3672	20.3862	644558	206222	0.000545971	0.593036	0	0.999401	9
12830	252280	5161	PS(44:4)+H	PS(44:4)+H	PS(44:4)	C	0.514635	1	PS	diacyl	M+H	C50H91N1O10P1			896.636	896.638	1	342829	20.4478	20.3547	342829	84616.8	-0.00183448	-2.04595	3	0.869854	8
10651	218484	4088	PS(42:7)+H	PS(42:7)+H	PS(42:7)	C	0.376951	1	PS	diacyl	M+H	C48H81N1O10P1			862.557	862.559	1	781695	16.4477	16.5316	781695	245668	-0.00210074	-2.43548	6	1.0223	6
11515	219737	4503	PS(24:6_18:0)+H	PS(42:6)+H	PS(24:6_18:0)	B	0.629512	1	PS	diacyl	M+H	C48H83N1O10P1			864.575	864.575	1	3.00328e+06	17.971	17.8569	3.00328e+06	693947	0.00058217	0.67336	0	1.00087	9
12695	225257	5047	PS(42:3)+H	PS(42:3)+H	PS(42:3)	C	0.674427	1	PS	diacyl	M+H	C48H89N1O10P1			870.622	870.622	1	626782	20.242	20.3073	626782	228659	0.000507929	0.583409	6	1.00274	5
12697	227439	5049	PS(18:1_24:1)+H	PS(42:2)+H	PS(18:1_24:1)	B	0.785153	1	PS	diacyl	M+H	C48H91N1O10P1			872.639	872.638	1	858077	20.8074	20.8442	858077	301597	0.00116902	1.33964	0	1.00203	7
12701	234992	5053	PS(24:0_18:1)+H	PS(42:1)+H	PS(24:0_18:1)	A	0.84758	1	PS	diacyl	M+H	C48H93N1O10P1			874.654	874.653	1	850184	21.3634	21.3968	850184	265833	0.000766007	0.875783	0	850184	9
9258	188533	3521	PS(22:6_18:1)+H	PS(40:7)+H	PS(22:6_18:1)	B	0.579229	1	PS	diacyl	M+H	C46H77N1O10P1			834.527	834.528	1	1.51894e+06	14.1648	14.1774	1.51894e+06	432768	-0.00138817	-1.66342	2	1.51894e+06	6
9947	192021	3740	PS(22:5_18:1)+H	PS(40:6)+H	PS(22:5_18:1)	B	0.537616	1	PS	diacyl	M+H	C46H79N1O10P1			836.544	836.544	1	709209	15.9729	16.0611	709209	162822	-1.01503e-05	-0.0121336	0	1.00015	9
10620	193244	4065	PS(22:5_18:0)+H	PS(40:5)+H	PS(22:5_18:0)	B	0.695534	1	PS	diacyl	M+H	C46H81N1O10P1			838.559	838.559	1	1.24033e+07	17.5075	17.3545	1.24033e+07	3.61811e+06	-2.79739e-06	-0.00333594	0	1.01215	3
11424	194038	4424	PS(20:4_20:0)+H	PS(40:4)+H	PS(20:4_20:0)	B	0.633481	1	PS	diacyl	M+H	C46H83N1O10P1			840.574	840.575	1	2.11924e+06	19.0553	19.0014	2.11924e+06	552949	-0.000684053	-0.813792	2	0.998574	8
12781	196594	5122	PS(18:1_22:1)+H	PS(40:2)+H	PS(18:1_22:1)	A	0.830878	1	PS	diacyl	M+H	C46H87N1O10P1			844.606	844.606	1	2.29077e+06	20.1389	20.2125	2.29077e+06	659609	0.000112031	0.132643	2	1.00354	6
9177	158616	3457	PS(16:0_22:6)+H	PS(38:6)+H	PS(16:0_22:6)	A	0.604864	1	PS	diacyl	M+H	C44H75N1O10P1			808.512	808.512	1	2.82968e+06	14.066	14.1274	2.82968e+06	570207	-5.63815e-05	-0.0697348	2	2.82968e+06	9
10519	163648	3980	PS(20:3_18:1)+H	PS(38:4)+H	PS(20:3_18:1)	B	0.721979	1	PS	diacyl	M+H	C44H79N1O10P1			812.543	812.544	1	815227	16.3769	16.4695	815227	198438	-0.000188868	-0.23244	2	815227	8
11484	165254	4476	PS(18:0_20:3)+H	PS(38:3)+H	PS(18:0_20:3)	A	0.812598	1	PS	diacyl	M+H	C44H81N1O10P1			814.559	814.559	1	4.33899e+07	18.3043	18.3591	4.33899e+07	7.13426e+06	-0.000557509	-0.684429	2	691642	5
12639	170886	4996	PS(20:0_18:1)+H	PS(38:1)+H	PS(20:0_18:1)	A	0.779327	1	PS	diacyl	M+H	C44H85N1O10P1			818.59	818.591	1	2.39971e+06	20.1711	20.181	2.39971e+06	665079	-0.000650106	-0.794177	2	1.01123	8
9279	131508	3537	PS(20:4_16:0)+H	PS(36:4)+H	PS(20:4_16:0)	B	0.558997	1	PS	diacyl	M+H	C42H75N1O10P1			784.512	784.512	1	3.09316e+06	15.1303	15.2322	3.09316e+06	744008	-0.000704441	-0.897934	2	3.09316e+06	8
10592	132237	4042	PS(18:3_18:0)+H	PS(36:3)+H	PS(18:3_18:0)	B	0.432515	1	PS	diacyl	M+H	C42H77N1O10P1			786.528	786.528	1	664606	16.8297	16.8111	664606	101737	-0.000394741	-0.501877	4	0.392529	5
11553	137009	4536	PS(18:1_18:1)+H	PS(36:2)+H	PS(18:1_18:1)	A	0.672829	1	PS	diacyl	M+H	C42H79N1O10P1			788.543	788.544	1	1.83548e+07	17.9076	18.1044	1.83548e+07	4.65205e+06	-0.000170051	-0.215652	1	1.00351	6
11568	140233	4550	PS(18:0_18:1)+H	PS(36:1)+H	PS(18:0_18:1)	A	0.842672	1	PS	diacyl	M+H	C42H81N1O10P1			790.559	790.559	1	7.32291e+07	19.1929	19.2893	7.32291e+07	1.2645e+07	0.000132083	0.167076	2	1.02898	8
9935	104234	3728	PS(18:2_16:0)+H	PS(34:2)+H	PS(18:2_16:0)	B	0.602063	1	PS	diacyl	M+H	C40H75N1O10P1			760.511	760.512	1	818700	15.9198	15.9959	818700	278646	-0.00113449	-1.49175	2	1.00813	6
11380	107242	4387	PS(18:1_16:0)+H	PS(34:1)+H	PS(18:1_16:0)	B	0.846304	1	PS	diacyl	M+H	C40H77N1O10P1			762.527	762.528	1	3.05274e+07	17.8836	17.9497	3.05274e+07	7.19407e+06	-0.000533808	-0.70005	3	1.03568	8
9378	316727	3612	PI(13:0_29:7)+NH4	PI(42:7)+NH4	PI(13:0_29:7)	C	0.335786	1	PI	diacyl	M+NH4	C51H89N1O13P1			954.607	954.607	1	201373	15.3747	15.2602	201373	34003	0.000435689	0.456407	6	1.01553	4
11629	321993	4605	PI(24:5_18:0)+NH4	PI(42:5)+NH4	PI(24:5_18:0)	C	0.508286	1	PI	diacyl	M+NH4	C51H93N1O13P1			958.637	958.638	1	438601	18.6981	18.6611	438601	43766.6	-0.000859315	-0.896391	8	438601	6
9364	280752	3603	PI(40:7)+NH4	PI(40:7)+NH4	PI(40:7)	C	0.615527	1	PI	diacyl	M+NH4	C49H85N1O13P1			926.576	926.575	1	691919	13.6849	13.7275	691919	183832	0.000538522	0.581196	10	691919	4
9372	290710	3607	PI(20:4_20:2)+NH4	PI(40:6)+NH4	PI(20:4_20:2)	B	0.684405	1	PI	diacyl	M+NH4	C49H87N1O13P1			928.591	928.591	1	605687	15.238	15.2436	605687	88443.4	0.000200813	0.216255	2	605687	3
10700	290816	4128	PI(40:5)+NH4	PI(40:5)+NH4	PI(40:5)	C	0.636188	1	PI	diacyl	M+NH4	C49H89N1O13P1			930.607	930.607	1	1.81057e+06	16.8184	16.9198	1.81057e+06	373526	1.85916e-05	0.0199779	14	1.02975	6
11612	291812	4590	PI(40:4)+NH4	PI(40:4)+NH4	PI(40:4)	C	0.752745	1	PI	diacyl	M+NH4	C49H91N1O13P1			932.622	932.622	1	734478	18.1262	18.0889	734478	62205.2	-3.98019e-05	-0.0426774	15	734478	7
11616	291991	4594	PI(22:3_18:0)+NH4	PI(40:3)+NH4	PI(22:3_18:0)	B	0.897429	1	PI	diacyl	M+NH4	C49H93N1O13P1			934.639	934.638	1	1.42382e+06	19.3043	19.3261	1.42382e+06	199861	0.00100058	1.07056	0	1.00206	7
9356	254541	3596	PI(38:6)+NH4	PI(38:6)+NH4	PI(38:6)	C	0.541893	1	PI	diacyl	M+NH4	C47H83N1O13P1			900.559	900.56	1	1.66485e+06	13.6104	13.6776	1.66485e+06	266906	-0.000161939	-0.17982	12	1.66485e+06	3
9361	258597	3600	PI(20:4_18:1)+NH4	PI(38:5)+NH4	PI(20:4_18:1)	B	0.582062	1	PI	diacyl	M+NH4	C47H85N1O13P1			902.575	902.575	1	915106	15.1635	15.2436	915106	192578	-0.000167072	-0.185105	2	0.143945	6
9967	259885	3758	PI(38:4)+NH4	PI(38:4)+NH4	PI(38:4)	C	0.777038	1	PI	diacyl	M+NH4	C47H87N1O13P1			904.591	904.591	1	1.21713e+06	15.874	15.9634	1.21713e+06	359309	2.25551e-05	0.0249341	14	0.375864	7
10691	259956	4120	PI(20:4_18:0)+NH4	PI(38:4)+NH4	PI(20:4_18:0)	C	0.722015	1	PI	diacyl	M+NH4	C47H87N1O13P1			904.591	904.591	1	9.09589e+07	16.9877	17.0187	9.09589e+07	1.25933e+07	2.25551e-05	0.0249341	14	9.09589e+07	7
10694	260012	4122	PI(20:4_18:0)+NH4	PI(38:4)+NH4	PI(20:4_18:0)	C	0.589232	1	PI	diacyl	M+NH4	C47H87N1O13P1			904.591	904.591	1	594057	17.4157	17.37	594057	119626	2.25551e-05	0.0249341	14	1.00624	7
11606	261489	4585	PI(38:2)+NH4	PI(38:2)+NH4	PI(38:2)	C	0.876334	1	PI	diacyl	M+NH4	C47H91N1O13P1			908.621	908.622	1	4.73981e+06	19.1444	19.0787	4.73981e+06	801765	-0.00103237	-1.13619	13	4.73981e+06	6
11549	234557	4533	PI(36:5)+NH4	PI(36:5)+NH4	PI(36:5)	C	0.100104	1	PI	diacyl	M+NH4	C45H81N1O13P1			874.552	874.544	1	582097	18.0132	17.9497	582097	157620	0.00841021	9.61668	12	1.00588	6
9352	236642	3592	PI(20:4_16:0)+NH4	PI(36:4)+NH4	PI(20:4_16:0)	B	0.882046	1	PI	diacyl	M+NH4	C45H83N1O13P1			876.56	876.56	1	4.49947e+06	14.6215	14.6844	4.49947e+06	718026	-0.000141954	-0.161945	2	4.49947e+06	7
10681	238127	4111	PI(18:1_18:1)+NH4	PI(36:2)+NH4	PI(18:1_18:1)	A	0.862789	1	PI	diacyl	M+NH4	C45H87N1O13P1			880.59	880.591	1	7.93511e+06	17.3841	17.6495	7.93511e+06	2.41418e+06	-0.000739239	-0.83948	0	7.93511e+06	6
11592	239152	4571	PI(18:0_18:1)+NH4	PI(36:1)+NH4	PI(18:0_18:1)	A	1.21529	1	PI	diacyl	M+NH4	C45H89N1O13P1			882.606	882.607	1	7.54101e+06	18.929	19.0014	7.54101e+06	1.17613e+06	-0.000563264	-0.638182	2	7.54101e+06	4
5677	244872	2309	PG(22:6_22:6)+NH4	PG(44:12)+NH4	PG(22:6_22:6)	A	0.363882	1	PG	diacyl	M+NH4	C50H79N1O10P1			884.543	884.544	1	148882	8.2298	8.27914	148882	28612.2	-0.000571882	-0.646527	1	1.0361	2
7128	245484	2881	PG(22:5_22:6)+NH4	PG(44:11)+NH4	PG(22:5_22:6)	A	0.428685	1	PG	diacyl	M+NH4	C50H81N1O10P1			886.56	886.559	1	225161	10.214	10.1846	225161	34455.6	0.00116606	1.31526	0	225161	4
8175	193213	3175	PG(18:1_22:6)+NH4	PG(40:7)+NH4	PG(18:1_22:6)	A	0.482036	1	PG	diacyl	M+NH4	C46H81N1O10P1			838.56	838.559	1	449175	12.0139	12.1305	449175	157735	0.000403449	0.481122	2	1.00732	3
9274	193998	3533	PG(18:1_22:5)+NH4	PG(40:6)+NH4	PG(18:1_22:5)	A	0.375435	1	PG	diacyl	M+NH4	C46H83N1O10P1			840.574	840.575	1	242218	13.9793	14.0108	242218	66054.8	-0.000600412	-0.714287	0	1.00861	8
9941	163558	3734	PE(42:10)+H	PE(42:10)+H	PE(42:10)	C	0.51116	1	PE	diacyl	M+H	C47H75N1O8P1			812.519	812.522	1	1.88466e+06	15.5759	15.6702	1.88466e+06	518380	-0.003429	-4.22018	3	1.88466e+06	7
9938	132192	3731	PE(40:9)+H	PE(40:9)+H	PE(40:9)	C	0.469707	1	PE	diacyl	M+H	C45H73N1O8P1			786.504	786.507	1	4.83987e+06	15.6749	15.5399	4.83987e+06	709391	-0.00243107	-3.09096	6	4.83987e+06	12
10608	136946	4054	PE(40:8)+H	PE(40:8)+H	PE(40:8)	C	0.478738	1	PE	diacyl	M+H	C45H75N1O8P1			788.519	788.522	1	1.45899e+06	17.3336	17.3545	1.45899e+06	251100	-0.00342307	-4.34112	7	1.02516	7
11575	143106	4556	PE(40:6)+H	PE(40:6)+H	PE(40:6)	C	0.50915	1	PE	diacyl	M+H	C45H79N1O8P1			792.554	792.554	1	3.14167e+06	19.107	19.1346	3.14167e+06	391563	3.10785e-05	0.0392131	11	1.0277	15
9193	104191	3471	PE(38:8)+H	PE(38:8)+H	PE(38:8)	C	0.335793	1	PE	diacyl	M+H	C43H71N1O8P1			760.488	760.491	1	406037	14.1696	14.1607	406037	77278	-0.00306126	-4.02537	6	1.02024	7
10495	107157	3960	PE(38:7)+H	PE(38:7)+H	PE(38:7)	C	0.506762	1	PE	diacyl	M+H	C43H73N1O8P1			762.505	762.507	1	6.75605e+06	16.4791	16.5706	6.75605e+06	1.13585e+06	-0.00227992	-2.99003	10	6.75605e+06	16
9216	108908	3489	PE(18:2_20:4)+H	PE(38:6)+H	PE(18:2_20:4)	A	1.00597	1	PE	diacyl	M+H	C43H75N1O8P1			764.522	764.522	1	2.17805e+06	14.5625	14.8271	2.17805e+06	1.55185e+06	-0.000131587	-0.172117	2	1.01569	15
11403	110084	4406	PE(38:5)+H	PE(38:5)+H	PE(38:5)	C	0.480674	1	PE	diacyl	M+H	C43H77N1O8P1			766.538	766.538	1	7.89998e+06	18.7916	18.8158	7.89998e+06	1.62519e+06	0.000100349	0.130912	14	1.01615	16
9309	91001	3560	PE(20:4_16:1)+H	PE(36:5)+H	PE(20:4_16:1)	B	0.782636	1	PE	diacyl	M+H	C41H73N1O8P1			738.507	738.507	1	4.25688e+06	14.0707	14.1774	4.25688e+06	1.01789e+06	5.83176e-05	0.0789669	2	1.04296	16
10576	91058	4028	PE(36:5)+H	PE(36:5)+H	PE(36:5)	C	0.384867	1	PE	diacyl	M+H	C41H73N1O8P1			738.5	738.507	1	907125	17.3889	17.1993	907125	424729	-0.00645115	-8.73538	12	1.00087	16
11471	91670	4465	PE(36:4)+H	PE(36:4)+H	PE(36:4)	C	0.538711	1	PE	diacyl	M+H	C41H75N1O8P1			740.522	740.522	1	8.75957e+06	18.7939	18.8312	8.75957e+06	1.17125e+06	-8.01235e-05	-0.108198	14	8.75957e+06	19
11492	92800	4484	PE(18:1_18:1)+H	PE(36:2)+H	PE(18:1_18:1)	A	1.08758	1	PE	diacyl	M+H	C41H79N1O8P1			744.554	744.554	1	1.66506e+08	19.1022	18.8456	1.66506e+08	3.67006e+07	0.000201561	0.270714	3	1.66506e+08	13
10518	71243	3979	PE(18:4_16:0)+H	PE(34:4)+H	PE(18:4_16:0)	B	0.38417	1	PE	diacyl	M+H	C39H71N1O8P1			712.489	712.491	1	708781	17.5297	17.5098	708781	99071.5	-0.00267825	-3.759	2	0.990439	19
9248	71667	3514	PE(34:3)+H	PE(34:3)+H	PE(34:3)	C	0.996295	1	PE	diacyl	M+H	C39H73N1O8P1			714.506	714.507	1	1.77804e+06	15.022	15.3435	1.77804e+06	613350	-0.000664225	-0.929627	12	1.02046	10
9203	57328	3477	PE(16:1_16:1)+H	PE(32:2)+H	PE(16:1_16:1)	A	0.924133	1	PE	diacyl	M+H	C37H71N1O8P1			688.491	688.491	1	359198	14.7468	14.6771	359198	60323	-1.16939e-06	-0.00169848	3	0.538917	13
12843	299185	5174	PC(48:7)+H	PC(48:7)+H	PC(48:7)	C	1.81106	1	PC	diacyl	M+H	C56H99N1O8P1		828.655	828.648	1	156150	12.5067	12.6665	156150	74079	0.00736493	8.88789	12	0.998975	29
14177	301708	5674	PC(48:5)+H	PC(48:5)+H	PC(48:5)	C	0.969855	1	PC	diacyl	M+H	C56H103N1O8P1		812.517	812.522	1	1.91333e+06	18.5131	18.491	1.91333e+06	295719	-0.0050417	-6.205	0	1.91333e+06	8
11608	290736	4587	PC(48:15)+H	PC(48:15)+H	PC(48:15)	C	1.59111	1	PC	diacyl	M+H	C56H83N1O8P1		830.658	830.663	1	775141	5.18224	4.81922	775141	798802	-0.00514788	-6.19731	10	1.00735	39
10708	292403	4134	PC(48:11)+H	PC(48:11)+H	PC(48:11)	C	1.39567	1	PC	diacyl	M+H	C56H91N1O8P1		804.553	804.554	1	468328	12.673	12.8843	468328	127305	-0.000290515	-0.361089	11	468328	21
11620	268495	4597	PC(46:9)+H	PC(46:9)+H	PC(46:9)	C	2.19658	1	PC	diacyl	M+H	C54H91N1O8P1		804.553	804.554	1	1.04928e+06	14.2104	14.1107	1.04928e+06	397270	-0.000290515	-0.361089	11	0.197829	21
12836	269617	5167	PC(46:7)+H	PC(46:7)+H	PC(46:7)	C	1.59131	1	PC	diacyl	M+H	C54H95N1O8P1		806.569	806.569	1	1.29545e+08	15.7604	15.6715	1.29545e+08	2.88471e+07	-0.000186704	-0.231479	24	1.29545e+08	18
14140	283814	5637	PC(46:2)+H	PC(46:2)+H	PC(46:2)	C	0.245675	1	PC	diacyl	M+H	C54H105N1O8P1		808.584	808.585	1	4.77286e+07	17.2787	17.1527	4.77286e+07	1.08448e+07	-0.000814029	-1.00673	24	0.158677	22
15209	286816	6002	PC(46:2)+H	PC(46:2)+H	PC(46:2)	C	0.388884	1	PC	diacyl	M+H	C54H105N1O8P1		810.601	810.601	1	4.8853e+08	18.7892	18.6302	4.8853e+08	1.44542e+08	0.000328587	0.405361	22	1.01243	30
8246	260074	3224	PC(46:12)+H	PC(46:12)+H	PC(46:12)	C	1.39294	1	PC	diacyl	M+H	C54H85N1O8P1		810.598	810.601	1	553250	21.8564	21.5756	553250	230441	-0.00277321	-3.42118	22	0.214963	30
9363	261365	3602	PC(46:11)+H	PC(46:11)+H	PC(46:11)	C	1.57603	1	PC	diacyl	M+H	C54H87N1O8P1		810.598	810.601	1	182219	23.3936	23.2004	182219	90914.2	-0.00277321	-3.42118	22	0.0708006	30
9961	244930	3752	PC(44:9)+H	PC(44:9)+H	PC(44:9)	C	2.11033	1	PC	diacyl	M+H	C52H87N1O8P1		810.599	810.601	1	43096.7	28.5316	28.7102	43096.7	27528.5	-0.00171383	-2.11427	22	0.384793	30
10677	245547	4110	PC(44:8)+H	PC(44:8)+H	PC(44:8)	C	1.82991	1	PC	diacyl	M+H	C52H89N1O8P1		812.616	812.616	1	1.24215e+08	19.2567	19.3571	1.24215e+08	5.29993e+07	-0.000344892	-0.424421	19	1.00346	21
11604	249030	4583	PC(44:7)+H	PC(44:7)+H	PC(44:7)	C	1.92763	1	PC	diacyl	M+H	C52H91N1O8P1		814.631	814.632	1	9.57413e+07	20.0364	20.1124	9.57413e+07	2.80114e+07	-0.000706617	-0.867405	19	7.56768e+06	28
12823	250023	5156	PC(44:5)+H	PC(44:5)+H	PC(44:5)	C	1.23711	1	PC	diacyl	M+H	C52H95N1O8P1		816.647	816.648	1	2.66646e+06	21.598	21.5756	2.66646e+06	477512	-0.000211965	-0.259555	22	2.66646e+06	39
14018	252369	5534	PC(44:3)+H	PC(44:3)+H	PC(44:3)	C	1.57216	1	PC	diacyl	M+H	C52H99N1O8P1		786.504	786.507	1	183406	14.4945	14.4939	183406	48118	-0.00243107	-3.09096	0	1.00992	16
7126	237676	2879	PC(44:12)+H	PC(44:12)+H	PC(44:12)	C	2.02112	1	PC	diacyl	M+H	C52H81N1O8P1		790.538	790.538	1	554643	14.969	14.9437	554643	135019	-0.000223133	-0.282254	4	1.02578	22
9345	237743	3585	PC(44:12)+H	PC(44:12)+H	PC(44:12)	C	0.587625	1	PC	diacyl	M+H	C52H81N1O8P1		790.535	790.538	1	1.38736e+06	19.9119	19.8809	1.38736e+06	196880	-0.00311215	-3.93675	4	1.38736e+06	22
10672	237810	4105	PC(44:12)+H	PC(44:12)+H	PC(44:12)	C	0.537634	1	PC	diacyl	M+H	C52H81N1O8P1		792.554	792.554	1	4.95499e+06	16.5155	16.5161	4.95499e+06	1.17534e+06	3.10785e-05	0.0392131	6	0.359294	18
9349	238966	3589	PC(44:10)+H	PC(44:10)+H	PC(44:10)	C	1.92371	1	PC	diacyl	M+H	C52H85N1O8P1		794.569	794.569	1	3.15575e+07	18.061	18.4291	3.15575e+07	1.0703e+07	-0.000647247	-0.814588	10	1.00974	22
15202	254732	5995	PC(44:1)+H	PC(44:1)+H	PC(44:1)	C	0.205645	1	PC	diacyl	M+H	C52H103N1O8P1		796.585	796.585	1	1.64227e+07	19.6197	19.6599	1.64227e+07	4.06923e+06	-0.000121891	-0.153017	14	0.386481	30
9342	207235	3583	PC(42:9)+H	PC(42:9)+H	PC(42:9)	C	1.54545	1	PC	diacyl	M+H	C50H83N1O8P1		798.601	798.601	1	1.77991e+07	18.3119	18.7539	1.77991e+07	8.28671e+06	0.000311629	0.390219	14	1.00814	19
9950	212549	3743	PC(42:8)+H	PC(42:8)+H	PC(42:8)	C	1.56472	1	PC	diacyl	M+H	C50H85N1O8P1		798.601	798.601	1	8.2534e+06	20.1555	20.1178	8.2534e+06	1.58108e+06	0.000311629	0.390219	14	0.999267	19
10664	217212	4099	PC(42:7)+H	PC(42:7)+H	PC(42:7)	C	1.57667	1	PC	diacyl	M+H	C50H87N1O8P1		800.619	800.616	1	58470	8.27483	8.29522	58470	11360.7	0.00281598	3.51726	14	1.00303	27
11503	218964	4494	PC(42:6)+H	PC(42:6)+H	PC(42:6)	C	1.55473	1	PC	diacyl	M+H	C50H89N1O8P1		800.616	800.616	1	3.76995e+07	19.8511	19.6695	3.76995e+07	1.23521e+07	-0.000311723	-0.389353	14	3.76995e+07	27
12679	219813	5034	PC(42:4)+H	PC(42:4)+H	PC(42:4)	C	1.49467	1	PC	diacyl	M+H	C50H93N1O8P1		802.629	802.632	1	2.00777e+06	4.80437	4.57337	2.00777e+06	1.53242e+06	-0.00282143	-3.51522	14	1.01273	40
14103	220428	5605	PC(42:4)+H	PC(42:4)+H	PC(42:4)	C	1.28736	1	PC	diacyl	M+H	C50H93N1O8P1		776.52	776.522	1	1.10694e+06	14.2151	14.3273	1.10694e+06	450562	-0.00204339	-2.63147	6	1.10694e+06	21
14127	225326	5624	PC(42:2)+H	PC(42:2)+H	PC(42:2)	C	1	1	PC	diacyl	M+H	C50H97N1O8P1		778.538	778.538	1	3.49137e+06	12.2729	13.2193	3.49137e+06	1.79278e+06	-0.00030798	-0.395587	17	1.00212	18
7116	205162	2872	PC(42:11)+H	PC(42:11)+H	PC(42:11)	C	0.965757	1	PC	diacyl	M+H	C50H79N1O8P1		780.554	780.554	1	515574	13.76	13.9774	515574	150922	-0.000185052	-0.237077	21	1.0202	22
9333	205241	3575	PC(42:11)+H	PC(42:11)+H	PC(42:11)	C	0.704616	1	PC	diacyl	M+H	C50H79N1O8P1		780.554	780.554	1	2.12843e+07	15.2693	14.8437	2.12843e+07	8.01216e+06	-0.000185052	-0.237077	21	0.961474	22
9335	205295	3577	PC(42:11)+H	PC(42:11)+H	PC(42:11)	C	1.14085	1	PC	diacyl	M+H	C50H79N1O8P1		782.569	782.569	1	7.71114e+08	16.7995	16.6509	7.71114e+08	1.73972e+08	-0.000357866	-0.457296	26	7.71114e+08	30
8242	206216	3220	PC(42:10)+H	PC(42:10)+H	PC(42:10)	C	1.57276	1	PC	diacyl	M+H	C50H81N1O8P1		782.569	782.569	1	2.91958e+06	18.3998	18.1353	2.91958e+06	1.00193e+06	-0.000357866	-0.457296	26	0.302517	30
5673	227501	2306	PC(42:1)+H	PC(42:1)+H	PC(42:1)	C	0.277503	1	PC	diacyl	M+H	C50H99N1O8P1		782.567	782.569	1	602901	21.4503	21.3495	602901	141217	-0.00247934	-3.1682	26	0.147665	30
14131	229800	5628	PC(42:1)+H	PC(42:1)+H	PC(42:1)	C	1	1	PC	diacyl	M+H	C50H99N1O8P1		782.567	782.569	1	172393	23.0439	23.0542	172393	37277.3	-0.00196611	-2.51238	26	0.182843	30
15188	232099	5983	PC(42:1)+H	PC(42:1)+H	PC(42:1)	C	0.278604	1	PC	diacyl	M+H	C50H99N1O8P1		782.568	782.569	1	96111	26.3668	26.2033	96111	30632.8	-0.00124636	-1.59265	26	0.489856	30
7081	181863	2851	PC(40:9)+H	PC(40:9)+H	PC(40:9)	C	1.08729	1	PC	diacyl	M+H	C48H79N1O8P1		782.568	782.569	1	185086	27.9209	27.2692	185086	209917	-0.00124636	-1.59265	26	1.00829	30
9229	181965	3499	PC(40:9)+H	PC(40:9)+H	PC(40:9)	C	1.09056	1	PC	diacyl	M+H	C48H79N1O8P1		782.568	782.569	1	81573.6	29.4638	29.3587	81573.6	29498.6	-0.00124636	-1.59265	26	0.453977	30
9946	187706	3739	PC(40:7)+H	PC(40:7)+H	PC(40:7)	C	1.57857	1	PC	diacyl	M+H	C48H83N1O8P1		784.585	784.585	1	8.61746e+07	18.3432	18.3982	8.61746e+07	2.27979e+07	-0.000350459	-0.44668	20	0.360261	19
10598	188651	4046	PC(40:6)+H	PC(40:6)+H	PC(40:6)	C	1.50697	1	PC	diacyl	M+H	C48H85N1O8P1		786.6	786.601	1	2.47994e+08	19.127	18.9109	2.47994e+08	8.21433e+07	-0.000964271	-1.22587	40	2.47994e+08	29
10613	192156	4058	PC(22:5_18:0)+H	PC(40:5)+H	PC(22:5_18:0)	C	0.840435	1	PC	diacyl	M+H	C48H87N1O8P1		786.6	786.601	1	3.83655e+08	19.127	19.0668	3.83655e+08	1.27078e+08	-0.000964271	-1.22587	40	3.83655e+08	29
11392	192419	4398	PC(40:5)+H	PC(40:5)+H	PC(40:5)	C	1.60567	1	PC	diacyl	M+H	C48H87N1O8P1		786.601	786.601	1	887003	21.801	21.6406	887003	533237	-8.98608e-05	-0.114239	40	0.359571	29
12737	192690	5084	PC(40:5)+H	PC(40:5)+H	PC(40:5)	C	1.47991	1	PC	diacyl	M+H	C48H87N1O8P1		786.601	786.601	1	233846	24.1151	24.0354	233846	108333	0.000674088	0.856963	40	0.242078	29
12759	194094	5103	PC(40:3)+H	PC(40:3)+H	PC(40:3)	C	1.59221	1	PC	diacyl	M+H	C48H91N1O8P1		786.601	786.601	1	92713.2	28.6882	29.0594	92713.2	61000.1	0.000131099	0.166665	40	0.510634	29
2839	195244	1163	PC(40:2)+H	PC(40:2)+H	PC(40:2)	C	0.0366552	1	PC	diacyl	M+H	C48H93N1O8P1		788.617	788.616	1	2.97762e+07	21.1109	20.7494	2.97762e+07	1.01731e+07	0.000669522	0.848982	26	0.919696	40
3848	196798	1635	PC(40:1)+H	PC(40:1)+H	PC(40:1)	C	0.162803	1	PC	diacyl	M+H	C48H95N1O8P1		788.616	788.616	1	940725	23.02	23.1842	940725	264180	0.000102566	0.130058	26	1.00193	40
14023	198398	5538	PC(40:1)+H	PC(40:1)+H	PC(40:1)	C	0.913972	1	PC	diacyl	M+H	C48H95N1O8P1		788.616	788.616	1	290592	27.6946	27.236	290592	564625	-0.000182957	-0.231998	26	1.00011	40
14025	199998	5540	PC(40:1)+H	PC(40:1)+H	PC(40:1)	C	2.01805	1	PC	diacyl	M+H	C48H95N1O8P1		790.631	790.632	1	6.37985e+06	21.1109	21.1442	6.37985e+06	3.00558e+06	-0.000671672	-0.849538	12	0.999876	24
8199	156470	3192	PC(38:7)+H	PC(38:7)+H	PC(38:7)	C	1.21539	1	PC	diacyl	M+H	C46H79N1O8P1		762.506	762.507	1	1.21974e+06	13.0122	13.1188	1.21974e+06	238406	-0.000446779	-0.585934	0	1.04821	22
9160	156585	3444	PC(38:7)+H	PC(38:7)+H	PC(38:7)	C	1.74838	1	PC	diacyl	M+H	C46H79N1O8P1		766.534	766.538	1	245170	12.8667	12.8843	245170	75275.4	-0.00442019	-5.76642	10	0.571806	22
9942	157977	3735	PC(38:6)+H	PC(38:6)+H	PC(38:6)	C	1.56949	1	PC	diacyl	M+H	C46H81N1O8P1		766.538	766.538	1	1.06364e+06	16.1233	16.2211	1.06364e+06	342291	0.000100349	0.130912	10	1.01005	22
10501	158668	3963	PC(38:5)+H	PC(38:5)+H	PC(38:5)	C	1.58156	1	PC	diacyl	M+H	C46H83N1O8P1		768.554	768.554	1	348384	14.8527	14.8437	348384	98382.6	1.2571e-05	0.0163567	15	1.00157	30
11454	161670	4450	PC(38:4)+H	PC(38:4)+H	PC(38:4)	C	1.58654	1	PC	diacyl	M+H	C46H85N1O8P1		768.554	768.554	1	7.19662e+08	18.0658	18.5098	7.19662e+08	9.71689e+07	0.000187355	0.243776	15	1.01341	30
14065	162216	5578	PC(38:4)+H	PC(38:4)+H	PC(38:4)	C	1.47143	1	PC	diacyl	M+H	C46H85N1O8P1		770.569	770.569	1	6.50463e+06	16.3674	16.5316	6.50463e+06	2.27881e+06	-0.000892335	-1.15802	12	1.05061	19
14066	162489	5578	PC(38:4)+H	PC(38:4)+H	PC(38:4)	C	0.673545	1	PC	diacyl	M+H	C46H85N1O8P1		770.569	770.569	1	4.96062e+06	18.9041	18.8931	4.96062e+06	531864	-0.000892335	-1.15802	12	4.96062e+06	19
17976	162762	6771	PC(38:4)+H	PC(38:4)+H	PC(38:4)	C	0.485399	1	PC	diacyl	M+H	C46H85N1O8P1		772.585	772.585	1	9.07498e+07	18.0658	18.3363	9.07498e+07	3.20584e+07	-0.000371135	-0.48038	14	3.4114e+06	27
11472	163794	4466	PC(38:3)+H	PC(38:3)+H	PC(38:3)	C	1.89865	1	PC	diacyl	M+H	C46H87N1O8P1		774.601	774.601	1	1.48487e+08	19.6174	19.681	1.48487e+08	4.66916e+07	-0.000166246	-0.214622	16	1.48487e+08	39
12806	166178	5142	PC(38:2)+H	PC(38:2)+H	PC(38:2)	C	0.976009	1	PC	diacyl	M+H	C46H89N1O8P1		774.601	774.601	1	532456	21.3682	21.3495	532456	278608	-0.000166246	-0.214622	16	0.0839803	39
14106	169378	5607	PC(38:1)+H	PC(38:1)+H	PC(38:1)	C	0.968944	1	PC	diacyl	M+H	C46H91N1O8P1		752.521	752.522	1	662668	12.2121	12.3148	662668	233679	-0.00121418	-1.61347	6	1.00719	22
9238	121185	3506	PC(36:7)+H	PC(36:7)+H	PC(36:7)	C	1.1518	1	PC	diacyl	M+H	C44H75N1O8P1		756.553	756.554	1	275778	13.309	13.3533	275778	76248.9	-0.000396091	-0.523547	14	1.00937	19
8236	122775	3216	PC(36:6)+H	PC(36:6)+H	PC(36:6)	C	1.24914	1	PC	diacyl	M+H	C44H77N1O8P1		756.554	756.554	1	2.40111e+07	15.6405	15.5399	2.40111e+07	2.55645e+07	6.88781e-05	0.0910419	14	1.01212	19
9265	125003	3526	PC(36:5)+H	PC(36:5)+H	PC(36:5)	C	0.932086	1	PC	diacyl	M+H	C44H79N1O8P1		756.554	756.554	1	1.29342e+07	16.6116	16.5161	1.29342e+07	2.13464e+06	6.88781e-05	0.0910419	14	0.505928	19
9268	125118	3527	PC(36:5)+H	PC(36:5)+H	PC(36:5)	C	1.56271	1	PC	diacyl	M+H	C44H79N1O8P1		760.585	760.585	1	2.61479e+09	19.0149	18.9301	2.61479e+09	7.47875e+08	0.000136331	0.179244	22	2.61479e+09	40
10572	129598	4024	PC(36:4)+H	PC(36:4)+H	PC(36:4)	C	1.58359	1	PC	diacyl	M+H	C44H81N1O8P1		760.585	760.585	1	1.84e+07	20.6272	20.2757	1.84e+07	6.41981e+06	0.000136331	0.179244	22	1.00998	40
11517	129761	4504	PC(36:4)+H	PC(36:4)+H	PC(36:4)	C	2.51341	1	PC	diacyl	M+H	C44H81N1O8P1		760.585	760.585	1	3.10118e+06	22.1525	22.0793	3.10118e+06	592600	0.000353695	0.46503	22	0.462307	40
12799	130087	5136	PC(36:4)+H	PC(36:4)+H	PC(36:4)	C	1.17398	1	PC	diacyl	M+H	C44H81N1O8P1		760.585	760.585	1	809706	27.2692	27.2692	809706	1.34328e+06	-0.000286298	-0.376418	22	1.00044	40
13990	130250	5515	PC(36:4)+H	PC(36:4)+H	PC(36:4)	C	0.684077	1	PC	diacyl	M+H	C44H81N1O8P1		760.585	760.585	1	590862	29.7997	29.6413	590862	233484	-0.000286298	-0.376418	22	0.657365	40
16226	130413	6242	PC(36:4)+H	PC(36:4)+H	PC(36:4)	C	0.604592	1	PC	diacyl	M+H	C44H81N1O8P1		762.601	762.601	1	1.78033e+08	20.5489	20.1232	1.78033e+08	5.48517e+07	0.000108765	0.142624	13	1.78033e+08	24
16947	130576	6495	PC(36:4)+H	PC(36:4)+H	PC(36:4)	C	0.35282	1	PC	diacyl	M+H	C44H81N1O8P1		736.491	736.491	1	972726	12.9782	13.0518	972726	149359	-0.000240565	-0.326637	0	972726	18
17971	130739	6768	PC(36:4)+H	PC(36:4)+H	PC(36:4)	C	0.403951	1	PC	diacyl	M+H	C44H81N1O8P1		740.522	740.522	1	102072	13.0762	13.0685	102072	28692.4	-4.25057e-05	-0.0573995	8	1.00758	30
11528	131544	4513	PC(36:3)+H	PC(36:3)+H	PC(36:3)	C	1.58022	1	PC	diacyl	M+H	C44H83N1O8P1		740.519	740.522	1	1.84736e+06	15.2827	15.3768	1.84736e+06	360089	-0.00340596	-4.5994	8	1.84736e+06	30
11543	132260	4528	PC(36:2)+H	PC(36:2)+H	PC(36:2)	C	1.18313	1	PC	diacyl	M+H	C44H85N1O8P1		742.536	742.538	1	280348	14.65	14.4439	280348	145289	-0.00259458	-3.4942	10	0.432009	19
11544	132663	4528	PC(36:2)+H	PC(36:2)+H	PC(36:2)	C	1.18313	1	PC	diacyl	M+H	C44H85N1O8P1		744.554	744.554	1	1.62609e+07	16.8041	16.5316	1.62609e+07	8.80508e+06	0.000201561	0.270714	12	1.01893	27
14006	133066	5525	PC(36:2)+H	PC(36:2)+H	PC(36:2)	C	2.48367	1	PC	diacyl	M+H	C44H85N1O8P1		746.563	746.569	1	878537	3.78304	3.74247	878537	279558	-0.00652237	-8.73645	15	878537	39
15168	133469	5973	PC(36:2)+H	PC(36:2)+H	PC(36:2)	C	0.559013	1	PC	diacyl	M+H	C44H85N1O8P1		746.566	746.569	1	9.49937e+06	17.8813	18.0889	9.49937e+06	1.68749e+06	-0.00359174	-4.81099	15	9.49937e+06	39
17969	133872	6767	PC(36:2)+H	PC(36:2)+H	PC(36:2)	C	0.451354	1	PC	diacyl	M+H	C44H85N1O8P1		746.568	746.569	1	59188.5	29.6522	29.6912	59188.5	8935.11	-0.00104404	-1.39845	15	59188.5	39
12641	137722	4998	PC(36:1)+H	PC(36:1)+H	PC(36:1)	C	0.945355	1	PC	diacyl	M+H	C44H87N1O8P1		748.586	748.585	1	609948	17.6063	17.5098	609948	74959.9	0.00050621	0.676222	13	609948	22
14022	138403	5537	PC(36:1)+H	PC(36:1)+H	PC(36:1)	C	0.976106	1	PC	diacyl	M+H	C44H87N1O8P1		748.586	748.585	1	1.3793e+07	19.3369	19.4035	1.3793e+07	1.53531e+06	0.000972324	1.29888	13	1.3793e+07	22
16948	139084	6496	PC(36:1)+H	PC(36:1)+H	PC(36:1)	C	1.32227	1	PC	diacyl	M+H	C44H87N1O8P1		724.488	724.491	1	123600	13.8827	13.8275	123600	42169.2	-0.00339721	-4.6891	4	1.01223	22
12647	140616	5003	PC(36:0)+H	PC(36:0)+H	PC(36:0)	C	0.945355	1	PC	diacyl	M+H	C44H89N1O8P1		726.508	726.507	1	303325	11.5495	11.6616	303325	108693	0.0015014	2.0666	11	1.0005	30
8135	101537	3152	PC(34:5)+H	PC(34:5)+H	PC(34:5)	C	1.04111	1	PC	diacyl	M+H	C42H75N1O8P1		728.523	728.522	1	535513	12.828	13.102	535513	175333	0.000437906	0.601087	10	0.245781	19
8151	102939	3160	PC(34:3)+H	PC(34:3)+H	PC(34:3)	C	1.89067	1	PC	diacyl	M+H	C42H79N1O8P1		728.523	728.522	1	2.19235e+06	14.3553	14.1274	2.19235e+06	2.63327e+06	0.000437906	0.601087	10	1.00299	19
9936	103073	3729	PC(34:3)+H	PC(34:3)+H	PC(34:3)	C	0.913489	1	PC	diacyl	M+H	C42H79N1O8P1		730.538	730.538	1	6.06076e+07	14.7714	15.2602	6.06076e+07	2.9182e+07	-0.000354252	-0.484919	13	0.9985	27
10641	103207	4082	PC(34:3)+H	PC(34:3)+H	PC(34:3)	C	1.56294	1	PC	diacyl	M+H	C42H79N1O8P1		730.538	730.538	1	4.523e+07	16.3143	16.3453	4.523e+07	1.441e+07	9.02484e-05	0.123537	13	1.01467	27
11573	104658	4554	PC(34:1)+H	PC(34:1)+H	PC(34:1)	C	0.953126	1	PC	diacyl	M+H	C42H83N1O8P1		730.538	730.538	1	8.85442e+06	18.2008	18.1817	8.85442e+06	2.36488e+06	9.02484e-05	0.123537	13	862571	27
12725	105062	5074	PC(34:1)+H	PC(34:1)+H	PC(34:1)	C	0.972171	1	PC	diacyl	M+H	C42H83N1O8P1		732.553	732.554	1	1.52499e+07	19.4263	19.4035	1.52499e+07	5.6911e+06	-0.000298599	-0.407614	16	1.01381	39
13945	105466	5479	PC(34:1)+H	PC(34:1)+H	PC(34:1)	C	0.962907	1	PC	diacyl	M+H	C42H83N1O8P1		732.553	732.554	1	163919	27.2028	27.2028	163919	307294	-0.000741704	-1.01249	16	0.930534	39
16943	105870	6491	PC(34:1)+H	PC(34:1)+H	PC(34:1)	C	0.867638	1	PC	diacyl	M+H	C42H83N1O8P1		734.57	734.569	1	4.27121e+08	19.373	18.9619	4.27121e+08	1.22162e+08	0.000145713	0.198365	14	4.27121e+08	22
17965	106274	6766	PC(34:1)+H	PC(34:1)+H	PC(34:1)	C	0.712317	1	PC	diacyl	M+H	C42H83N1O8P1		734.57	734.569	1	2.45056e+06	20.9019	20.7652	2.45056e+06	673983	0.000145713	0.198365	14	1.00914	22
12732	107436	5079	PC(34:0)+H	PC(34:0)+H	PC(34:0)	C	0.974907	1	PC	diacyl	M+H	C42H85N1O8P1		734.57	734.569	1	527973	22.4619	22.4692	527973	127328	0.000560728	0.763342	14	0.40254	22
9281	79337	3539	PC(32:5)+H	PC(32:5)+H	PC(32:5)	C	0.326251	1	PC	diacyl	M+H	C40H71N1O8P1		712.491	712.491	1	1.93325e+06	14.0204	14.1048	1.93325e+06	314381	0.000202123	0.283684	2	1.93325e+06	30
7032	82382	2821	PC(32:4)+H	PC(32:4)+H	PC(32:4)	C	0.548169	1	PC	diacyl	M+H	C40H73N1O8P1		716.522	716.522	1	410002	13.8684	14.0274	410002	173381	-0.000324182	-0.452437	8	0.434702	27
8193	83931	3187	PC(32:3)+H	PC(32:3)+H	PC(32:3)	C	0.758599	1	PC	diacyl	M+H	C40H75N1O8P1		716.523	716.522	1	1.7937e+07	16.9829	17.1567	1.7937e+07	7.1595e+06	0.000362061	0.505303	8	0.974938	27
9294	84006	3548	PC(32:3)+H	PC(32:3)+H	PC(32:3)	C	1.56951	1	PC	diacyl	M+H	C40H75N1O8P1		718.538	718.538	1	495810	15.6989	15.7028	495810	131802	0.00017008	0.236702	13	0.998893	39
9295	84979	3549	PC(32:2)+H	PC(32:2)+H	PC(32:2)	C	0.95922	1	PC	diacyl	M+H	C40H77N1O8P1		720.554	720.554	1	8.18372e+07	17.8765	18.3518	8.18372e+07	2.31285e+07	2.41893e-05	0.0335704	13	1.02562	22
10556	85083	4011	PC(32:2)+H	PC(32:2)+H	PC(32:2)	C	0.969545	1	PC	diacyl	M+H	C40H77N1O8P1		720.554	720.554	1	1.13846e+06	19.4486	19.1405	1.13846e+06	299829	2.41893e-05	0.0335704	13	0.294728	22
11425	85187	4425	PC(32:2)+H	PC(32:2)+H	PC(32:2)	C	1.38353	1	PC	diacyl	M+H	C40H77N1O8P1		720.554	720.554	1	493933	19.4486	19.4808	493933	58928.9	2.41893e-05	0.0335704	13	0.12787	22
11435	85695	4435	PC(32:1)+H	PC(32:1)+H	PC(32:1)	C	1.82464	1	PC	diacyl	M+H	C40H79N1O8P1		702.507	702.507	1	2.37942e+06	14.0612	13.8275	2.37942e+06	1.53355e+06	0.00023132	0.329278	7	1.00487	27
16940	85903	6488	PC(32:1)+H	PC(32:1)+H	PC(32:1)	C	0.343337	1	PC	diacyl	M+H	C40H79N1O8P1		704.522	704.522	1	8.00296e+07	14.7278	15.2602	8.00296e+07	2.96617e+07	-0.00050909	-0.722602	10	1.0084	39
11446	86583	4444	PC(32:0)+H	PC(32:0)+H	PC(32:0)	C	0.971004	1	PC	diacyl	M+H	C40H81N1O8P1		704.526	704.522	1	5.79715e+06	18.1932	18.1508	5.79715e+06	1.11244e+06	0.00318564	4.5217	10	5.79715e+06	39
12671	86995	5026	PC(32:0)+H	PC(32:0)+H	PC(32:0)	C	0.963456	1	PC	diacyl	M+H	C40H81N1O8P1		706.538	706.538	1	5.16712e+06	16.8541	16.9819	5.16712e+06	609095	-0.000239947	-0.339609	12	5.16712e+06	22
13905	87407	5454	PC(32:0)+H	PC(32:0)+H	PC(32:0)	C	0.835468	1	PC	diacyl	M+H	C40H81N1O8P1		706.538	706.538	1	1.31266e+07	18.3823	18.1198	1.31266e+07	4.18509e+06	-0.000239947	-0.339609	12	1.02877	22
9232	66947	3501	PC(30:2)+H	PC(30:2)+H	PC(30:2)	C	0.960671	1	PC	diacyl	M+H	C38H73N1O8P1		706.538	706.538	1	162898	23.1772	23.2004	162898	29601.2	2.24091e-05	0.0317168	12	1.04536	22
9234	67791	3503	PC(30:1)+H	PC(30:1)+H	PC(30:1)	C	0.977658	1	PC	diacyl	M+H	C38H75N1O8P1		706.537	706.538	1	89097.7	26.821	27.1862	89097.7	80884.6	-0.000651546	-0.922167	12	0.925509	22
11354	67833	4363	PC(30:1)+H	PC(30:1)+H	PC(30:1)	C	2.42422	1	PC	diacyl	M+H	C38H75N1O8P1		706.537	706.538	1	57030.7	28.693	28.6437	57030.7	18018	-0.000651546	-0.922167	12	0.595759	22
10502	68537	3964	PC(30:0)+H	PC(30:0)+H	PC(30:0)	C	0.981864	1	PC	diacyl	M+H	C38H77N1O8P1		690.506	690.507	1	355539	13.7047	13.8775	355539	188970	-0.000357155	-0.517235	9	0.615398	39
11342	68740	4354	PC(30:0)+H	PC(30:0)+H	PC(30:0)	C	0.97254	1	PC	diacyl	M+H	C38H77N1O8P1		690.507	690.507	1	515462	16.7728	16.7179	515462	137644	0.00035656	0.516373	9	1.03234	39
13954	68943	5485	PC(30:0)+H	PC(30:0)+H	PC(30:0)	C	1.39299	1	PC	diacyl	M+H	C38H77N1O8P1		692.523	692.522	1	996920	15.6845	15.7354	996920	294489	0.000493639	0.712813	11	1.00639	22
16936	69146	6486	PC(30:0)+H	PC(30:0)+H	PC(30:0)	C	0.411682	1	PC	diacyl	M+H	C38H77N1O8P1		692.523	692.522	1	4.39929e+06	18.4932	18.5219	4.39929e+06	1.03117e+06	0.000493639	0.712813	11	1.00145	22
17955	69349	6757	PC(30:0)+H	PC(30:0)+H	PC(30:0)	C	0.393071	1	PC	diacyl	M+H	C38H77N1O8P1		676.491	676.491	1	671264	12.2073	12.5828	671264	534748	1.29417e-05	0.0191306	7	0.998081	39
8043	51540	3102	PC(28:1)+H	PC(28:1)+H	PC(28:1)	C	0.725068	1	PC	diacyl	M+H	C36H71N1O8P1		678.507	678.507	1	4.392e+07	14.723	14.9248	4.392e+07	1.23116e+07	-0.000160548	-0.23662	13	4.392e+07	22
9179	53885	3459	PC(28:0)+H	PC(28:0)+H	PC(28:0)	C	0.975946	1	PC	diacyl	M+H	C36H73N1O8P1		664.491	664.491	1	307206	13.5646	13.6276	307206	91873.4	4.07766e-05	0.0613651	8	1.01674	22
8874	656	3313	MG(24:0)+H	MG(24:0)+H	MG(24:0)	A	0.843756	1	MG	monoacyl	M+H	C27H55O4			443.409	443.409	1	1.66193e+06	15.3365	15.3768	1.66193e+06	233450	-1.82718e-05	-0.0412075	0	1.66193e+06	21
6067	269	2402	MG(20:0)+H	MG(20:0)+H	MG(20:0)	A	0.730508	1	MG	monoacyl	M+H	C23H47O4			387.347	387.347	1	1.42848e+06	9.40352	9.44098	1.42848e+06	278959	-0.000143394	-0.370194	1	1.01991	21
1663	181	662	MG(18:2)+H	MG(18:2)+H	MG(18:2)	C	0.60846	1	MG	monoacyl	M+H	C21H39O4			355.284	355.284	1	5.1952e+06	2.65179	2.70609	5.1952e+06	1.78358e+06	-0.000242346	-0.682117	1	5.1952e+06	4
4438	182	1768	MG(18:0)+H	MG(18:0)+H	MG(18:0)	A	0.700039	1	MG	monoacyl	M+H	C21H43O4			359.316	359.316	1	706936	6.2823	6.26856	706936	104728	0.000123463	0.343604	1	706936	21
5206	183	2092	MG(18:0)+H	MG(18:0)+H	MG(18:0)	A	0.69884	1	MG	monoacyl	M+H	C21H43O4			359.316	359.316	1	1.28002e+06	7.8077	7.90921	1.28002e+06	389288	0.000123463	0.343604	1	0.329385	21
7833	184	2997	MG(18:0)+H	MG(18:0)+H	MG(18:0)	C	0.673515	1	MG	monoacyl	M+H	C21H43O4			359.316	359.316	1	513788	12.6492	12.7168	513788	144716	-1.29887e-05	-0.0361483	1	0.760515	21
8875	185	3314	MG(18:0)+H	MG(18:0)+H	MG(18:0)	A	0.661047	1	MG	monoacyl	M+H	C21H43O4			359.316	359.316	1	796958	14.4661	14.5105	796958	176422	2.23394e-05	0.062172	1	1.00014	21
10309	186	3837	MG(18:0)+H	MG(18:0)+H	MG(18:0)	C	0.635604	1	MG	monoacyl	M+H	C21H43O4			359.315	359.316	1	457942	16.5466	16.5316	457942	126342	-0.000215083	-0.598589	1	1.02128	21
11191	187	4243	MG(18:0)+H	MG(18:0)+H	MG(18:0)	C	0.653861	1	MG	monoacyl	M+H	C21H43O4			359.315	359.316	1	499175	18.1743	18.2745	499175	195943	-0.000215083	-0.598589	1	1.01781	21
12356	188	4810	MG(18:0)+H	MG(18:0)+H	MG(18:0)	C	0.650525	1	MG	monoacyl	M+H	C21H43O4			359.316	359.316	1	480423	20.4715	20.4652	480423	262222	5.68488e-05	0.158214	1	0.677842	21
13546	189	5336	MG(18:0)+H	MG(18:0)+H	MG(18:0)	C	0.648737	1	MG	monoacyl	M+H	C21H43O4			359.316	359.316	1	703814	22.3458	22.6155	703814	562847	5.68488e-05	0.158214	1	1.00071	21
14910	190	5880	MG(18:0)+H	MG(18:0)+H	MG(18:0)	A	0.702421	1	MG	monoacyl	M+H	C21H43O4			359.316	359.316	1	603025	23.92	23.8536	603025	234992	5.68488e-05	0.158214	1	0.840133	21
3458	115	1417	MG(16:0)+H	MG(16:0)+H	MG(16:0)	A	0.747793	1	MG	monoacyl	M+H	C19H39O4			331.284	331.284	1	2.13458e+07	5.05904	4.84995	2.13458e+07	4.00538e+06	-0.000207286	-0.625704	3	1.02741	21
4366	116	1722	MG(16:0)+H	MG(16:0)+H	MG(16:0)	A	0.571833	1	MG	monoacyl	M+H	C19H39O4			331.284	331.284	1	2.64672e+06	6.59751	6.52053	2.64672e+06	1.7726e+06	-0.000207286	-0.625704	3	1.03287	21
6062	117	2397	MG(16:0)+H	MG(16:0)+H	MG(16:0)	A	0.65252	1	MG	monoacyl	M+H	C19H39O4			331.285	331.284	1	2.09475e+06	9.74909	9.44847	2.09475e+06	1.14646e+06	0.000268077	0.809205	3	1.0094	21
6621	118	2600	MG(16:0)+H	MG(16:0)+H	MG(16:0)	C	0.531745	1	MG	monoacyl	M+H	C19H39O4			331.285	331.284	1	620420	11.2719	11.2633	620420	180563	0.000216853	0.654583	3	0.312801	21
7793	119	2982	MG(16:0)+H	MG(16:0)+H	MG(16:0)	C	0.582373	1	MG	monoacyl	M+H	C19H39O4			331.284	331.284	1	810005	12.7863	12.7168	810005	239702	5.78578e-05	0.174647	3	0.72762	21
8854	120	3309	MG(16:0)+H	MG(16:0)+H	MG(16:0)	C	0.485283	1	MG	monoacyl	M+H	C19H39O4			331.284	331.284	1	1.1205e+06	14.398	14.4939	1.1205e+06	240332	-5.36296e-05	-0.161884	3	0.99622	21
10289	121	3832	MG(16:0)+H	MG(16:0)+H	MG(16:0)	C	0.458098	1	MG	monoacyl	M+H	C19H39O4			331.284	331.284	1	952650	16.904	16.9043	952650	145553	7.86529e-06	0.0237418	3	1.01403	21
11169	122	4235	MG(16:0)+H	MG(16:0)+H	MG(16:0)	C	0.455794	1	MG	monoacyl	M+H	C19H39O4			331.284	331.284	1	736138	18.431	18.4755	736138	328144	7.86529e-06	0.0237418	3	1.00126	21
13528	123	5331	MG(16:0)+H	MG(16:0)+H	MG(16:0)	A	0.493879	1	MG	monoacyl	M+H	C19H39O4			331.284	331.284	1	487094	21.8973	21.8355	487094	110140	3.95765e-06	0.0119464	3	0.650609	21
15006	124	5912	MG(16:0)+H	MG(16:0)+H	MG(16:0)	C	0.553672	1	MG	monoacyl	M+H	C19H39O4			331.284	331.284	1	603857	24.9896	25.1263	603857	1.76008e+06	3.95765e-06	0.0119464	3	1	21
11340	59375	4353	LPC(30:1)+H	LPC(30:1)+H	LPC(30:1)	C	0.979762	1	LPC	monoacyl	M+H	C38H77N1O7P1			690.543	690.543	1	3.79255e+06	18.3166	18.3673	3.79255e+06	962646	0.000125744	0.182094	0	3.64484e+06	8
10464	43598	3933	LPC(28:0)+H	LPC(28:0)+H	LPC(28:0)	C	1.49406	1	LPC	monoacyl	M+H	C36H75N1O7P1			664.526	664.528	1	2.5023e+06	16.6211	16.6714	2.5023e+06	678393	-0.00109818	-1.65257	0	1.03171	11
6988	21716	2797	LPC(26:2)+H	LPC(26:2)+H	LPC(26:2)	C	0.94555	1	LPC	monoacyl	M+H	C34H67N1O7P1			632.466	632.465	1	160617	10.9802	10.9812	160617	68726	0.000592848	0.937361	0	1.03238	3
9058	22907	3390	LPC(26:1)+H	LPC(26:1)+H	LPC(26:1)	C	1.23379	1	LPC	monoacyl	M+H	C34H69N1O7P1			634.481	634.481	1	512093	13.5115	13.6276	512093	185779	-4.05606e-05	-0.0639272	0	1.00171	8
10446	23795	3922	LPC(26:0)+H	LPC(26:0)+H	LPC(26:0)	C	1.60337	1	LPC	monoacyl	M+H	C34H71N1O7P1			636.497	636.496	1	394989	16.3864	16.3919	394989	101388	0.000347193	0.545475	0	1.02359	11
6880	10551	2739	LPC(24:1)+H	LPC(24:1)+H	LPC(24:1)	C	0.986278	1	LPC	monoacyl	M+H	C32H65N1O7P1			606.45	606.449	1	293869	10.5783	10.7157	293869	123908	0.000281768	0.464618	1	1.00871	8
5449	4854	2210	LPC(22:1)+H	LPC(22:1)+H	LPC(22:1)	C	0.745263	1	LPC	monoacyl	M+H	C30H61N1O7P1			578.419	578.418	1	160771	7.86998	7.89312	160771	62796.3	0.000812621	1.4049	2	1.00038	8
3751	2682	1581	LPC(20:1)+H	LPC(20:1)+H	LPC(20:1)	C	1.70798	1	LPC	monoacyl	M+H	C28H57N1O7P1			550.388	550.387	1	1.6808e+06	5.46732	5.55674	1.6808e+06	473678	0.000795764	1.44583	3	1.6808e+06	8
5450	2860	2211	LPC(20:0)+H	LPC(20:0)+H	LPC(20:0)	C	1.43454	1	LPC	monoacyl	M+H	C28H59N1O7P1			552.403	552.402	1	536092	7.56542	7.70011	536092	161979	0.00107591	1.94768	1	1.00018	11
3643	1796	1524	LPC(18:0)+H	LPC(18:0)+H	LPC(18:0)	C	1.36982	1	LPC	monoacyl	M+H	C26H55N1O7P1			524.372	524.371	1	1.37875e+06	4.98493	4.98823	1.37875e+06	279384	0.000471252	0.898698	2	1.02183	11
1883	1269	831	LPC(16:1)+H	LPC(16:1)+H	LPC(16:1)	C	1.68096	1	LPC	monoacyl	M+H	C24H49N1O7P1			494.324	494.324	1	1.74496e+06	3.21743	3.22428	1.74496e+06	439887	0.000322819	0.65305	2	1.01583	8
1892	1301	838	LPC(16:0)+H	LPC(16:0)+H	LPC(16:0)	C	0.976695	1	LPC	monoacyl	M+H	C24H51N1O7P1			496.34	496.34	1	4.15444e+06	3.73241	3.74247	4.15444e+06	515300	0.00059745	1.20371	3	4.15444e+06	11
13922	99946	5469	DG(18:1_26:1)+NH4	DG(44:2)+NH4	DG(18:1_26:1)	C	0.375307	1	DG	diacyl	M+NH4	C47H92N1O5			750.698	750.697	1	213274	22.2366	22.2418	213274	28186.2	0.00063141	0.841097	2	213274	8
13886	82508	5447	DG(20:0_22:0)+NH4	DG(42:0)+NH4	DG(20:0_22:0)	C	0.249457	1	DG	diacyl	M+NH4	C45H92N1O5			726.696	726.697	1	142555	22.6659	22.6317	142555	27055.7	-0.000868624	-1.1953	2	1.03716	15
11332	56457	4346	DG(16:0_24:6)+NH4	DG(40:6)+NH4	DG(16:0_24:6)	C	0.519919	1	DG	diacyl	M+NH4	C43H76N1O5			686.573	686.572	1	540826	18.7675	18.7694	540826	108250	0.00115914	1.68831	9	1.00029	7
12610	60955	4973	DG(18:0_22:4)+NH4	DG(40:4)+NH4	DG(18:0_22:4)	A	0.696231	1	DG	diacyl	M+NH4	C43H80N1O5			690.603	690.603	1	890239	20.3165	20.3073	890239	112367	-0.000478951	-0.693525	1	73223.8	8
12633	62559	4991	DG(18:1_22:1)+NH4	DG(40:2)+NH4	DG(18:1_22:1)	A	0.679885	1	DG	diacyl	M+NH4	C43H84N1O5			694.635	694.634	1	311310	21.3872	21.3179	311310	54637.9	0.000591757	0.851897	1	311310	8
12565	44596	4931	DG(18:1_20:2)+NH4	DG(38:3)+NH4	DG(18:1_20:2)	A	0.740092	1	DG	diacyl	M+NH4	C41H78N1O5			664.588	664.587	1	2.46734e+06	20.0025	20.1968	2.46734e+06	651766	0.000182382	0.274428	1	1.01054	11
12570	46628	4936	DG(20:0_18:1)+NH4	DG(38:1)+NH4	DG(20:0_18:1)	A	0.713202	1	DG	diacyl	M+NH4	C41H82N1O5			668.619	668.619	1	752107	21.3587	21.3495	752107	113915	0.000420725	0.629245	1	752107	11
11297	23890	4318	DG(18:1_18:2)+NH4	DG(36:3)+NH4	DG(18:1_18:2)	A	0.920354	1	DG	diacyl	M+NH4	C39H74N1O5			636.557	636.556	1	2.08931e+06	19.1152	19.2488	2.08931e+06	615531	0.00100508	1.57893	1	1.05968	11
12607	26546	4970	DG(18:0_18:1)+NH4	DG(36:1)+NH4	DG(18:0_18:1)	A	0.885471	1	DG	diacyl	M+NH4	C39H78N1O5			640.588	640.587	1	1.33701e+07	20.5962	20.755	1.33701e+07	2.12595e+06	8.61452e-05	0.134478	1	1.14958e+06	11
13848	29515	5425	DG(18:0_18:0)+NH4	DG(36:0)+NH4	DG(18:0_18:0)	A	0.497497	1	DG	diacyl	M+NH4	C39H80N1O5			642.604	642.603	1	277301	22.1715	22.258	277301	67779	0.000497403	0.774043	2	0.474887	15
6911	11151	2751	DG(16:0_18:2)+NH4	DG(34:2)+NH4	DG(16:0_18:2)	C	0.399106	1	DG	diacyl	M+NH4	C37H72N1O5			610.54	610.541	1	194328	11.6349	11.6118	194328	42637.9	-3.87538e-05	-0.0634746	7	0.999876	8
11277	11689	4298	DG(16:1_18:1)+NH4	DG(34:2)+NH4	DG(16:1_18:1)	A	0.98481	1	DG	diacyl	M+NH4	C37H72N1O5			610.541	610.541	1	5.00046e+06	18.9527	19.0942	5.00046e+06	1.32739e+06	2.10489e-05	0.0344758	1	1.0041	8
12554	12750	4923	DG(16:0_18:1)+NH4	DG(34:1)+NH4	DG(16:0_18:1)	A	0.929523	1	DG	diacyl	M+NH4	C37H74N1O5			612.556	612.556	1	3.84522e+06	19.7295	19.774	3.84522e+06	642533	0.000195462	0.319092	4	3.84522e+06	11
12559	13777	4926	DG(16:0_18:0)+NH4	DG(34:0)+NH4	DG(16:0_18:0)	C	0.656432	1	DG	diacyl	M+NH4	C37H76N1O5			614.572	614.572	1	2.33752e+08	20.637	20.6109	2.33752e+08	3.15078e+07	9.709e-05	0.15798	7	1.06357	17
12564	13987	4930	DG(16:0_18:0)+NH4	DG(34:0)+NH4	DG(16:0_18:0)	A	0.272078	1	DG	diacyl	M+NH4	C37H76N1O5			614.572	614.572	1	399159	21.3302	21.3021	399159	33911.7	9.709e-05	0.15798	2	174752	17
11261	5699	4285	DG(16:0_16:1)+NH4	DG(32:1)+NH4	DG(16:0_16:1)	A	0.767043	1	DG	diacyl	M+NH4	C35H70N1O5			584.525	584.525	1	711422	18.7052	18.6766	711422	127767	-3.82523e-05	-0.0654416	1	711422	11
11250	3185	4276	DG(14:0_16:0)+NH4	DG(30:0)+NH4	DG(14:0_16:0)	A	0.761543	1	DG	diacyl	M+NH4	C33H68N1O5			558.509	558.509	1	1.05789e+07	18.5726	18.6371	1.05789e+07	1.45766e+06	0.00027287	0.488568	1	276421	15
13914	92485	5461	ChE(24:6)+NH4	ChE(24:6)+NH4	ChE(24:6)	A	0.314291	1	ChE	sterolEsters	M+NH4	C51H84N1O2			742.65	742.65	1	166921	22.8857	22.8592	166921	15871.3	-0.000133082	-0.179199	0	166921	2
13868	71706	5434	ChE(22:6)+NH4	ChE(22:6)+NH4	ChE(22:6)	A	0.710589	1	ChE	sterolEsters	M+NH4	C49H80N1O2			714.619	714.618	1	509522	22.5789	22.579	509522	74027.6	0.000224118	0.313619	0	509522	2
13865	45633	5431	ChE(18:2)+NH4	ChE(18:2)+NH4	ChE(18:2)	A	0.48848	1	ChE	sterolEsters	M+NH4	C45H80N1O2			666.618	666.618	1	250503	23.1455	23.1354	250503	36818	-0.000340841	-0.511298	0	250503	1
15148	47244	5963	ChE(18:1)+NH4	ChE(18:1)+NH4	ChE(18:1)	A	0.49772	1	ChE	sterolEsters	M+NH4	C45H82N1O2			668.634	668.634	1	200320	23.4847	23.49	200320	31225.3	-3.50794e-05	-0.0524643	0	200320	2
12593	21035	4956	Cer(d18:1_24:1)+H-H2O	Cer(d42:2)+H-H2O	Cer(d18:1_24:1)	C	0.928887	1	Cer	acylsphingosines	M+H-H2O	C42H80N1O2			630.618	630.618	1	1.61296e+06	19.8561	19.8494	1.61296e+06	266559	9.71358e-05	0.154032	2	1.61296e+06	6
12599	22419	4962	Cer(d18:1_24:0)+H-H2O	Cer(d42:1)+H-H2O	Cer(d18:1_24:0)	C	0.826611	1	Cer	acylsphingosines	M+H-H2O	C42H82N1O2			632.635	632.634	1	2.19555e+06	21.3951	21.2845	2.19555e+06	298887	0.000753024	1.1903	1	2.19555e+06	8
12519	36647	4895	Cer(d18:1_24:0)+H	Cer(d42:1)+H	Cer(d18:1_24:0)	A	1.07875	1	Cer	acylsphingosines	M+H	C42H84N1O3			650.645	650.645	1	841972	21.3018	21.2863	841972	136252	0.000804067	1.2358	1	841972	8
12584	18630	4947	Cer(d18:1_22:0)+H	Cer(d40:1)+H	Cer(d18:1_22:0)	A	1.14135	1	Cer	acylsphingosines	M+H	C40H80N1O3			622.614	622.613	1	1.4754e+06	21.118	21.1213	1.4754e+06	177419	0.000234365	0.376422	1	1.4754e+06	8
12485	4738	4863	Cer(d18:1_20:0)+H-H2O	Cer(d38:1)+H-H2O	Cer(d18:1_20:0)	C	0.853937	1	Cer	acylsphingosines	M+H-H2O	C38H74N1O2			576.571	576.571	1	332501	20.481	20.4494	332501	33575	-5.17152e-05	-0.0896943	3	332501	8
7991	3450	3071	Cer(d18:2_18:1)+H	Cer(d36:3)+H	Cer(d18:2_18:1)	C	0.00605427	1	Cer	acylsphingosines	M+H	C36H68N1O3			562.52	562.519	1	3.46809e+06	11.8337	11.896	3.46809e+06	679270	0.000400451	0.711888	3	0.615324	3
12473	2620	4853	Cer(d18:1_18:0)+H-H2O	Cer(d36:1)+H-H2O	Cer(d18:1_18:0)	C	1.73116	1	Cer	acylsphingosines	M+H-H2O	C36H70N1O2			548.541	548.54	1	937043	19.5766	19.5651	937043	146420	0.000476378	0.868446	3	937043	8
8994	1716	3355	Cer(d18:1_16:0)+H-H2O	Cer(d34:1)+H-H2O	Cer(d18:1_16:0)	C	1.32558	1	Cer	acylsphingosines	M+H-H2O	C34H66N1O2			520.509	520.509	1	970714	14.9833	15.0103	970714	148530	2.10147e-05	0.0403733	3	970714	8
10378	1730	3871	Cer(d18:1_16:0)+H-H2O	Cer(d34:1)+H-H2O	Cer(d18:1_16:0)	C	1.55478	1	Cer	acylsphingosines	M+H-H2O	C34H66N1O2			520.509	520.509	1	4.22737e+06	17.1253	17.1883	4.22737e+06	633014	0.000331912	0.637667	3	1.01384	8
10388	2332	3881	Cer(d18:1_16:0)+H	Cer(d34:1)+H	Cer(d18:1_16:0)	A	0.535234	1	Cer	acylsphingosines	M+H	C34H68N1O3			538.52	538.519	1	1.03659e+06	17.3005	17.1837	1.03659e+06	124398	0.000597369	1.10928	1	1.03659e+06	9
9887	1259	3692	Cer(d18:1_14:0)+H-H2O	Cer(d32:1)+H-H2O	Cer(d18:1_14:0)	C	1.03324	1	Cer	acylsphingosines	M+H-H2O	C32H62N1O2			492.477	492.478	1	560027	15.9246	15.8982	560027	96425.6	-2.12207e-05	-0.0430896	2	560027	8
9894	1572	3696	Cer(d18:1_14:0)+H	Cer(d32:1)+H	Cer(d18:1_14:0)	A	1.17094	1	Cer	acylsphingosines	M+H	C32H64N1O3			510.489	510.488	1	347386	15.9293	15.8982	347386	53118.5	0.000441205	0.86428	1	347386	8

## Sheet: MeOH2
PeakId	AnntID	ChromeClusterId	LipidID	LipidGroupKey	LipidMolec	Grade	IDScore	Rank	ClassKey	SubClassKey	Adduct	IonFormula	BaseModification	SubModification	ObsMz	CalcMz	Charge	Intensity	MS2RT	TopRT	TopHeight	Area	DeltaDa	DeltaPPM	PublicLink	S/N	VCR
13835	275205	5382	TG(16:0_18:1_22:6)+NH4	TG(56:7)+NH4	TG(16:0_18:1_22:6)	C	0.580989	1	TG	triacyl	M+NH4	C59 H104 N1 O6			922.787	922.786	1	717431	22.5406	22.535	717431	145208	0.00070171	0.760425	59	717431	5
14946	284807	5743	TG(16:0_18:0_22:5)+NH4	TG(56:5)+NH4	TG(16:0_18:0_22:5)	C	0.784569	1	TG	triacyl	M+NH4	C59 H108 N1 O6			926.826	926.817	1	451073	23.036	23.0438	451073	60605.2	0.00892113	9.62555	73	1.07047	4
14987	263445	5775	TG(18:1_18:1_18:2)+NH4	TG(54:4)+NH4	TG(18:1_18:1_18:2)	A	0.707701	1	TG	triacyl	M+NH4	C57 H106 N1 O6			900.801	900.801	1	908887	22.8859	22.9454	908887	245583	-0.000268184	-0.297717	1	1.02484	11
14990	264093	5777	TG(16:0_18:1_20:2)+NH4	TG(54:3)+NH4	TG(16:0_18:1_20:2)	C	0.749901	1	TG	triacyl	M+NH4	C57 H108 N1 O6			902.819	902.817	1	1.81967e+06	23.4024	23.196	1.81967e+06	298537	0.00145664	1.61344	64	1.81967e+06	4
15010	234611	5796	TG(16:0_18:0_18:1)+NH4	TG(52:1)+NH4	TG(16:0_18:0_18:1)	A	1.01111	1	TG	triacyl	M+NH4	C55 H108 N1 O6			878.817	878.817	1	1.74802e+06	23.4338	23.4671	1.74802e+06	257482	0.000205208	0.233505	1	1.74802e+06	11
14966	200791	5758	TG(16:0_16:1_18:1)+NH4	TG(50:2)+NH4	TG(16:0_16:1_18:1)	A	0.957007	1	TG	triacyl	M+NH4	C53 H102 N1 O6			848.77	848.77	1	3.32229e+06	22.8763	22.8963	3.32229e+06	612404	9.99486e-05	0.117757	1	3.32229e+06	12
14975	203247	5766	TG(16:0_16:0_18:0)+NH4	TG(50:0)+NH4	TG(16:0_16:0_18:0)	A	0.941243	1	TG	triacyl	M+NH4	C53 H106 N1 O6			852.801	852.801	1	1.25625e+06	23.4576	23.4862	1.25625e+06	203741	-0.000125919	-0.147654	1	1.03246	15
13875	176072	5415	TG(14:0_16:1_18:1)+NH4	TG(48:2)+NH4	TG(14:0_16:1_18:1)	A	0.921074	1	TG	triacyl	M+NH4	C51 H98 N1 O6			820.739	820.739	1	1.20793e+06	22.5551	22.5898	1.20793e+06	249440	-0.000185527	-0.226048	1	1.20793e+06	11
14937	182029	5737	TG(15:0_16:0_17:0)+NH4	TG(48:0)+NH4	TG(15:0_16:0_17:0)	C	0.635129	1	TG	triacyl	M+NH4	C51 H102 N1 O6			824.77	824.77	1	1.97052e+06	23.1475	23.2212	1.97052e+06	285930	0.000180419	0.21875	17	1.97052e+06	15
13755	144900	5317	TG(14:0_16:1_16:1)+NH4	TG(46:2)+NH4	TG(14:0_16:1_16:1)	C	0.600904	1	TG	triacyl	M+NH4	C49 H94 N1 O6			792.707	792.708	1	310726	22.2167	22.2447	310726	56393.1	-0.000551346	-0.695522	25	1.00223	11
13665	112748	5261	TG(14:0_14:0_16:0)+NH4	TG(44:0)+NH4	TG(14:0_14:0_16:0)	A	0.778262	1	TG	triacyl	M+NH4	C47 H94 N1 O6			768.708	768.708	1	528383	22.5916	22.6157	528383	99439.6	0.000171991	0.22374	1	528383	15
13625	92083	5233	TG(14:0_14:0_14:0)+NH4	TG(42:0)+NH4	TG(14:0_14:0_14:0)	A	0.526828	1	TG	triacyl	M+NH4	C45 H90 N1 O6			740.676	740.676	1	283736	22.2119	22.2286	283736	50481.4	-0.000577668	-0.779919	1	283736	15
12716	270803	4954	PS(46:6)+H	PS(46:6)+H	PS(46:6)	C	0.557936	1	PS	diacyl	M+H	C52 H91 N1 O10 P1			920.638	920.638	1	733141	20.3318	20.3514	733141	140688	0.000499937	0.543033	0	733141	7
10767	213055	4005	PS(42:8)+H	PS(42:8)+H	PS(42:8)	C	0.0417597	1	PS	diacyl	M+H	C48 H79 N1 O10 P1			860.546	860.544	1	1.32606e+06	17.3034	17.3427	1.32606e+06	248068	0.00200786	2.33324	4	1.32606e+06	2
10776	213891	4013	PS(22:6_20:1)+H	PS(42:7)+H	PS(22:6_20:1)	B	0.431293	1	PS	diacyl	M+H	C48 H81 N1 O10 P1			862.557	862.559	1	1.17034e+06	16.4452	16.4934	1.17034e+06	308259	-0.00224988	-2.60838	2	1.04078	6
10749	214613	3987	PS(24:5_18:1)+H	PS(42:6)+H	PS(24:5_18:1)	B	0.684665	1	PS	diacyl	M+H	C48 H83 N1 O10 P1			864.574	864.575	1	1.12744e+06	17.383	17.3735	1.12744e+06	155770	-0.00112664	-1.30311	0	0.317375	7
12700	222893	4940	PS(42:3)+H	PS(42:3)+H	PS(42:3)	C	0.704141	1	PS	diacyl	M+H	C48 H89 N1 O10 P1			870.621	870.622	1	706799	20.2475	20.2579	706799	205825	-0.000919182	-1.05578	6	0.999422	6
12702	226384	4942	PS(18:1_24:1)+H	PS(42:2)+H	PS(18:1_24:1)	A	0.851833	1	PS	diacyl	M+H	C48 H91 N1 O10 P1			872.638	872.638	1	1.28455e+06	20.7577	20.7878	1.28455e+06	312877	0.000291074	0.333556	0	1.00836	7
13678	229674	5269	PS(24:0_18:1)+H	PS(42:1)+H	PS(24:0_18:1)	A	0.878228	1	PS	diacyl	M+H	C48 H93 N1 O10 P1			874.653	874.653	1	1.2673e+06	21.3268	21.3577	1.2673e+06	327801	-0.000152321	-0.17415	0	1.03137	12
9555	189769	3474	PS(18:1_22:6)+H	PS(40:7)+H	PS(18:1_22:6)	A	0.58389	1	PS	diacyl	M+H	C46 H77 N1 O10 P1			834.526	834.528	1	1.7871e+06	14.125	14.1523	1.7871e+06	524170	-0.00164492	-1.97108	2	1.00691	6
10177	191250	3693	PS(22:5_18:1)+H	PS(40:6)+H	PS(22:5_18:1)	B	0.5676	1	PS	diacyl	M+H	C46 H79 N1 O10 P1			836.544	836.544	1	948569	15.9266	15.9799	948569	225879	-0.000107279	-0.12824	0	1.00794	7
10714	192138	3959	PS(18:0_22:5)+H	PS(40:5)+H	PS(18:0_22:5)	A	0.70226	1	PS	diacyl	M+H	C46 H81 N1 O10 P1			838.559	838.559	1	2.12386e+07	17.4496	17.3118	2.12386e+07	4.55593e+06	-1.4645e-05	-0.0174645	0	2.12386e+07	5
11624	192868	4411	PS(20:4_20:0)+H	PS(40:4)+H	PS(20:4_20:0)	B	0.664624	1	PS	diacyl	M+H	C46 H83 N1 O10 P1			840.574	840.575	1	1.89219e+06	18.9986	18.9543	1.89219e+06	242802	-0.000620708	-0.738432	2	1.03167	6
12594	194777	4842	PS(18:1_22:1)+H	PS(40:2)+H	PS(18:1_22:1)	A	0.854107	1	PS	diacyl	M+H	C46 H87 N1 O10 P1			844.606	844.606	1	3.00156e+06	20.1062	20.1333	3.00156e+06	696935	-0.000606418	-0.717988	2	0.995819	6
9622	160125	3524	PS(16:0_22:6)+H	PS(38:6)+H	PS(16:0_22:6)	A	0.588869	1	PS	diacyl	M+H	C44 H75 N1 O10 P1			808.512	808.512	1	3.82742e+06	14.0247	14.0692	3.82742e+06	650243	-8.80394e-05	-0.108891	2	1.01905	7
10169	163818	3685	PS(20:5_18:0)+H	PS(38:5)+H	PS(20:5_18:0)	C	0.398399	1	PS	diacyl	M+H	C44 H77 N1 O10 P1			810.524	810.528	1	405514	15.6508	15.5925	405514	46955.2	-0.00389978	-4.8114	14	405514	5
9628	163770	3529	PS(20:4_18:1)+H	PS(38:5)+H	PS(20:4_18:1)	B	0.626677	1	PS	diacyl	M+H	C44 H77 N1 O10 P1			810.524	810.528	1	2.60001e+06	15.2632	15.2485	2.60001e+06	491436	-0.00389978	-4.8114	2	2.60001e+06	5
10623	166410	3885	PS(16:0_22:4)+H	PS(38:4)+H	PS(16:0_22:4)	A	0.576451	1	PS	diacyl	M+H	C44 H79 N1 O10 P1			812.543	812.544	1	1.59201e+06	16.8316	16.8331	1.59201e+06	347019	-0.000439138	-0.540448	2	0.999065	6
11539	167708	4338	PS(18:0_20:3)+H	PS(38:3)+H	PS(18:0_20:3)	A	0.787684	1	PS	diacyl	M+H	C44 H81 N1 O10 P1			814.559	814.559	1	4.41768e+07	18.3765	18.3196	4.41768e+07	7.99252e+06	-0.000146267	-0.179565	2	4.41768e+07	6
12661	171180	4904	PS(18:0_20:1)+H	PS(38:1)+H	PS(18:0_20:1)	A	0.809333	1	PS	diacyl	M+H	C44 H85 N1 O10 P1			818.59	818.591	1	3.37532e+06	20.1564	20.1644	3.37532e+06	812044	-0.00092718	-1.13265	2	3.37532e+06	12
10678	132827	3930	PS(16:0_20:3)+H	PS(36:3)+H	PS(16:0_20:3)	A	0.779902	1	PS	diacyl	M+H	C42 H77 N1 O10 P1			786.528	786.528	1	2.24154e+06	16.2802	16.3236	2.24154e+06	454636	6.70833e-05	0.0852904	2	2.24154e+06	6
11704	139036	4476	PS(18:1_18:1)+H	PS(36:2)+H	PS(18:1_18:1)	A	0.727352	1	PS	diacyl	M+H	C42 H79 N1 O10 P1			788.543	788.544	1	1.98012e+07	17.9083	18.0529	1.98012e+07	5.34381e+06	-0.000387912	-0.491935	1	1.98012e+07	6
11461	142382	4270	PS(18:0_18:1)+H	PS(36:1)+H	PS(18:0_18:1)	A	0.900173	1	PS	diacyl	M+H	C42 H81 N1 O10 P1			790.559	790.559	1	7.35389e+07	19.3198	19.2507	7.35389e+07	1.35459e+07	-0.000496448	-0.62797	2	7.35389e+07	12
10160	107718	3677	PS(16:1_18:1)+H	PS(34:2)+H	PS(16:1_18:1)	B	0.666204	1	PS	diacyl	M+H	C40 H75 N1 O10 P1			760.512	760.512	1	1.05631e+06	15.8736	15.9153	1.05631e+06	325121	-0.000810654	-1.06593	2	0.99978	6
11606	109607	4396	PS(16:0_18:1)+H	PS(34:1)+H	PS(16:0_18:1)	B	0.800751	1	PS	diacyl	M+H	C40 H77 N1 O10 P1			762.528	762.528	1	7.4777e+06	17.8232	17.8458	7.4777e+06	2.58246e+06	-0.000321892	-0.422138	3	7.4777e+06	12
10155	86061	3673	PS(16:0_16:1)+H	PS(32:1)+H	PS(16:0_16:1)	B	0.695921	1	PS	diacyl	M+H	C38 H73 N1 O10 P1			734.497	734.497	1	1.04177e+06	15.5964	15.5925	1.04177e+06	160812	0.000790223	1.07587	2	0.757886	12
8694	281051	3191	PI(40:7)+NH4	PI(40:7)+NH4	PI(40:7)	C	0.60586	1	PI	diacyl	M+NH4	C49 H85 N1 O13 P1			926.576	926.575	1	681347	13.6321	13.7193	681347	190870	0.000541354	0.584253	10	1.01386	4
9665	286043	3561	PI(20:4_20:2)+NH4	PI(40:6)+NH4	PI(20:4_20:2)	B	0.650537	1	PI	diacyl	M+NH4	C49 H87 N1 O13 P1			928.591	928.591	1	656355	15.2059	15.1986	656355	94142	0.000402966	0.433954	2	656355	4
10786	291937	4023	PI(22:5_18:0)+NH4	PI(40:5)+NH4	PI(22:5_18:0)	B	0.728296	1	PI	diacyl	M+NH4	C49 H89 N1 O13 P1			930.606	930.607	1	1.78442e+06	16.7834	16.8486	1.78442e+06	397659	-0.000392778	-0.422067	0	1.0177	5
11739	292704	4509	PI(40:4)+NH4	PI(40:4)+NH4	PI(40:4)	C	0.731064	1	PI	diacyl	M+NH4	C49 H91 N1 O13 P1			932.622	932.622	1	1.1712e+06	18.0941	18.1141	1.1712e+06	136758	-0.000210597	-0.225812	15	1.10448	6
11748	270789	4516	PI(21:3_18:0)+NH4	PI(39:3)+NH4	PI(21:3_18:0)	B	0.865095	1	PI	diacyl	M+NH4	C48 H91 N1 O13 P1			920.623	920.622	1	1.24458e+06	18.7533	18.7557	1.24458e+06	180904	0.00085074	0.924092	0	1.03114	6
8683	259633	3182	PI(38:6)+NH4	PI(38:6)+NH4	PI(38:6)	C	0.57285	1	PI	diacyl	M+NH4	C47 H83 N1 O13 P1			900.56	900.56	1	1.44553e+06	13.5599	13.6537	1.44553e+06	242625	0.000201728	0.224003	12	1.44553e+06	4
11735	259698	4505	PI(20:6_18:0)+NH4	PI(38:6)+NH4	PI(20:6_18:0)	C	0.0466059	1	PI	diacyl	M+NH4	C47 H83 N1 O13 P1			900.566	900.56	1	1.81273e+06	18.7431	18.6182	1.81273e+06	336310	0.00632585	7.02436	12	1.01233	4
9643	263573	3543	PI(20:4_18:1)+NH4	PI(38:5)+NH4	PI(20:4_18:1)	B	0.423796	1	PI	diacyl	M+NH4	C47 H85 N1 O13 P1			902.576	902.575	1	1.29314e+06	15.0885	15.1986	1.29314e+06	252995	0.000245383	0.271869	2	0.86817	5
10789	265345	4026	PI(20:3_18:1)+NH4	PI(38:4)+NH4	PI(20:3_18:1)	B	0.885067	1	PI	diacyl	M+NH4	C47 H87 N1 O13 P1			904.591	904.591	1	3.86322e+06	16.6067	16.6787	3.86322e+06	710344	0.000216817	0.239685	2	1.06018	6
11713	265527	4484	PI(20:3_18:0)+NH4	PI(38:3)+NH4	PI(20:3_18:0)	B	0.856091	1	PI	diacyl	M+NH4	C47 H89 N1 O13 P1			906.606	906.607	1	1.75062e+07	18.1328	17.9766	1.75062e+07	2.44403e+06	-0.000193401	-0.213324	2	1.75062e+07	6
8679	229173	3178	PI(20:4_16:1)+NH4	PI(36:5)+NH4	PI(20:4_16:1)	C	0.316391	1	PI	diacyl	M+NH4	C45 H81 N1 O13 P1			874.546	874.544	1	123356	12.263	12.2317	123356	20122.6	0.00176574	2.01904	12	123356	5
9644	232931	3544	PI(20:4_16:0)+NH4	PI(36:4)+NH4	PI(20:4_16:0)	B	0.973044	1	PI	diacyl	M+NH4	C45 H83 N1 O13 P1			876.56	876.56	1	5.89951e+06	14.5846	14.6635	5.89951e+06	960206	8.39701e-05	0.095795	2	1.03043	6
10766	234070	4004	PI(20:3_16:0)+NH4	PI(36:3)+NH4	PI(20:3_16:0)	B	1.03812	1	PI	diacyl	M+NH4	C45 H85 N1 O13 P1			878.575	878.575	1	2.42241e+06	16.6211	16.6633	2.42241e+06	377324	-0.000467132	-0.531692	2	1.00796	6
10770	234907	4008	PI(18:1_18:1)+NH4	PI(36:2)+NH4	PI(18:1_18:1)	A	1.01094	1	PI	diacyl	M+NH4	C45 H87 N1 O13 P1			880.591	880.591	1	7.38734e+06	17.3204	17.636	7.38734e+06	2.38668e+06	-0.000253356	-0.287711	0	7.38734e+06	10
11706	236819	4478	PI(18:1_18:0)+NH4	PI(36:1)+NH4	PI(18:1_18:0)	B	1.03108	1	PI	diacyl	M+NH4	C45 H89 N1 O13 P1			882.606	882.607	1	8.16368e+06	18.871	18.9696	8.16368e+06	1.23379e+06	-0.000739806	-0.838205	2	2.75255e+06	5
5908	242725	2257	PG(22:6_22:6)+NH4	PG(44:12)+NH4	PG(22:6_22:6)	A	0.344063	1	PG	diacyl	M+NH4	C50 H79 N1 O10 P1			884.544	884.544	1	187543	8.28526	8.27072	187543	27470.8	0.000278429	0.314771	1	0.998036	2
7719	243424	2842	PG(22:5_22:6)+NH4	PG(44:11)+NH4	PG(22:5_22:6)	A	0.527192	1	PG	diacyl	M+NH4	C50 H81 N1 O10 P1			886.559	886.559	1	263620	10.1184	10.151	263620	41245	0.000145915	0.164585	0	1.00115	2
8663	192107	3167	PG(18:1_22:6)+NH4	PG(40:7)+NH4	PG(18:1_22:6)	A	0.483907	1	PG	diacyl	M+NH4	C46 H81 N1 O10 P1			838.56	838.559	1	440097	11.9909	12.0812	440097	169310	0.000385856	0.460141	2	1.00019	5
9572	192828	3488	PG(18:1_22:5)+NH4	PG(40:6)+NH4	PG(18:1_22:5)	A	0.450465	1	PG	diacyl	M+NH4	C46 H83 N1 O10 P1			840.574	840.575	1	228513	13.9782	13.9363	228513	89314.5	-0.00106191	-1.26331	0	1.01707	6
11547	168815	4345	PE(42:8)+H	PE(42:8)+H	PE(42:8)	C	0.436229	1	PE	diacyl	M+H	C47 H79 N1 O8 P1			816.552	816.554	1	1.05753e+06	18.0122	18.0835	1.05753e+06	212634	-0.00169032	-2.07006	4	0.999566	12
10685	138973	3937	PE(40:8)+H	PE(40:8)+H	PE(40:8)	C	0.554369	1	PE	diacyl	M+H	C45 H75 N1 O8 P1			788.519	788.522	1	7.18854e+06	16.4308	16.6478	7.18854e+06	2.09708e+06	-0.00323321	-4.10034	7	7.18854e+06	13
8602	109526	3121	PE(22:6_16:1)+H	PE(38:7)+H	PE(22:6_16:1)	B	0.734755	1	PE	diacyl	M+H	C43 H73 N1 O8 P1			762.507	762.507	1	959053	13.0573	13.1008	959053	347658	-4.31067e-05	-0.0565328	2	1.00887	13
9514	110481	3445	PE(20:4_18:2)+H	PE(38:6)+H	PE(20:4_18:2)	B	0.854882	1	PE	diacyl	M+H	C43 H75 N1 O8 P1			764.523	764.522	1	2.55761e+06	14.5751	14.7336	2.55761e+06	1.45051e+06	0.000172296	0.225364	2	0.995694	15
10588	110556	3857	PE(16:0_22:6)+H	PE(38:6)+H	PE(16:0_22:6)	B	0.475571	1	PE	diacyl	M+H	C43 H75 N1 O8 P1			764.523	764.522	1	1.3314e+06	17.3347	17.3427	1.3314e+06	306875	0.000172296	0.225364	2	1.3314e+06	15
11616	111446	4403	PE(38:5)+H	PE(38:5)+H	PE(38:5)	C	0.450585	1	PE	diacyl	M+H	C43 H77 N1 O8 P1			766.539	766.538	1	8.18224e+06	18.7913	18.7862	8.18224e+06	1.61978e+06	0.000398496	0.519864	14	8.18224e+06	17
10668	91083	3922	PE(36:5)+H	PE(36:5)+H	PE(36:5)	C	0.35509	1	PE	diacyl	M+H	C41 H73 N1 O8 P1			738.504	738.507	1	1.42389e+06	17.2978	17.2963	1.42389e+06	476165	-0.00253467	-3.43215	12	1.00345	17
11541	94248	4340	PE(18:1_18:1)+H	PE(36:2)+H	PE(18:1_18:1)	A	1.11815	1	PE	diacyl	M+H	C41 H79 N1 O8 P1			744.554	744.554	1	1.5932e+08	18.7843	18.8169	1.5932e+08	3.77939e+07	0.000261025	0.350578	3	1.5932e+08	13
10612	69431	3877	PE(34:4)+H	PE(34:4)+H	PE(34:4)	C	0.4307	1	PE	diacyl	M+H	C39 H71 N1 O8 P1			712.489	712.491	1	716785	17.0715	17.0802	716785	168061	-0.00258717	-3.63116	13	0.998611	18
10625	69950	3887	PE(16:0_18:2)+H	PE(34:2)+H	PE(16:0_18:2)	A	1.12795	1	PE	diacyl	M+H	C39 H75 N1 O8 P1			716.523	716.522	1	1.05357e+07	17.2669	17.0467	1.05357e+07	3.35211e+06	0.000103017	0.143774	3	3.92476e+06	13
10626	70019	3887	PE(16:0_18:2)+H	PE(34:2)+H	PE(16:0_18:2)	A	1.12795	1	PE	diacyl	M+H	C39 H75 N1 O8 P1			716.523	716.522	1	1.84748e+07	17.2669	17.3219	1.84748e+07	5.87807e+06	0.000103017	0.143774	3	6.88225e+06	13
11464	72195	4272	PE(16:0_18:1)+H	PE(34:1)+H	PE(16:0_18:1)	A	1.47228	1	PE	diacyl	M+H	C39 H77 N1 O8 P1			718.538	718.538	1	1.85051e+08	18.7866	18.816	1.85051e+08	2.82121e+07	0.000351561	0.489273	4	1.82403e+07	19
9503	55507	3435	PE(32:2)+H	PE(32:2)+H	PE(32:2)	C	0.85833	1	PE	diacyl	M+H	C37 H71 N1 O8 P1			688.493	688.491	1	479079	14.7012	14.6838	479079	88771.8	0.00186722	2.71204	13	0.573283	13
13901	302266	5437	PC(48:5)+H	PC(48:5)+H	PC(48:5)	C	1.90805	1	PC	diacyl	M+H	C56 H103 N1 O8 P1			948.742	948.742	1	229197	22.1344	22.2609	229197	141192	0.000312191	0.329058	0	1.00178	25
9669	292882	3565	PC(48:12)+H	PC(48:12)+H	PC(48:12)	C	1.17863	1	PC	diacyl	M+H	C56 H89 N1 O8 P1			934.632	934.632	1	194623	15.2375	15.2485	194623	33041.2	-0.000270332	-0.289239	0	1.01132	6
10784	293885	4021	PC(48:11)+H	PC(48:11)+H	PC(48:11)	C	1.26367	1	PC	diacyl	M+H	C56 H91 N1 O8 P1			936.645	936.648	1	322124	16.9206	16.9103	322124	67330.1	-0.00270416	-2.88706	0	322124	8
11725	266920	4496	PC(46:9)+H	PC(46:9)+H	PC(46:9)	C	2.22442	1	PC	diacyl	M+H	C54 H91 N1 O8 P1			912.647	912.648	1	1.85293e+06	17.7701	17.778	1.85293e+06	375930	-0.000277757	-0.304342	0	1.03805	10
12720	269507	4958	PC(46:7)+H	PC(46:7)+H	PC(46:7)	C	1.75915	1	PC	diacyl	M+H	C54 H95 N1 O8 P1			916.681	916.679	1	859303	19.7185	19.9619	859303	451499	0.00202176	2.20553	0	0.998033	19
13826	270913	5374	PC(46:5)+H	PC(46:5)+H	PC(46:5)	C	1.70691	1	PC	diacyl	M+H	C54 H99 N1 O8 P1			920.711	920.71	1	2.33086e+06	21.1643	21.4867	2.33086e+06	943442	0.000271721	0.295121	0	2.33086e+06	26
13832	271704	5380	PC(46:4)+H	PC(46:4)+H	PC(46:4)	C	1.15597	1	PC	diacyl	M+H	C54 H101 N1 O8 P1			922.726	922.726	1	978383	21.9056	22.2609	978383	500590	0.000345106	0.374007	0	1.00098	32
15014	273084	5798	PC(46:4)+H	PC(46:4)+H	PC(46:4)	C	0.28877	1	PC	diacyl	M+H	C54 H101 N1 O8 P1			922.726	922.726	1	95013	23.6942	23.437	95013	38936.4	0.000345106	0.374007	0	0.0976654	32
8686	265416	3185	PC(46:12)+H	PC(46:12)+H	PC(46:12)	C	1.04161	1	PC	diacyl	M+H	C54 H85 N1 O8 P1			906.6	906.601	1	177391	13.208	13.2513	177391	36664.8	-0.000267989	-0.295597	0	1.01931	6
9659	266232	3556	PC(46:11)+H	PC(46:11)+H	PC(46:11)	C	1.54081	1	PC	diacyl	M+H	C54 H87 N1 O8 P1			908.616	908.616	1	333359	15.0498	15.0492	333359	61136.4	-0.000873196	-0.961016	0	1.08579	8
10195	242783	3708	PC(44:9)+H	PC(44:9)+H	PC(44:9)	C	1.89147	1	PC	diacyl	M+H	C52 H87 N1 O8 P1			884.617	884.616	1	298742	15.7224	15.7055	298742	58556.9	0.000489629	0.553493	0	0.183258	10
10756	243487	3994	PC(44:8)+H	PC(44:8)+H	PC(44:8)	C	1.80001	1	PC	diacyl	M+H	C52 H89 N1 O8 P1			886.633	886.632	1	808760	17.4157	17.4199	808760	533724	0.00132397	1.49326	3	1.02692	16
11716	246986	4487	PC(44:7)+H	PC(44:7)+H	PC(44:7)	C	2.18218	1	PC	diacyl	M+H	C52 H91 N1 O8 P1			888.648	888.648	1	3.12407e+06	18.6176	18.7862	3.12407e+06	856859	-8.19859e-05	-0.0922591	2	1.01148	18
12712	250488	4950	PC(44:5)+H	PC(44:5)+H	PC(44:5)	C	1.81961	1	PC	diacyl	M+H	C52 H95 N1 O8 P1			892.679	892.679	1	4.54666e+06	20.2955	20.741	4.54666e+06	1.63805e+06	0.00039363	0.440954	2	1.00313	25
13759	251902	5321	PC(44:4)+H	PC(44:4)+H	PC(44:4)	C	1.57991	1	PC	diacyl	M+H	C52 H97 N1 O8 P1			894.695	894.695	1	1.55335e+06	21.0741	21.5028	1.55335e+06	1.05326e+06	0.000149497	0.167093	3	1.00167	33
13761	257725	5323	PC(44:3)+H	PC(44:3)+H	PC(44:3)	C	1.54923	1	PC	diacyl	M+H	C52 H99 N1 O8 P1			896.709	896.71	1	1.58517e+06	21.7223	21.8415	1.58517e+06	844206	-0.00132366	-1.47613	2	1.00025	18
7721	233965	2843	PC(44:12)+H	PC(44:12)+H	PC(44:12)	C	1.99329	1	PC	diacyl	M+H	C52 H81 N1 O8 P1			878.569	878.569	1	1.02104e+06	11.5153	11.5939	1.02104e+06	214901	5.54024e-05	0.0630598	1	1.02104e+06	6
8677	234755	3177	PC(44:11)+H	PC(44:11)+H	PC(44:11)	C	1.76373	1	PC	diacyl	M+H	C52 H83 N1 O8 P1			880.585	880.585	1	402966	12.5967	12.683	402966	100186	-0.000145911	-0.165698	0	0.999895	9
9662	236523	3558	PC(44:10)+H	PC(44:10)+H	PC(44:10)	C	1.59465	1	PC	diacyl	M+H	C52 H85 N1 O8 P1			882.6	882.601	1	1.40559e+06	14.178	14.2519	1.40559e+06	539227	-0.000531898	-0.602649	2	1.03489	8
14984	259708	5774	PC(44:1)+H	PC(44:1)+H	PC(44:1)	C	0.421049	1	PC	diacyl	M+H	C52 H103 N1 O8 P1			900.743	900.742	1	1.00654e+06	24.4354	23.437	1.00654e+06	697530	0.00140145	1.55589	5	1.01928	37
9638	204043	3538	PC(42:9)+H	PC(42:9)+H	PC(42:9)	C	1.57916	1	PC	diacyl	M+H	C50 H83 N1 O8 P1			856.585	856.585	1	4.71159e+06	13.9687	14.4512	4.71159e+06	2.16698e+06	-0.000307941	-0.359498	4	4.71159e+06	12
10182	210788	3698	PC(42:8)+H	PC(42:8)+H	PC(42:8)	C	1.57836	1	PC	diacyl	M+H	C50 H85 N1 O8 P1			858.601	858.601	1	4.31949e+06	15.5144	15.4634	4.31949e+06	1.47327e+06	2.04656e-05	0.023836	4	0.998897	16
10769	213148	4007	PC(42:7)+H	PC(42:7)+H	PC(42:7)	C	1.5872	1	PC	diacyl	M+H	C50 H87 N1 O8 P1			860.616	860.616	1	5.76292e+06	17.0418	17.0647	5.76292e+06	2.3329e+06	-0.000346938	-0.403127	6	1.03756	18
11678	214363	4455	PC(42:6)+H	PC(42:6)+H	PC(42:6)	C	1.41242	1	PC	diacyl	M+H	C50 H89 N1 O8 P1			862.631	862.632	1	1.06678e+07	18.565	18.5418	1.06678e+07	4.52177e+06	-0.000670372	-0.777124	8	1.01812	22
12705	214694	4945	PC(42:5)+H	PC(42:5)+H	PC(42:5)	C	1.51951	1	PC	diacyl	M+H	C50 H91 N1 O8 P1			864.648	864.648	1	1.02582e+07	20.1253	19.5567	1.02582e+07	4.5733e+06	-0.000173979	-0.201214	9	1.03656	25
12701	215190	4941	PC(42:4)+H	PC(42:4)+H	PC(42:4)	C	2.15365	1	PC	diacyl	M+H	C50 H93 N1 O8 P1			866.662	866.663	1	4.82518e+06	20.1645	20.3826	4.82518e+06	2.19253e+06	-0.00087359	-1.00799	20	1.00985	32
13870	215805	5410	PC(42:4)+H	PC(42:4)+H	PC(42:4)	C	1.23362	1	PC	diacyl	M+H	C50 H93 N1 O8 P1			866.663	866.663	1	583416	21.8039	21.8899	583416	300413	3.29596e-05	0.0380304	20	1.00052	32
13874	216849	5414	PC(42:3)+H	PC(42:3)+H	PC(42:3)	C	1.51558	1	PC	diacyl	M+H	C50 H95 N1 O8 P1			868.679	868.679	1	3.84298e+06	20.9467	21.0673	3.84298e+06	1.59712e+06	0.000246764	0.284068	6	1.00131	19
6590	222962	2510	PC(42:2)+H	PC(42:2)+H	PC(42:2)	C	0.151531	1	PC	diacyl	M+H	C50 H97 N1 O8 P1			870.689	870.695	1	73590.6	9.9264	9.92631	73590.6	15497.5	-0.0057095	-6.5574	16	1.01019	28
13881	224511	5419	PC(42:2)+H	PC(42:2)+H	PC(42:2)	C	2.16489	1	PC	diacyl	M+H	C50 H97 N1 O8 P1			870.695	870.695	1	6.20012e+06	22.4594	21.8576	6.20012e+06	2.5358e+06	-8.6557e-05	-0.0994114	16	1.00564	28
7717	201799	2840	PC(42:11)+H	PC(42:11)+H	PC(42:11)	C	1.42535	1	PC	diacyl	M+H	C50 H79 N1 O8 P1			852.551	852.554	1	99685.4	10.8003	10.7315	99685.4	23146.2	-0.00244439	-2.86714	2	1.03457	9
8667	201870	3169	PC(42:11)+H	PC(42:11)+H	PC(42:11)	C	0.97768	1	PC	diacyl	M+H	C50 H79 N1 O8 P1			852.56	852.554	1	342275	13.5236	13.619	342275	99943.2	0.00590404	6.92512	2	342275	9
9632	201941	3532	PC(42:11)+H	PC(42:11)+H	PC(42:11)	C	0.972867	1	PC	diacyl	M+H	C50 H79 N1 O8 P1			852.56	852.554	1	1.93361e+06	15.1529	15.2153	1.93361e+06	816030	0.00590404	6.92512	2	1.00829	9
8674	203299	3174	PC(42:10)+H	PC(42:10)+H	PC(42:10)	C	2.06652	1	PC	diacyl	M+H	C50 H81 N1 O8 P1			854.569	854.569	1	6.41245e+06	12.4456	12.6042	6.41245e+06	1.42101e+06	-2.03667e-05	-0.0238327	3	6.41245e+06	7
16106	226860	6062	PC(42:1)+H	PC(42:1)+H	PC(42:1)	C	0.28659	1	PC	diacyl	M+H	C50 H99 N1 O8 P1			872.71	872.71	1	67852	26.4646	26.4727	67852	11090.6	-0.000534174	-0.612086	15	67852	37
15002	229725	5788	PC(42:0)+H	PC(42:0)+H	PC(42:0)	C	1.88707	1	PC	diacyl	M+H	C50 H101 N1 O8 P1			874.728	874.726	1	270746	23.9799	23.8795	270746	31785.6	0.00176312	2.01563	6	270746	20
7519	184036	2751	PC(40:9)+H	PC(40:9)+H	PC(40:9)	C	1.10895	1	PC	diacyl	M+H	C48 H79 N1 O8 P1			828.554	828.554	1	312959	11.6597	11.7929	312959	114738	-0.00011214	-0.135345	6	1.00528	12
9528	184138	3454	PC(40:9)+H	PC(40:9)+H	PC(40:9)	C	0.767842	1	PC	diacyl	M+H	C48 H79 N1 O8 P1			828.551	828.554	1	1.01585e+06	14.5021	15.2817	1.01585e+06	717874	-0.002641	-3.18748	6	1.01081	12
8605	186619	3124	PC(40:8)+H	PC(40:8)+H	PC(40:8)	C	1.30057	1	PC	diacyl	M+H	C48 H81 N1 O8 P1			830.57	830.569	1	304355	13.0857	13.2011	304355	78135	0.000137933	0.16607	8	304355	16
10175	188450	3691	PC(40:7)+H	PC(40:7)+H	PC(40:7)	C	1.56768	1	PC	diacyl	M+H	C48 H83 N1 O8 P1			832.585	832.585	1	5.9477e+07	16.0194	15.6248	5.9477e+07	2.24266e+07	-0.000276932	-0.332616	12	1.01925	19
11594	188598	4386	PC(40:7)+H	PC(40:7)+H	PC(40:7)	C	1.59911	1	PC	diacyl	M+H	C48 H83 N1 O8 P1			832.582	832.585	1	4.32565e+06	17.8764	17.7932	4.32565e+06	759419	-0.00278391	-3.3437	12	0.454435	19
10693	189931	3941	PC(40:6)+H	PC(40:6)+H	PC(40:6)	C	2.3122	1	PC	diacyl	M+H	C48 H85 N1 O8 P1			834.6	834.601	1	1.44796e+07	16.5896	16.5243	1.44796e+07	4.17073e+06	-0.00090246	-1.08131	13	0.258284	22
10692	190119	3941	PC(40:6)+H	PC(40:6)+H	PC(40:6)	C	1.51404	1	PC	diacyl	M+H	C48 H85 N1 O8 P1			834.6	834.601	1	2.52974e+07	17.542	17.3735	2.52974e+07	6.6861e+06	-0.00090246	-1.08131	13	0.451251	22
11609	191320	4397	PC(40:5)+H	PC(40:5)+H	PC(40:5)	C	1.16437	1	PC	diacyl	M+H	C48 H87 N1 O8 P1			836.616	836.616	1	7.91282e+06	17.8812	17.9613	7.91282e+06	1.14089e+06	-0.000531523	-0.635324	24	0.0716625	25
11608	191591	4397	PC(40:5)+H	PC(40:5)+H	PC(40:5)	C	1.56586	1	PC	diacyl	M+H	C48 H87 N1 O8 P1			836.616	836.616	1	1.1096e+08	19.0829	18.5418	1.1096e+08	3.75831e+07	-0.000531523	-0.635324	24	1.00491	25
12585	192924	4834	PC(40:3)+H	PC(40:3)+H	PC(40:3)	C	1.56663	1	PC	diacyl	M+H	C48 H91 N1 O8 P1			840.648	840.648	1	1.19115e+07	20.0735	20.3467	1.19115e+07	4.70233e+06	9.67897e-05	0.115137	20	1.19115e+07	18
9516	182662	3447	PC(40:10)+H	PC(40:10)+H	PC(40:10)	C	1.55366	1	PC	diacyl	M+H	C48 H77 N1 O8 P1			826.542	826.538	1	644376	15.2011	15.182	644376	151879	0.00377418	4.56625	3	0.999987	8
3992	194826	1647	PC(40:1)+H	PC(40:1)+H	PC(40:1)	C	0.092918	1	PC	diacyl	M+H	C48 H95 N1 O8 P1			844.675	844.679	1	433426	5.53552	5.93503	433426	349691	-0.00356096	-4.21575	20	1.00087	39
14959	196956	5752	PC(40:0)+H	PC(40:0)+H	PC(40:0)	C	0.445744	1	PC	diacyl	M+H	C48 H97 N1 O8 P1			846.695	846.695	1	92757.1	24.2441	24.0433	92757.1	28436.2	-6.88007e-05	-0.0812579	9	0.0604768	20
8643	155099	3151	PC(38:7)+H	PC(38:7)+H	PC(38:7)	C	0.940254	1	PC	diacyl	M+H	C46 H79 N1 O8 P1			804.554	804.554	1	477116	12.6521	12.8334	477116	125319	0.000182599	0.226956	11	477116	18
9619	155214	3521	PC(38:7)+H	PC(38:7)+H	PC(38:7)	C	1.92858	1	PC	diacyl	M+H	C46 H79 N1 O8 P1			804.554	804.554	1	1.29641e+06	14.1684	14.0692	1.29641e+06	427257	0.000182599	0.226956	11	0.223695	18
10168	156627	3684	PC(38:6)+H	PC(38:6)+H	PC(38:6)	C	1.57225	1	PC	diacyl	M+H	C46 H81 N1 O8 P1			806.569	806.569	1	1.43698e+08	15.7128	15.6248	1.43698e+08	4.65541e+07	-0.000108849	-0.134953	24	1.01246	22
10593	160177	3860	PC(38:5)+H	PC(38:5)+H	PC(38:5)	C	1.57361	1	PC	diacyl	M+H	C46 H83 N1 O8 P1			808.585	808.585	1	3.42993e+07	17.227	17.1883	3.42993e+07	3.60172e+06	-0.000179181	-0.221598	24	0.105943	25
10592	160358	3860	PC(38:5)+H	PC(38:5)+H	PC(38:5)	C	1.57361	1	PC	diacyl	M+H	C46 H83 N1 O8 P1			808.585	808.585	1	6.11083e+07	17.227	17.3735	6.11083e+07	1.33052e+07	-0.000179181	-0.221598	24	0.18875	25
11520	164183	4323	PC(38:4)+H	PC(38:4)+H	PC(38:4)	C	1.58668	1	PC	diacyl	M+H	C46 H85 N1 O8 P1			810.601	810.601	1	6.49646e+08	18.7384	18.5876	6.49646e+08	1.29537e+08	0.000118514	0.146205	22	1.04045	32
13818	164729	5368	PC(38:4)+H	PC(38:4)+H	PC(38:4)	C	1.93129	1	PC	diacyl	M+H	C46 H85 N1 O8 P1			810.598	810.601	1	561963	21.7944	21.6641	561963	142036	-0.00284042	-3.50409	22	0.199329	32
14930	165002	5734	PC(38:4)+H	PC(38:4)+H	PC(38:4)	C	1.31447	1	PC	diacyl	M+H	C46 H85 N1 O8 P1			810.599	810.601	1	223333	23.321	23.2076	223333	124354	-0.00160692	-1.98238	22	0.127907	32
16889	165275	6339	PC(38:4)+H	PC(38:4)+H	PC(38:4)	C	0.522141	1	PC	diacyl	M+H	C46 H85 N1 O8 P1			810.601	810.601	1	49861.7	28.3608	28.4618	49861.7	14410	4.52278e-05	0.0557954	22	0.34004	32
11522	163924	4323	PC(20:4_18:0)+H	PC(38:4)+H	PC(20:4_18:0)	C	1.82919	1	PC	diacyl	M+H	C46 H85 N1 O8 P1			810.601	810.601	1	1.14711e+08	18.3286	18.2057	1.14711e+08	3.1083e+07	0.000118514	0.146205	22	0.183718	32
11533	166513	4333	PC(38:3)+H	PC(38:3)+H	PC(38:3)	C	1.55935	1	PC	diacyl	M+H	C46 H87 N1 O8 P1			812.616	812.616	1	1.37844e+08	19.2066	19.3362	1.37844e+08	5.51566e+07	-0.000351542	-0.432605	19	0.997458	19
12649	168053	4894	PC(38:2)+H	PC(38:2)+H	PC(38:2)	C	0.978433	1	PC	diacyl	M+H	C46 H89 N1 O8 P1			814.631	814.632	1	1.28881e+08	19.9711	20.0554	1.28881e+08	3.40016e+07	-0.000739792	-0.90813	19	1.01421	28
13852	168129	5396	PC(38:2)+H	PC(38:2)+H	PC(38:2)	C	0.969636	1	PC	diacyl	M+H	C46 H89 N1 O8 P1			814.631	814.632	1	495155	21.8885	21.6641	495155	175032	-0.000739792	-0.90813	19	0.836695	28
13863	169500	5404	PC(38:1)+H	PC(38:1)+H	PC(38:1)	C	0.979637	1	PC	diacyl	M+H	C46 H91 N1 O8 P1			816.648	816.648	1	2.93118e+07	21.5051	21.0351	2.93118e+07	8.76975e+06	0.000704937	0.863208	22	2.93118e+07	39
9536	121029	3459	PC(36:7)+H	PC(36:7)+H	PC(36:7)	C	1.16984	1	PC	diacyl	M+H	C44 H75 N1 O8 P1			776.52	776.522	1	1.74576e+06	14.1827	14.2519	1.74576e+06	480692	-0.00221007	-2.84611	6	1.00236	18
8657	122480	3162	PC(36:6)+H	PC(36:6)+H	PC(36:6)	C	0.937449	1	PC	diacyl	M+H	C44 H77 N1 O8 P1			778.538	778.538	1	4.8419e+06	12.2582	13.2179	4.8419e+06	1.88568e+06	6.23488e-05	0.0800844	17	1.01122	22
9544	124891	3466	PC(36:5)+H	PC(36:5)+H	PC(36:5)	C	1.46443	1	PC	diacyl	M+H	C44 H79 N1 O8 P1			780.554	780.554	1	532664	13.8202	13.9529	532664	154811	-0.000155946	-0.199789	21	0.997068	25
9547	125006	3467	PC(36:5)+H	PC(36:5)+H	PC(36:5)	C	1.57732	1	PC	diacyl	M+H	C44 H79 N1 O8 P1			780.554	780.554	1	8.58682e+06	15.3705	15.2153	8.58682e+06	1.89247e+06	-0.000155946	-0.199789	21	0.307562	25
10661	129637	3915	PC(36:4)+H	PC(36:4)+H	PC(36:4)	C	1.57204	1	PC	diacyl	M+H	C44 H81 N1 O8 P1			782.569	782.569	1	2.22531e+08	16.8921	16.6945	2.22531e+08	4.21859e+07	-7.7603e-05	-0.0991643	26	2.22531e+08	32
14921	130126	5729	PC(36:4)+H	PC(36:4)+H	PC(36:4)	C	0.494903	1	PC	diacyl	M+H	C44 H81 N1 O8 P1			782.568	782.569	1	152574	24.4671	24.1089	152574	61572.9	-0.0013722	-1.75345	26	0.155064	32
14922	130289	5729	PC(36:4)+H	PC(36:4)+H	PC(36:4)	C	0.494903	1	PC	diacyl	M+H	C44 H81 N1 O8 P1			782.568	782.569	1	140670	24.4671	24.6005	140670	31444	-0.0013722	-1.75345	26	0.142965	32
16871	130452	6332	PC(36:4)+H	PC(36:4)+H	PC(36:4)	C	0.349056	1	PC	diacyl	M+H	C44 H81 N1 O8 P1			782.568	782.569	1	192972	27.5608	27.2698	192972	134542	-0.00144657	-1.84848	26	1.00301	32
17592	130615	6499	PC(36:4)+H	PC(36:4)+H	PC(36:4)	C	0.465469	1	PC	diacyl	M+H	C44 H81 N1 O8 P1			782.568	782.569	1	58653.3	29.2839	29.1877	58653.3	8459.58	-0.00144657	-1.84848	26	0.27919	32
17593	130778	6499	PC(36:4)+H	PC(36:4)+H	PC(36:4)	C	0.465469	1	PC	diacyl	M+H	C44 H81 N1 O8 P1			782.568	782.569	1	69912.6	29.2839	29.3871	69912.6	16482.1	-0.00144657	-1.84848	26	0.332785	32
11680	129814	4456	PC(18:4_18:0)+H	PC(36:4)+H	PC(18:4_18:0)	C	2.29214	1	PC	diacyl	M+H	C44 H81 N1 O8 P1			782.569	782.569	1	4.70973e+06	18.4615	18.6182	4.70973e+06	1.04272e+06	-7.7603e-05	-0.0991643	26	0.651848	32
11692	131652	4464	PC(36:3)+H	PC(36:3)+H	PC(36:3)	C	1.57669	1	PC	diacyl	M+H	C44 H83 N1 O8 P1			784.585	784.585	1	2.32583e+08	18.4268	17.8238	2.32583e+08	1.20497e+08	-0.000467646	-0.596042	20	1.00128	18
11698	133258	4470	PC(36:2)+H	PC(36:2)+H	PC(36:2)	C	1.228	1	PC	diacyl	M+H	C44 H85 N1 O8 P1			786.6	786.601	1	5.10389e+08	19.0563	18.8649	5.10389e+08	2.04531e+08	-0.00109681	-1.39437	40	0.947684	28
12681	133661	4921	PC(36:2)+H	PC(36:2)+H	PC(36:2)	C	0.953065	1	PC	diacyl	M+H	C44 H85 N1 O8 P1			786.6	786.601	1	1.18306e+07	19.964	19.9619	1.18306e+07	4.32597e+06	-0.00109681	-1.39437	40	0.998976	28
13721	134064	5294	PC(36:2)+H	PC(36:2)+H	PC(36:2)	C	0.970326	1	PC	diacyl	M+H	C44 H85 N1 O8 P1			786.6	786.601	1	1.49459e+06	21.6114	21.3415	1.49459e+06	589106	-0.000306593	-0.389769	40	0.778875	28
13722	134467	5294	PC(36:2)+H	PC(36:2)+H	PC(36:2)	C	0.970326	1	PC	diacyl	M+H	C44 H85 N1 O8 P1			786.6	786.601	1	952455	21.6114	21.6802	952455	427540	-0.000306593	-0.389769	40	0.496354	28
14905	134870	5723	PC(36:2)+H	PC(36:2)+H	PC(36:2)	C	0.742009	1	PC	diacyl	M+H	C44 H85 N1 O8 P1			786.602	786.601	1	416332	23.2652	23.2076	416332	89020.6	0.00107308	1.3642	40	0.206905	28
15697	135273	5965	PC(36:2)+H	PC(36:2)+H	PC(36:2)	C	0.545522	1	PC	diacyl	M+H	C44 H85 N1 O8 P1			786.601	786.601	1	156719	24.8526	24.8059	156719	28682.9	0.00029273	0.372145	40	0.386202	28
16876	135676	6333	PC(36:2)+H	PC(36:2)+H	PC(36:2)	C	0.55891	1	PC	diacyl	M+H	C44 H85 N1 O8 P1			786.601	786.601	1	122892	28.2658	28.1142	122892	39504.5	-8.48889e-05	-0.107919	40	0.539977	28
13735	139740	5301	PC(36:1)+H	PC(36:1)+H	PC(36:1)	C	0.975273	1	PC	diacyl	M+H	C44 H87 N1 O8 P1			788.617	788.616	1	8.68163e+06	21.5028	21.1802	8.68163e+06	3.33316e+06	0.000126466	0.160365	26	0.260655	39
14918	140421	5727	PC(36:1)+H	PC(36:1)+H	PC(36:1)	C	0.756888	1	PC	diacyl	M+H	C44 H87 N1 O8 P1			788.617	788.616	1	375342	24.5775	24.5841	375342	83070.2	0.000296301	0.375722	26	0.412518	39
17597	141102	6500	PC(36:1)+H	PC(36:1)+H	PC(36:1)	C	0.338115	1	PC	diacyl	M+H	C44 H87 N1 O8 P1			788.616	788.616	1	69825.4	29.8423	29.8192	69825.4	9378.18	7.36463e-05	0.0933867	26	0.177442	39
9454	100018	3402	PC(34:6)+H	PC(34:6)+H	PC(34:6)	C	0.821656	1	PC	diacyl	M+H	C42 H73 N1 O8 P1			750.506	750.507	1	440653	14.1923	14.2685	440653	134537	-0.000503236	-0.670527	4	1.00075	22
8568	103974	3099	PC(34:5)+H	PC(34:5)+H	PC(34:5)	C	1.09285	1	PC	diacyl	M+H	C42 H75 N1 O8 P1			752.522	752.522	1	609748	12.2439	12.2818	609748	269308	-0.000711455	-0.945426	6	1.00276	25
8586	106394	3110	PC(34:3)+H	PC(34:3)+H	PC(34:3)	C	1.10689	1	PC	diacyl	M+H	C42 H79 N1 O8 P1			756.553	756.554	1	253297	13.323	13.3181	253297	76031.1	-0.000442039	-0.584279	14	1.02887	18
11571	106528	4367	PC(34:3)+H	PC(34:3)+H	PC(34:3)	C	0.930879	1	PC	diacyl	M+H	C42 H79 N1 O8 P1			756.554	756.554	1	1.03646e+07	18.6081	19.0918	1.03646e+07	6.41753e+06	0.000206397	0.272812	14	0.999741	18
13672	107898	5264	PC(34:1)+H	PC(34:1)+H	PC(34:1)	C	0.979153	1	PC	diacyl	M+H	C42 H83 N1 O8 P1			760.585	760.585	1	2.26609e+06	22.6182	22.7608	2.26609e+06	732212	0.000348904	0.458731	22	0.320056	38
16867	108302	6330	PC(34:1)+H	PC(34:1)+H	PC(34:1)	C	0.96248	1	PC	diacyl	M+H	C42 H83 N1 O8 P1			760.585	760.585	1	1.05175e+06	27.2423	27.2698	1.05175e+06	842440	-0.00013575	-0.178481	22	1.00028	38
16869	108706	6330	PC(34:1)+H	PC(34:1)+H	PC(34:1)	C	1.86248	1	PC	diacyl	M+H	C42 H83 N1 O8 P1			760.585	760.585	1	431379	28.7756	28.5612	431379	190153	-0.00013575	-0.178481	22	0.410269	38
7485	81542	2736	PC(32:4)+H	PC(32:4)+H	PC(32:4)	C	0.861298	1	PC	diacyl	M+H	C40 H73 N1 O8 P1			726.507	726.507	1	299278	11.5375	11.6105	299278	112186	0.000461778	0.635613	11	1.01116	32
9579	82842	3494	PC(32:3)+H	PC(32:3)+H	PC(32:3)	C	1.57605	1	PC	diacyl	M+H	C40 H75 N1 O8 P1			728.522	728.522	1	2.76764e+06	14.3703	14.2353	2.76764e+06	2.9175e+06	-0.000315209	-0.432668	10	1.00097	18
9585	84082	3497	PC(32:2)+H	PC(32:2)+H	PC(32:2)	C	0.970456	1	PC	diacyl	M+H	C40 H77 N1 O8 P1			730.538	730.538	1	7.84472e+07	14.7399	15.2983	7.84472e+07	3.78558e+07	-0.000231187	-0.316461	13	1.00775	27
10645	84186	3904	PC(32:2)+H	PC(32:2)+H	PC(32:2)	C	0.968659	1	PC	diacyl	M+H	C40 H77 N1 O8 P1			730.538	730.538	1	5.19069e+07	16.2707	16.3082	5.19069e+07	1.72052e+07	0.000353169	0.483436	13	1.00411	27
11501	84290	4306	PC(32:2)+H	PC(32:2)+H	PC(32:2)	C	1.88781	1	PC	diacyl	M+H	C40 H77 N1 O8 P1			730.538	730.538	1	1.11205e+07	18.0051	18.1293	1.11205e+07	2.85045e+06	0.000353169	0.483436	13	1.11205e+07	27
11505	85193	4310	PC(32:1)+H	PC(32:1)+H	PC(32:1)	C	1.9674	1	PC	diacyl	M+H	C40 H79 N1 O8 P1			732.554	732.554	1	1.71102e+07	19.3774	19.382	1.71102e+07	5.23488e+06	3.75119e-05	0.051207	16	0.996918	37
14886	85401	5715	PC(32:1)+H	PC(32:1)+H	PC(32:1)	C	0.408494	1	PC	diacyl	M+H	C40 H79 N1 O8 P1			732.555	732.554	1	163501	24.1045	24.0433	163501	35086.3	0.00108326	1.47874	16	0.197596	37
16864	85609	6328	PC(32:1)+H	PC(32:1)+H	PC(32:1)	C	0.475212	1	PC	diacyl	M+H	C40 H79 N1 O8 P1			732.554	732.554	1	180152	27.2976	27.2698	180152	288228	-5.05462e-05	-0.0689999	16	1.00029	37
11510	86077	4315	PC(32:0)+H	PC(32:0)+H	PC(32:0)	C	0.974798	1	PC	diacyl	M+H	C40 H81 N1 O8 P1			734.57	734.569	1	4.96347e+08	19.3511	18.9543	4.96347e+08	1.45908e+08	0.000367551	0.500363	14	4.96347e+08	20
12593	86489	4841	PC(32:0)+H	PC(32:0)+H	PC(32:0)	C	0.971412	1	PC	diacyl	M+H	C40 H81 N1 O8 P1			734.57	734.569	1	2.62095e+06	20.8864	20.741	2.62095e+06	1.27897e+06	0.000367551	0.500363	14	0.222748	20
13653	86901	5253	PC(32:0)+H	PC(32:0)+H	PC(32:0)	C	0.730515	1	PC	diacyl	M+H	C40 H81 N1 O8 P1			734.57	734.569	1	622953	22.4132	22.2286	622953	246070	0.000463212	0.630589	14	0.412485	20
7383	63742	2687	PC(30:3)+H	PC(30:3)+H	PC(30:3)	C	1.21103	1	PC	diacyl	M+H	C38 H71 N1 O8 P1			700.492	700.491	1	114270	11.547	11.7763	114270	62519.2	0.00105121	1.50068	4	0.999108	18
9527	64893	3453	PC(30:2)+H	PC(30:2)+H	PC(30:2)	C	0.955743	1	PC	diacyl	M+H	C38 H73 N1 O8 P1			702.507	702.507	1	2.44891e+06	13.9639	13.8035	2.44891e+06	1.63139e+06	0.00030657	0.436394	7	1.00125	27
9532	65744	3456	PC(30:1)+H	PC(30:1)+H	PC(30:1)	C	0.980949	1	PC	diacyl	M+H	C38 H75 N1 O8 P1			704.522	704.522	1	3.18218e+07	14.6917	14.8627	3.18218e+07	9.52694e+06	-0.000294768	-0.418393	10	0.387615	37
11435	65835	4247	PC(30:1)+H	PC(30:1)+H	PC(30:1)	C	2.43985	1	PC	diacyl	M+H	C38 H75 N1 O8 P1			704.523	704.522	1	6.974e+06	18.1252	18.1109	6.974e+06	1.0698e+06	0.000356915	0.506605	10	6.974e+06	37
9534	66639	3458	PC(30:0)+H	PC(30:0)+H	PC(30:0)	C	1.48193	1	PC	diacyl	M+H	C38 H77 N1 O8 P1			706.539	706.538	1	157385	14.2018	14.1855	157385	47464.9	0.000455852	0.64519	12	1.03333	20
11447	66842	4258	PC(30:0)+H	PC(30:0)+H	PC(30:0)	C	2.55103	1	PC	diacyl	M+H	C38 H77 N1 O8 P1			706.538	706.538	1	1.97314e+06	19.3126	19.1682	1.97314e+06	1.04347e+06	0.000361848	0.512142	12	0.121056	20
12562	67045	4812	PC(30:0)+H	PC(30:0)+H	PC(30:0)	C	0.974902	1	PC	diacyl	M+H	C38 H77 N1 O8 P1			706.538	706.538	1	480643	20.8334	20.7722	480643	127438	0.000124915	0.176799	12	0.23654	20
17587	67451	6496	PC(30:0)+H	PC(30:0)+H	PC(30:0)	C	1.18026	1	PC	diacyl	M+H	C38 H77 N1 O8 P1			706.538	706.538	1	72287.7	29.6915	29.7029	72287.7	20067.7	-0.000100813	-0.142686	12	1.00172	20
16862	67257	6327	PC(15:0_15:0)+H	PC(30:0)+H	PC(15:0_15:0)	C	0.87319	1	PC	diacyl	M+H	C38 H77 N1 O8 P1			706.538	706.538	1	72646.8	28.0549	27.7003	72646.8	35000.8	-0.000100813	-0.142686	12	0.594151	20
8462	48962	3034	PC(28:1)+H	PC(28:1)+H	PC(28:1)	C	2.36195	1	PC	diacyl	M+H	C36 H71 N1 O8 P1			676.491	676.491	1	674636	12.2122	13.2011	674636	577042	0.000120596	0.178267	7	1.00226	37
9475	50629	3417	PC(28:0)+H	PC(28:0)+H	PC(28:0)	C	0.985034	1	PC	diacyl	M+H	C36 H73 N1 O8 P1			678.507	678.507	1	5.16933e+07	14.6869	14.8997	5.16933e+07	1.67957e+07	-0.00022747	-0.33525	13	1.00913	20
8432	34510	3017	PC(26:0)+H	PC(26:0)+H	PC(26:0)	C	2.01021	1	PC	diacyl	M+H	C34 H69 N1 O8 P1			650.476	650.476	1	549148	12.1112	12.1982	549148	200874	2.6187e-05	0.0402582	7	1.01526	20
9276	623	3301	MG(24:0)+H	MG(24:0)+H	MG(24:0)	A	0.849532	1	MG	monoacyl	M+H	C27 H55 O4			443.41	443.409	1	985053	15.3101	15.3149	985053	185043	0.000321623	0.72534	0	985053	21
6406	309	2385	MG(20:0)+H	MG(20:0)+H	MG(20:0)	A	0.692203	1	MG	monoacyl	M+H	C23 H47 O4			387.348	387.347	1	669044	9.45866	9.43013	669044	137601	0.000624859	1.61318	1	669044	21
1786	222	644	MG(18:2)+H	MG(18:2)+H	MG(18:2)	C	0.625855	1	MG	monoacyl	M+H	C21 H39 O4			355.284	355.284	1	5.37613e+06	2.66205	2.69211	5.37613e+06	1.77542e+06	-0.000211557	-0.595457	1	1.014	3
4513	227	1717	MG(18:0)+H	MG(18:0)+H	MG(18:0)	C	0.724637	1	MG	monoacyl	M+H	C21 H43 O4			359.316	359.316	1	830521	6.28728	6.33929	830521	136861	-5.33723e-05	-0.148538	1	1.00156	21
5383	228	2049	MG(18:0)+H	MG(18:0)+H	MG(18:0)	C	0.614099	1	MG	monoacyl	M+H	C21 H43 O4			359.316	359.316	1	720338	7.81843	7.64324	720338	164023	-5.33723e-05	-0.148538	1	0.660151	21
5384	229	2049	MG(18:0)+H	MG(18:0)+H	MG(18:0)	C	0.614099	1	MG	monoacyl	M+H	C21 H43 O4			359.316	359.316	1	585159	7.81843	8.20636	585159	361760	-5.33723e-05	-0.148538	1	0.536267	21
6354	230	2351	MG(18:0)+H	MG(18:0)+H	MG(18:0)	C	0.687317	1	MG	monoacyl	M+H	C21 H43 O4			359.315	359.316	1	759259	9.67883	9.64514	759259	177771	-0.000307603	-0.856078	1	0.945832	21
9291	233	3308	MG(18:0)+H	MG(18:0)+H	MG(18:0)	C	0.58446	1	MG	monoacyl	M+H	C21 H43 O4			359.316	359.316	1	511463	14.6556	14.8166	511463	195625	-4.78301e-05	-0.133114	1	0.907809	21
10457	234	3771	MG(18:0)+H	MG(18:0)+H	MG(18:0)	C	0.585072	1	MG	monoacyl	M+H	C21 H43 O4			359.315	359.316	1	622559	16.8607	16.8331	622559	131638	-0.000527944	-1.4693	1	1.00975	21
16820	238	6308	MG(18:0)+H	MG(18:0)+H	MG(18:0)	C	0.426703	1	MG	monoacyl	M+H	C21 H43 O4			359.316	359.316	1	152847	28.6319	28.5943	152847	21856.7	-3.37808e-05	-0.0940141	1	0.886505	21
7094	231	2591	MG(18:0)+H	MG(18:0)+H	MG(18:0)	A	0.621352	1	MG	monoacyl	M+H	C21 H43 O4			359.315	359.316	1	524190	11.2777	11.3451	524190	201726	-0.000307603	-0.856078	1	0.632864	21
8249	232	2917	MG(18:0)+H	MG(18:0)+H	MG(18:0)	A	0.652587	1	MG	monoacyl	M+H	C21 H43 O4			359.316	359.316	1	369406	13.0137	13.0841	369406	141432	0.00023371	0.650429	1	0.635573	21
15523	236	5877	MG(18:0)+H	MG(18:0)+H	MG(18:0)	A	0.766294	1	MG	monoacyl	M+H	C21 H43 O4			359.316	359.316	1	776253	25.0889	24.7896	776253	2.48088e+06	4.42655e-05	0.123194	1	1.00007	21
16065	237	6030	MG(18:0)+H	MG(18:0)+H	MG(18:0)	A	0.759292	1	MG	monoacyl	M+H	C21 H43 O4			359.316	359.316	1	658785	26.6557	26.7851	658785	580290	4.42655e-05	0.123194	1	0.80447	21
3489	169	1353	MG(16:0)+H	MG(16:0)+H	MG(16:0)	C	0.662226	1	MG	monoacyl	M+H	C19 H39 O4			331.284	331.284	1	3.06024e+07	5.06662	4.87131	3.06024e+07	3.77427e+06	-4.94366e-06	-0.0149227	3	3.06024e+07	21
6407	171	2386	MG(16:0)+H	MG(16:0)+H	MG(16:0)	C	0.62005	1	MG	monoacyl	M+H	C19 H39 O4			331.285	331.284	1	1.09665e+06	9.69392	9.64514	1.09665e+06	262821	0.000266037	0.803047	3	1.01028	21
8198	173	2896	MG(16:0)+H	MG(16:0)+H	MG(16:0)	C	0.607854	1	MG	monoacyl	M+H	C19 H39 O4			331.284	331.284	1	871609	13.0042	13.619	871609	626415	8.80488e-05	0.26578	3	1.02119	21
10446	174	3765	MG(16:0)+H	MG(16:0)+H	MG(16:0)	C	0.458708	1	MG	monoacyl	M+H	C19 H39 O4			331.284	331.284	1	576154	16.856	16.617	576154	333078	-0.000434718	-1.31222	3	0.426246	21
14552	175	5613	MG(16:0)+H	MG(16:0)+H	MG(16:0)	C	0.551231	1	MG	monoacyl	M+H	C19 H39 O4			331.284	331.284	1	710219	23.1742	24.7152	710219	3.03585e+06	-8.96207e-05	-0.270525	3	1	21
4653	170	1793	MG(16:0)+H	MG(16:0)+H	MG(16:0)	A	0.62697	1	MG	monoacyl	M+H	C19 H39 O4			331.284	331.284	1	985123	6.63087	6.51318	985123	301646	-4.94366e-06	-0.0149227	3	0.688975	21
7277	172	2648	MG(16:0)+H	MG(16:0)+H	MG(16:0)	A	0.581221	1	MG	monoacyl	M+H	C19 H39 O4			331.284	331.284	1	941530	11.273	11.3285	941530	272470	8.80488e-05	0.26578	3	0.765463	21
11451	56471	4261	LPC(30:1)+H	LPC(30:1)+H	LPC(30:1)	C	0.977619	1	LPC	monoacyl	M+H	C38 H77 N1 O7 P1			690.544	690.543	1	3.87273e+06	18.2577	18.3432	3.87273e+06	1.04736e+06	0.000596605	0.863963	0	3.87273e+06	7
11430	59885	4245	LPC(30:0)+H	LPC(30:0)+H	LPC(30:0)	C	1.71899	1	LPC	monoacyl	M+H	C38 H79 N1 O7 P1			692.559	692.559	1	4.42266e+06	18.7045	18.7404	4.42266e+06	905132	3.34817e-05	0.0483449	0	4.42266e+06	14
9416	38812	3377	LPC(28:1)+H	LPC(28:1)+H	LPC(28:1)	C	0.851654	1	LPC	monoacyl	M+H	C36 H73 N1 O7 P1			662.512	662.512	1	132287	14.3988	14.4512	132287	40103.1	5.05709e-05	0.076332	0	1.00734	7
10555	40380	3833	LPC(28:0)+H	LPC(28:0)+H	LPC(28:0)	C	1.71627	1	LPC	monoacyl	M+H	C36 H75 N1 O7 P1			664.527	664.528	1	1.96159e+06	16.5826	16.6787	1.96159e+06	601652	-0.000148056	-0.222799	0	1.00885	14
7445	18440	2719	LPC(26:8)+H	LPC(26:8)+H	LPC(26:8)	C	0.135151	1	LPC	monoacyl	M+H	C34 H55 N1 O7 P1			620.365	620.371	1	81575.4	11.5106	11.4944	81575.4	21784.4	-0.00599653	-9.66604	0	1.03095	1
7553	22872	2768	LPC(26:2)+H	LPC(26:2)+H	LPC(26:2)	C	0.724455	1	LPC	monoacyl	M+H	C34 H67 N1 O7 P1			632.464	632.465	1	128411	10.9918	10.9305	128411	59295.4	-0.000701552	-1.10923	0	1.01476	2
8509	24005	3066	LPC(26:1)+H	LPC(26:1)+H	LPC(26:1)	C	1.15185	1	LPC	monoacyl	M+H	C34 H69 N1 O7 P1			634.48	634.481	1	399030	13.514	13.6023	399030	158025	-0.000124791	-0.196682	0	1.00234	7
9446	24889	3396	LPC(26:0)+H	LPC(26:0)+H	LPC(26:0)	C	1.20644	1	LPC	monoacyl	M+H	C34 H71 N1 O7 P1			636.497	636.496	1	147945	14.0579	14.0692	147945	51590.8	0.00103472	1.62565	0	1.00014	14
10544	24970	3826	LPC(26:0)+H	LPC(26:0)+H	LPC(26:0)	C	1.50552	1	LPC	monoacyl	M+H	C34 H71 N1 O7 P1			636.497	636.496	1	559715	16.3039	16.4008	559715	168887	0.000547354	0.859947	0	1.01569	14
7330	11941	2663	LPC(24:1)+H	LPC(24:1)+H	LPC(24:1)	C	1.04741	1	LPC	monoacyl	M+H	C32 H65 N1 O7 P1			606.45	606.449	1	349082	10.5927	10.7149	349082	132010	0.000365157	0.602122	1	1.00535	7
8484	12244	3049	LPC(24:0)+H	LPC(24:0)+H	LPC(24:0)	C	1.21315	1	LPC	monoacyl	M+H	C32 H67 N1 O7 P1			608.465	608.465	1	471383	13.4366	13.502	471383	136305	0.000497977	0.818414	1	1.00818	14
3775	2940	1525	LPC(20:1)+H	LPC(20:1)+H	LPC(20:1)	C	1.68259	1	LPC	monoacyl	M+H	C28 H57 N1 O7 P1			550.388	550.387	1	1.28633e+06	5.48258	5.51879	1.28633e+06	417976	0.000959851	1.74396	3	1.03787	7
5697	3098	2157	LPC(20:0)+H	LPC(20:0)+H	LPC(20:0)	C	1.44155	1	LPC	monoacyl	M+H	C28 H59 N1 O7 P1			552.403	552.402	1	462408	7.57612	7.70759	462408	162137	0.00058797	1.06439	1	0.998653	14
3670	1960	1461	LPC(18:0)+H	LPC(18:0)+H	LPC(18:0)	C	0.975828	1	LPC	monoacyl	M+H	C26 H55 N1 O7 P1			524.372	524.371	1	1.56127e+06	4.98463	5.01005	1.56127e+06	307086	0.000759649	1.44868	2	1.00018	14
1990	1407	792	LPC(16:1)+H	LPC(16:1)+H	LPC(16:1)	C	1.93124	1	LPC	monoacyl	M+H	C24 H49 N1 O7 P1			494.324	494.324	1	1.28562e+06	3.19445	3.17722	1.28562e+06	388776	0.000209433	0.423676	2	1.03184	7
2001	1437	801	LPC(16:0)+H	LPC(16:0)+H	LPC(16:0)	C	0.979309	1	LPC	monoacyl	M+H	C24 H51 N1 O7 P1			496.34	496.34	1	4.72578e+06	3.73387	3.76445	4.72578e+06	678811	0.000505924	1.01931	3	1.0006	14
4955	92366	1969	DG(18:0_26:6)+NH4	DG(44:6)+NH4	DG(18:0_26:6)	A	0.474284	1	DG	diacyl	M+NH4	C47 H84 N1 O5			742.64	742.634	1	575870	6.76825	6.7345	575870	80097.8	0.00589748	7.94129	0	575870	10
13664	100663	5260	DG(18:1_26:1)+NH4	DG(44:2)+NH4	DG(18:1_26:1)	A	0.618214	1	DG	diacyl	M+NH4	C47 H92 N1 O5			750.697	750.697	1	225454	22.2215	22.2286	225454	27987.3	0.000467215	0.622374	0	1.03122	5
11442	54653	4254	DG(16:0_24:6)+NH4	DG(40:6)+NH4	DG(16:0_24:6)	B	0.313694	1	DG	diacyl	M+NH4	C43 H76 N1 O5			686.572	686.572	1	1.13308e+06	19.3558	19.214	1.13308e+06	162023	-6.83511e-05	-0.0995541	0	1.13308e+06	10
13638	60447	5244	DG(18:1_22:1)+NH4	DG(40:2)+NH4	DG(18:1_22:1)	A	0.789198	1	DG	diacyl	M+NH4	C43 H84 N1 O5			694.636	694.634	1	372478	21.3363	21.3254	372478	55888.3	0.00118152	1.70093	1	76583.2	6
11422	35909	4238	DG(16:0_22:6)+NH4	DG(38:6)+NH4	DG(16:0_22:6)	A	0.740347	1	DG	diacyl	M+NH4	C41 H72 N1 O5			658.54	658.541	1	1.69014e+06	17.6875	17.7627	1.69014e+06	303740	-0.000574926	-0.87303	1	1.69014e+06	10
12542	40496	4795	DG(18:1_20:2)+NH4	DG(38:3)+NH4	DG(18:1_20:2)	A	0.76127	1	DG	diacyl	M+NH4	C41 H78 N1 O5			664.588	664.587	1	2.37065e+06	19.997	20.18	2.37065e+06	659189	0.000182919	0.275237	1	1.00355	13
12545	42071	4798	DG(18:1_20:1)+NH4	DG(38:2)+NH4	DG(18:1_20:1)	A	0.889281	1	DG	diacyl	M+NH4	C41 H80 N1 O5			666.603	666.603	1	2.63746e+06	20.6285	20.741	2.63746e+06	491915	0.000278273	0.417449	1	2.63746e+06	5
13590	43874	5207	DG(16:0_22:1)+NH4	DG(38:1)+NH4	DG(16:0_22:1)	A	0.803579	1	DG	diacyl	M+NH4	C41 H82 N1 O5			668.619	668.619	1	961461	21.3079	21.3254	961461	144047	-0.000220542	-0.329847	1	961461	10
11399	25065	4218	DG(18:1_18:2)+NH4	DG(36:3)+NH4	DG(18:1_18:2)	A	0.950752	1	DG	diacyl	M+NH4	C39 H74 N1 O5			636.557	636.556	1	2.1911e+06	19.0947	19.214	2.1911e+06	729729	0.000402378	0.632116	1	0.998512	13
12523	27064	4779	DG(18:0_18:1)+NH4	DG(36:1)+NH4	DG(18:0_18:1)	A	0.909046	1	DG	diacyl	M+NH4	C39 H78 N1 O5			640.587	640.587	1	1.56501e+07	20.5691	20.741	1.56501e+07	2.50306e+06	3.60197e-05	0.0562291	1	1.00682	10
13531	27818	5172	DG(18:0_18:0)+NH4	DG(36:0)+NH4	DG(18:0_18:0)	A	0.608409	1	DG	diacyl	M+NH4	C39 H80 N1 O5			642.603	642.603	1	569482	22.1008	21.6802	569482	209632	0.000210192	0.327095	2	1.03756	10
14845	28054	5703	DG(18:0_18:0)+NH4	DG(36:0)+NH4	DG(18:0_18:0)	A	0.294897	1	DG	diacyl	M+NH4	C39 H80 N1 O5			642.603	642.603	1	169904	23.6221	23.4862	169904	59061	0.000210192	0.327095	2	0.352038	10
15675	28290	5955	DG(18:0_18:0)+NH4	DG(36:0)+NH4	DG(18:0_18:0)	A	0.254214	1	DG	diacyl	M+NH4	C39 H80 N1 O5			642.603	642.603	1	185404	25.1643	24.8712	185404	95505.4	-0.000331155	-0.515333	2	0.858144	10
7365	12786	2678	DG(16:0_18:2)+NH4	DG(34:2)+NH4	DG(16:0_18:2)	C	0.384184	1	DG	diacyl	M+NH4	C37 H72 N1 O5			610.541	610.541	1	178531	11.5952	11.5773	178531	35495.5	0.000337634	0.553008	7	1.00948	5
11390	13325	4209	DG(16:0_18:2)+NH4	DG(34:2)+NH4	DG(16:0_18:2)	A	0.744663	1	DG	diacyl	M+NH4	C37 H72 N1 O5			610.54	610.541	1	4.87049e+06	18.7672	19.0765	4.87049e+06	1.38649e+06	-1.25378e-05	-0.0205355	1	0.998568	5
12503	14331	4761	DG(16:0_18:1)+NH4	DG(34:1)+NH4	DG(16:0_18:1)	A	0.941399	1	DG	diacyl	M+NH4	C37 H74 N1 O5			612.556	612.556	1	1.01135e+07	19.7089	19.7749	1.01135e+07	803930	0.000144246	0.235482	4	1.01135e+07	10
12510	15308	4768	DG(16:0_18:0)+NH4	DG(34:0)+NH4	DG(16:0_18:0)	A	1.03107	1	DG	diacyl	M+NH4	C37 H76 N1 O5			614.572	614.572	1	2.44254e+08	20.5217	20.5952	2.44254e+08	2.9939e+07	0.000234335	0.381298	2	1.08874	12
11364	5808	4184	DG(16:0_16:1)+NH4	DG(32:1)+NH4	DG(16:0_16:1)	A	0.675302	1	DG	diacyl	M+NH4	C35 H70 N1 O5			584.525	584.525	1	866261	18.6612	18.6182	866261	162404	-5.59656e-05	-0.0957453	1	0.173638	10
11358	3415	4179	DG(14:0_16:0)+NH4	DG(30:0)+NH4	DG(14:0_16:0)	A	0.744638	1	DG	diacyl	M+NH4	C33 H68 N1 O5			558.51	558.509	1	8.85894e+06	18.5286	18.6029	8.85894e+06	1.18309e+06	0.000324814	0.581572	1	0.995211	10
13629	69873	5237	ChE(22:6)+NH4	ChE(22:6)+NH4	ChE(22:6)	A	0.70188	1	ChE	sterolEsters	M+NH4	C49 H80 N1 O2			714.619	714.618	1	474401	22.5725	22.5673	474401	67396.7	0.000360579	0.504575	0	474401	1
13631	57691	5239	ChE(20:4)+NH4	ChE(20:4)+NH4	ChE(20:4)	A	0.657724	1	ChE	sterolEsters	M+NH4	C47 H80 N1 O2			690.616	690.618	1	408992	22.8326	22.8428	408992	57984.4	-0.00284333	-4.11707	0	408992	2
14852	42870	5706	ChE(18:2)+NH4	ChE(18:2)+NH4	ChE(18:2)	A	0.442411	1	ChE	sterolEsters	M+NH4	C45 H80 N1 O2			666.618	666.618	1	149792	23.0962	23.1257	149792	23110.5	-0.000167838	-0.251775	0	1.00513	1
12500	22079	4758	Cer(d18:1_24:1)+H-H2O	Cer(d42:2)+H-H2O	Cer(d18:1_24:1)	C	1.05253	1	Cer	acylsphingosines	M+H-H2O	C42 H80 N1 O2			562.52	562.519	1	561161	14.8376	14.8166	561161	136278	0.000266749	0.474204	3	1.00055	7
12509	23636	4767	Cer(d18:1_24:0)+H-H2O	Cer(d42:1)+H-H2O	Cer(d18:1_24:0)	C	1.22247	1	Cer	acylsphingosines	M+H-H2O	C42 H82 N1 O2			546.525	546.524	1	266973	18.2173	18.1904	266973	57775.3	0.000967909	1.77102	6	1.02829	6
12516	16602	4773	Cer(d18:1_22:3)+H	Cer(d40:4)+H	Cer(d18:1_22:3)	C	0.00250298	1	Cer	acylsphingosines	M+H	C40 H74 N1 O3			518.494	518.493	1	1.23157e+06	15.7821	15.8508	1.23157e+06	191212	0.000755238	1.4566	4	1.23157e+06	6
12524	11515	4780	Cer(d18:1_22:0)+H-H2O	Cer(d40:1)+H-H2O	Cer(d18:1_22:0)	C	1.2155	1	Cer	acylsphingosines	M+H-H2O	C40 H78 N1 O2			536.504	536.504	1	481071	11.689	11.7266	481071	101780	0.000469241	0.874627	4	0.769563	4
13597	19662	5213	Cer(d18:1_22:0)+H	Cer(d40:1)+H	Cer(d18:1_22:0)	A	1.17144	1	Cer	acylsphingosines	M+H	C40 H80 N1 O3			536.505	536.504	1	574614	15.8419	15.8508	574614	90531.5	0.00078487	1.46293	1	1.01029	4
11353	2865	4175	Cer(d18:1_18:0)+H-H2O	Cer(d36:1)+H-H2O	Cer(d18:1_18:0)	C	1.72015	1	Cer	acylsphingosines	M+H-H2O	C36 H70 N1 O2			520.509	520.509	1	837591	14.9485	14.9661	837591	147791	0.000262914	0.505108	3	1.00879	8
9245	1862	3286	Cer(d18:1_16:0)+H-H2O	Cer(d34:1)+H-H2O	Cer(d18:1_16:0)	C	1.48928	1	Cer	acylsphingosines	M+H-H2O	C34 H66 N1 O2			520.509	520.509	1	3.60229e+06	17.0668	17.1728	3.60229e+06	568887	0.000491547	0.944358	3	1.00213	8
10507	1876	3800	Cer(d18:1_16:0)+H-H2O	Cer(d34:1)+H-H2O	Cer(d18:1_16:0)	C	1.53297	1	Cer	acylsphingosines	M+H-H2O	C34 H66 N1 O2			538.52	538.519	1	680838	17.1744	17.1265	680838	117898	0.000510378	0.947743	1	680838	4
10513	2562	3803	Cer(d18:1_16:0)+H	Cer(d34:1)+H	Cer(d18:1_16:0)	A	1.40527	1	Cer	acylsphingosines	M+H	C34 H68 N1 O3			506.494	506.493	1	744573	17.2124	17.1728	744573	100491	0.000448299	0.885104	2	0.992622	8
10107	1397	3636	Cer(d18:1_14:0)+H-H2O	Cer(d32:1)+H-H2O	Cer(d18:1_14:0)	C	0.829742	1	Cer	acylsphingosines	M+H-H2O	C32 H62 N1 O2			492.478	492.478	1	990231	15.8229	15.8508	990231	146670	0.000486853	0.988579	2	990231	8

## Sheet: MeOH3
PeakId	AnntID	ChromeClusterId	LipidID	LipidGroupKey	LipidMolec	Grade	IDScore	Rank	ClassKey	SubClassKey	Adduct	IonFormula	BaseModification	SubModification	ObsMz	CalcMz	Charge	Intensity	MS2RT	TopRT	TopHeight	Area	DeltaDa	DeltaPPM	PublicLink	S/N	VCR
13853	312264	5328	TG(36:2_22:6)+NH4	TG(58:8)+NH4	TG(36:2_22:6)	C	0.573506	1	TG	triacyl	M+NH4	C61 H106 N1 O6			948.802	948.801	1	532798	22.5058	22.5421	532798	87412.8	0.000120289	0.126779	53	532798	2
13740	272324	5230	TG(16:0_18:1_22:6)+NH4	TG(56:7)+NH4	TG(16:0_18:1_22:6)	C	0.518266	1	TG	triacyl	M+NH4	C59 H104 N1 O6			922.786	922.786	1	1.36041e+06	22.501	22.5421	1.36041e+06	211461	-0.000103145	-0.111776	59	1.36041e+06	6
13681	251347	5183	TG(18:1_18:1_18:2)+NH4	TG(54:4)+NH4	TG(18:1_18:1_18:2)	A	0.724432	1	TG	triacyl	M+NH4	C57 H106 N1 O6			900.801	900.801	1	974086	22.8565	22.9539	974086	232808	-0.000391456	-0.434564	1	974086	10
14598	255258	5614	TG(18:0_18:0_18:0)+NH4	TG(54:0)+NH4	TG(18:0_18:0_18:0)	A	0.696	1	TG	triacyl	M+NH4	C57 H114 N1 O6			908.864	908.864	1	363617	23.9544	23.9613	363617	70505.3	-3.91315e-05	-0.0430554	1	363617	13
13795	228737	5275	TG(16:0_18:1_18:2)+NH4	TG(52:3)+NH4	TG(16:0_18:1_18:2)	A	0.751313	1	TG	triacyl	M+NH4	C55 H104 N1 O6			874.785	874.786	1	2.15159e+06	22.847	22.9197	2.15159e+06	412199	-0.0003401	-0.388781	1	2.15159e+06	6
4317	207193	1623	TG(22:4_30:7)+NH4	TG(52:11)+NH4	TG(22:4_30:7)	C	0.028539	1	TG	triacyl	M+NH4	C55 H88 N1 O6			858.652	858.661	1	278413	4.43198	4.53008	278413	124698	-0.00831809	-9.68728	0	1.00082	6
14594	230702	5610	TG(16:0_18:0_18:1)+NH4	TG(52:1)+NH4	TG(16:0_18:0_18:1)	A	1.04717	1	TG	triacyl	M+NH4	C55 H108 N1 O6			878.817	878.817	1	1.04885e+06	23.4527	23.4945	1.04885e+06	120718	-0.000200125	-0.227721	1	1.04885e+06	9
13697	201035	5197	TG(16:1_16:1_18:1)+NH4	TG(50:3)+NH4	TG(16:1_16:1_18:1)	A	0.480163	1	TG	triacyl	M+NH4	C53 H100 N1 O6			846.754	846.755	1	942329	22.5153	22.5908	942329	219471	-0.000255683	-0.301956	1	942329	7
13721	202725	5212	TG(16:0_16:0_18:1)+NH4	TG(50:1)+NH4	TG(16:0_16:0_18:1)	A	0.981594	1	TG	triacyl	M+NH4	C53 H104 N1 O6			850.786	850.786	1	2.95758e+06	23.1621	23.2224	2.95758e+06	425434	-4.67977e-05	-0.0550052	2	2.95758e+06	10
13793	171272	5273	TG(14:0_16:1_18:1)+NH4	TG(48:2)+NH4	TG(14:0_16:1_18:1)	A	0.838921	1	TG	triacyl	M+NH4	C51 H98 N1 O6			820.739	820.739	1	1.47503e+06	22.5201	22.5746	1.47503e+06	292052	2.1851e-06	0.00266236	1	1.47503e+06	11
7519	148165	2682	TG(30:8_18:4)+NH4	TG(48:12)+NH4	TG(30:8_18:4)	C	0.014035	1	TG	triacyl	M+NH4	C51 H78 N1 O6			800.58	800.582	1	310127	11.9055	11.8513	310127	110864	-0.00245469	-3.06613	0	0.638932	5
13802	173971	5282	TG(14:0_16:0_18:0)+NH4	TG(48:0)+NH4	TG(14:0_16:0_18:0)	A	0.930289	1	TG	triacyl	M+NH4	C51 H102 N1 O6			824.77	824.77	1	1.39475e+06	23.2076	23.2365	1.39475e+06	202053	-0.000115014	-0.139449	1	1.39475e+06	14
13738	143472	5228	TG(12:0_16:0_18:1)+NH4	TG(46:1)+NH4	TG(12:0_16:0_18:1)	A	0.852848	1	TG	triacyl	M+NH4	C49 H96 N1 O6			794.723	794.723	1	1.45352e+06	22.5468	22.5829	1.45352e+06	253370	9.45691e-05	0.118996	1	1.45352e+06	9
13680	114959	5182	TG(14:0_14:0_16:0)+NH4	TG(44:0)+NH4	TG(14:0_14:0_16:0)	A	0.744666	1	TG	triacyl	M+NH4	C47 H94 N1 O6			768.707	768.708	1	530047	22.5927	22.607	530047	114294	-7.11851e-05	-0.0926036	1	530047	14
11372	262960	4309	PS(46:7)+H	PS(46:7)+H	PS(46:7)	C	0.519656	1	PS	diacyl	M+H	C52 H89 N1 O10 P1			918.621	918.622	1	555519	19.5488	19.524	555519	126432	-0.000731401	-0.796194	0	1.00016	7
12656	264365	4875	PS(24:0_22:6)+H	PS(46:6)+H	PS(24:0_22:6)	A	0.638971	1	PS	diacyl	M+H	C52 H91 N1 O10 P1			920.637	920.638	1	742841	20.3765	20.3676	742841	131887	-0.000140988	-0.153141	0	742841	9
12645	245115	4864	PS(44:3)+H	PS(44:3)+H	PS(44:3)	C	0.501305	1	PS	diacyl	M+H	C50 H93 N1 O10 P1			898.652	898.653	1	309810	21.0124	21.0482	309810	69729.5	-0.00139597	-1.55341	2	1.03287	5
10357	206663	3786	PS(42:9)+H	PS(42:9)+H	PS(42:9)	C	0.18295	1	PS	diacyl	M+H	C48 H77 N1 O10 P1			858.525	858.528	1	7.41386e+06	16.3584	16.4169	7.41386e+06	1.14014e+06	-0.00314734	-3.66598	4	7.41386e+06	4
11323	209380	4268	PS(42:8)+H	PS(42:8)+H	PS(42:8)	C	0.0797484	1	PS	diacyl	M+H	C48 H79 N1 O10 P1			860.541	860.544	1	2.91481e+06	18.0017	18.0385	2.91481e+06	564027	-0.00235145	-2.73252	4	2.91481e+06	5
10372	210564	3797	PS(22:6_20:1)+H	PS(42:7)+H	PS(22:6_20:1)	B	0.433952	1	PS	diacyl	M+H	C48 H81 N1 O10 P1			862.558	862.559	1	1.12229e+06	16.414	16.4324	1.12229e+06	344301	-0.00172844	-2.00385	2	1.12229e+06	7
11327	211895	4271	PS(22:4_20:1)+H	PS(42:5)+H	PS(22:4_20:1)	B	0.642157	1	PS	diacyl	M+H	C48 H85 N1 O10 P1			866.586	866.591	1	669010	18.6271	18.6265	669010	124302	-0.00490851	-5.66415	2	669010	6
11335	217073	4276	PS(18:0_24:4)+H	PS(42:4)+H	PS(18:0_24:4)	A	0.776836	1	PS	diacyl	M+H	C48 H87 N1 O10 P1			868.605	868.606	1	1.10986e+06	19.4929	19.5086	1.10986e+06	320772	-0.000835394	-0.961763	0	1.00573	8
12633	220010	4853	PS(18:1_24:1)+H	PS(42:2)+H	PS(18:1_24:1)	A	0.828064	1	PS	diacyl	M+H	C48 H91 N1 O10 P1			872.637	872.638	1	928180	20.7508	20.795	928180	266455	-0.000159585	-0.182877	0	1.04258	5
12635	227690	4855	PS(24:0_18:1)+H	PS(42:1)+H	PS(24:0_18:1)	A	0.878844	1	PS	diacyl	M+H	C48 H93 N1 O10 P1			874.652	874.653	1	1.06252e+06	21.3321	21.3806	1.06252e+06	296805	-0.000670428	-0.766507	0	1.01718	12
9100	177482	3253	PS(40:9)+H	PS(40:9)+H	PS(40:9)	C	0.0102735	1	PS	diacyl	M+H	C46 H73 N1 O10 P1			830.494	830.497	1	449434	14.094	14.0196	449434	78684.1	-0.0026109	-3.14378	6	449434	4
9114	179977	3263	PS(22:6_18:1)+H	PS(40:7)+H	PS(22:6_18:1)	B	0.55679	1	PS	diacyl	M+H	C46 H77 N1 O10 P1			834.526	834.528	1	1.27674e+06	14.0606	14.0527	1.27674e+06	476467	-0.00230232	-2.75882	2	0.997409	7
9661	184137	3426	PS(22:5_18:1)+H	PS(40:6)+H	PS(22:5_18:1)	B	0.561015	1	PS	diacyl	M+H	C46 H79 N1 O10 P1			836.543	836.544	1	850103	15.9025	15.9576	850103	170814	-0.000119865	-0.143286	0	1.01246	9
10318	185255	3757	PS(22:5_18:0)+H	PS(40:5)+H	PS(22:5_18:0)	B	0.709832	1	PS	diacyl	M+H	C46 H81 N1 O10 P1			838.559	838.559	1	2.46931e+07	17.4337	17.2827	2.46931e+07	4.60581e+06	-0.000206957	-0.2468	0	0.994431	6
11286	186122	4237	PS(20:4_20:0)+H	PS(40:4)+H	PS(20:4_20:0)	B	0.594055	1	PS	diacyl	M+H	C46 H83 N1 O10 P1			840.574	840.575	1	1.16413e+06	19.0262	18.967	1.16413e+06	335723	-0.000843797	-1.00383	2	1.16413e+06	8
11294	187342	4243	PS(18:1_22:2)+H	PS(40:3)+H	PS(18:1_22:2)	B	0.755552	1	PS	diacyl	M+H	C46 H85 N1 O10 P1			842.59	842.591	1	1.26216e+06	19.3186	19.3383	1.26216e+06	106650	-0.000530651	-0.629784	2	1.26216e+06	5
12565	193038	4791	PS(18:1_22:1)+H	PS(40:2)+H	PS(18:1_22:1)	A	0.857789	1	PS	diacyl	M+H	C46 H87 N1 O10 P1			844.606	844.606	1	2.76586e+06	20.106	20.1461	2.76586e+06	666816	0.000260705	0.30867	2	1.00001	5
9059	156421	3220	PS(22:6_16:0)+H	PS(38:6)+H	PS(22:6_16:0)	B	0.629355	1	PS	diacyl	M+H	C44 H75 N1 O10 P1			808.512	808.512	1	3.52664e+06	14.0094	14.0196	3.52664e+06	580317	-8.33407e-06	-0.0103079	2	3.52664e+06	9
9652	160144	3418	PS(22:5_16:0)+H	PS(38:5)+H	PS(22:5_16:0)	C	0.554673	1	PS	diacyl	M+H	C44 H77 N1 O10 P1			810.524	810.528	1	1.39756e+06	15.9072	15.9255	1.39756e+06	277124	-0.00375877	-4.63743	14	1.39756e+06	6
10205	162583	3666	PS(22:4_16:0)+H	PS(38:4)+H	PS(22:4_16:0)	C	0.622867	1	PS	diacyl	M+H	C44 H79 N1 O10 P1			812.543	812.544	1	2.03897e+06	16.8058	16.8034	2.03897e+06	381230	-0.000504526	-0.620922	14	1.0131	8
10206	162643	3667	PS(20:4_18:0)+H	PS(38:4)+H	PS(20:4_18:0)	B	0.627091	1	PS	diacyl	M+H	C44 H79 N1 O10 P1			812.543	812.544	1	4.73009e+07	17.4314	17.4054	4.73009e+07	7.1076e+06	-0.000504526	-0.620922	2	4.73009e+07	8
11179	166445	4139	PS(18:1_20:1)+H	PS(38:2)+H	PS(18:1_20:1)	A	0.793623	1	PS	diacyl	M+H	C44 H83 N1 O10 P1			816.574	816.575	1	4.82076e+06	19.2121	19.328	4.82076e+06	1.40467e+06	-0.000467757	-0.572828	2	4.82076e+06	5
12603	169037	4826	PS(18:0_20:1)+H	PS(38:1)+H	PS(18:0_20:1)	A	0.818521	1	PS	diacyl	M+H	C44 H85 N1 O10 P1			818.589	818.591	1	3.20021e+06	20.1259	20.1302	3.20021e+06	721609	-0.00122336	-1.49447	2	1.02014	11
9645	132747	3413	PS(36:3)+H	PS(36:3)+H	PS(36:3)	C	0.682535	1	PS	diacyl	M+H	C42 H77 N1 O10 P1			786.528	786.528	1	396227	15.9578	15.9255	396227	70591.4	-3.06586e-05	-0.0389797	14	1.02276	5
11190	136569	4149	PS(18:1_18:1)+H	PS(36:2)+H	PS(18:1_18:1)	A	0.69139	1	PS	diacyl	M+H	C42 H79 N1 O10 P1			788.543	788.544	1	2.27579e+07	17.8449	18.0075	2.27579e+07	4.79883e+06	-0.000483737	-0.613456	1	2.27579e+07	5
11205	140596	4164	PS(18:0_18:1)+H	PS(36:1)+H	PS(18:0_18:1)	A	0.765211	1	PS	diacyl	M+H	C42 H81 N1 O10 P1			790.559	790.559	1	9.37745e+07	19.1366	19.2224	9.37745e+07	1.47854e+07	-0.000624949	-0.790515	2	9.37745e+07	11
9637	107691	3406	PS(34:2)+H	PS(34:2)+H	PS(34:2)	C	0.704296	1	PS	diacyl	M+H	C40 H75 N1 O10 P1			760.512	760.512	1	951779	15.8015	15.9095	951779	304998	4.34998e-05	0.057198	15	1.01388	5
11240	111433	4193	PS(16:0_18:1)+H	PS(34:1)+H	PS(16:0_18:1)	A	0.678906	1	PS	diacyl	M+H	C40 H77 N1 O10 P1			762.528	762.528	1	2.53862e+07	17.7591	17.9147	2.53862e+07	6.53116e+06	-0.000314433	-0.412356	3	1.01303	11
10305	98928	3745	PS(16:0_17:1)+H	PS(33:1)+H	PS(16:0_17:1)	B	0.675369	1	PS	diacyl	M+H	C39 H75 N1 O10 P1			748.509	748.512	1	472843	16.782	16.788	472843	69866.7	-0.00308538	-4.12201	2	472843	11
9631	87148	3400	PS(16:0_16:1)+H	PS(32:1)+H	PS(16:0_16:1)	A	0.707132	1	PS	diacyl	M+H	C38 H73 N1 O10 P1			734.497	734.497	1	894693	15.5603	15.5725	894693	151300	0.000604689	0.823269	2	0.63811	11
8369	278031	2988	PI(40:7)+NH4	PI(40:7)+NH4	PI(40:7)	C	0.667202	1	PI	diacyl	M+NH4	C49 H85 N1 O13 P1			926.575	926.575	1	750268	13.6029	13.6264	750268	196364	8.63011e-05	0.0931398	10	750268	8
9176	285927	3310	PI(20:4_20:2)+NH4	PI(40:6)+NH4	PI(20:4_20:2)	B	0.646052	1	PI	diacyl	M+NH4	C49 H87 N1 O13 P1			928.591	928.591	1	1.00768e+06	15.1627	15.1621	1.00768e+06	127685	0.000183295	0.19739	2	1.036	4
10398	290938	3821	PI(40:5)+NH4	PI(40:5)+NH4	PI(40:5)	C	0.693086	1	PI	diacyl	M+NH4	C49 H89 N1 O13 P1			930.606	930.607	1	1.14636e+06	16.3072	16.4014	1.14636e+06	309414	-0.000583164	-0.626648	14	1.00697	6
11344	297304	4285	PI(40:3)+NH4	PI(40:3)+NH4	PI(40:3)	C	0.829062	1	PI	diacyl	M+NH4	C49 H93 N1 O13 P1			934.638	934.638	1	1.49997e+06	19.2663	19.3074	1.49997e+06	233899	0.000265211	0.283758	12	1.49997e+06	7
9169	251475	3303	PI(20:4_18:1)+NH4	PI(38:5)+NH4	PI(20:4_18:1)	B	0.65932	1	PI	diacyl	M+NH4	C47 H85 N1 O13 P1			902.576	902.575	1	9.2779e+06	14.5181	14.6488	9.2779e+06	2.25205e+06	0.000271035	0.30029	2	9.2779e+06	6
10374	253017	3799	PI(38:3)+NH4	PI(38:3)+NH4	PI(38:3)	C	0.895902	1	PI	diacyl	M+NH4	C47 H89 N1 O13 P1			906.607	906.607	1	1.24082e+06	17.6169	17.6692	1.24082e+06	305649	5.764e-05	0.0635777	12	1.01572	7
11386	253857	4323	PI(20:2_18:0)+NH4	PI(38:2)+NH4	PI(20:2_18:0)	B	0.976292	1	PI	diacyl	M+NH4	C47 H91 N1 O13 P1			908.622	908.622	1	3.56096e+06	18.9951	19.0443	3.56096e+06	681663	-0.000163732	-0.180198	2	3.56096e+06	5
9152	228824	3290	PI(20:4_16:0)+NH4	PI(36:4)+NH4	PI(20:4_16:0)	B	1.0411	1	PI	diacyl	M+NH4	C45 H83 N1 O13 P1			876.56	876.56	1	7.20031e+06	14.5418	14.6245	7.20031e+06	1.0167e+06	0.000125084	0.142699	2	7.20031e+06	4
10394	230982	3817	PI(36:2)+NH4	PI(36:2)+NH4	PI(36:2)	C	0.910577	1	PI	diacyl	M+NH4	C45 H87 N1 O13 P1			880.59	880.591	1	6.60297e+06	17.3125	17.4373	6.60297e+06	2.35367e+06	-0.000605008	-0.687047	14	1.00972	5
11363	232629	4301	PI(18:0_18:1)+NH4	PI(36:1)+NH4	PI(18:0_18:1)	A	1.02755	1	PI	diacyl	M+NH4	C45 H89 N1 O13 P1			882.606	882.607	1	8.56243e+06	18.877	18.9655	8.56243e+06	1.1976e+06	-0.0007039	-0.797524	2	8.56243e+06	2
10359	238394	3788	PG(26:8_18:0)+NH4	PG(44:8)+NH4	PG(26:8_18:0)	C	0.578831	1	PG	diacyl	M+NH4	C50 H87 N1 O10 P1			892.6	892.606	1	652509	17.6642	17.6692	652509	75357.8	-0.00625202	-7.00423	3	1.06352	8
12653	244743	4872	PG(20:6_24:0)+NH4	PG(44:6)+NH4	PG(20:6_24:0)	C	0.512231	1	PG	diacyl	M+NH4	C50 H91 N1 O10 P1			896.638	896.638	1	360120	20.716	20.6842	360120	63930	0.000410749	0.458099	4	360120	9
6079	234074	2188	PG(22:6_22:6)+NH4	PG(44:12)+NH4	PG(22:6_22:6)	A	0.31845	1	PG	diacyl	M+NH4	C50 H79 N1 O10 P1			884.543	884.544	1	147580	8.18102	8.23193	147580	26750.2	-0.000845122	-0.955432	1	1.00975	5
6888	237044	2498	PG(22:5_22:6)+NH4	PG(44:11)+NH4	PG(22:5_22:6)	A	0.400392	1	PG	diacyl	M+NH4	C50 H81 N1 O10 P1			886.558	886.559	1	232159	10.0713	10.1127	232159	57067.5	-0.000764187	-0.861969	0	1.04774	3
11320	211862	4265	PG(24:8_18:0)+NH4	PG(42:8)+NH4	PG(24:8_18:0)	C	0.570432	1	PG	diacyl	M+NH4	C48 H83 N1 O10 P1			864.574	864.575	1	1.95086e+06	17.9334	17.698	1.95086e+06	869016	-0.000995937	-1.15194	4	1.00199	8
8343	185224	2967	PG(18:1_22:6)+NH4	PG(40:7)+NH4	PG(18:1_22:6)	A	0.568209	1	PG	diacyl	M+NH4	C46 H81 N1 O10 P1			838.559	838.559	1	377636	11.9853	11.9758	377636	124742	-0.000251234	-0.299602	2	1.00943	6
6867	164103	2482	PG(20:5_18:0)+NH4	PG(38:5)+NH4	PG(20:5_18:0)	C	0.0207105	1	PG	diacyl	M+NH4	C44 H81 N1 O10 P1			814.561	814.559	1	99620	8.84879	8.74166	99620	49386.1	0.0013326	1.63598	14	0.743373	5
11176	166371	4137	PE(42:8)+H	PE(42:8)+H	PE(42:8)	C	0.414843	1	PE	diacyl	M+H	C47 H79 N1 O8 P1			816.551	816.554	1	1.0165e+06	17.9946	18.0385	1.0165e+06	229607	-0.00287366	-3.51926	4	1.01722	11
9659	162501	3424	PE(42:10)+H	PE(42:10)+H	PE(42:10)	C	0.522039	1	PE	diacyl	M+H	C47 H75 N1 O8 P1			812.52	812.522	1	2.08812e+06	15.4569	15.5404	2.08812e+06	566063	-0.00289436	-3.56219	3	2.08812e+06	5
11234	142462	4188	PE(18:1_22:4)+H	PE(40:5)+H	PE(18:1_22:4)	A	0.872407	1	PE	diacyl	M+H	C45 H81 N1 O8 P1			794.569	794.569	1	1.48965e+07	17.9858	18.023	1.48965e+07	3.63406e+06	-0.000174215	-0.219256	2	0.446952	16
9105	112152	3256	PE(20:4_18:2)+H	PE(38:6)+H	PE(20:4_18:2)	B	0.839532	1	PE	diacyl	M+H	C43 H75 N1 O8 P1			764.523	764.522	1	2.15601e+06	14.5086	14.4004	2.15601e+06	506062	0.000118455	0.15494	2	0.540351	15
10156	112222	3627	PE(38:6)+H	PE(38:6)+H	PE(38:6)	C	0.358605	1	PE	diacyl	M+H	C43 H75 N1 O8 P1			764.523	764.522	1	1.6224e+06	17.3294	17.3755	1.6224e+06	361298	0.000118455	0.15494	12	1.00486	15
11252	113170	4205	PE(38:5)+H	PE(38:5)+H	PE(38:5)	C	0.40913	1	PE	diacyl	M+H	C43 H77 N1 O8 P1			766.538	766.538	1	9.62198e+06	18.7799	18.7813	9.62198e+06	1.64457e+06	0.000212161	0.276778	14	9.62198e+06	16
12538	118668	4769	PE(18:1_20:1)+H	PE(38:2)+H	PE(18:1_20:1)	A	1.04968	1	PE	diacyl	M+H	C43 H83 N1 O8 P1			772.585	772.585	1	1.93211e+07	19.8064	19.8453	1.93211e+07	4.39179e+06	-0.000178189	-0.230639	4	1.93211e+07	13
8278	88866	2928	PE(36:6)+H	PE(36:6)+H	PE(36:6)	C	0.501993	1	PE	diacyl	M+H	C41 H71 N1 O8 P1			736.491	736.491	1	952895	12.921	12.9762	952895	156363	-0.000281583	-0.38233	10	1.00574	15
10256	91504	3708	PE(36:5)+H	PE(36:5)+H	PE(36:5)	C	0.307698	1	PE	diacyl	M+H	C41 H73 N1 O8 P1			738.5	738.507	1	1.39913e+06	17.3335	17.3136	1.39913e+06	534233	-0.00642726	-8.70304	12	1.02747	16
11150	92683	4116	PE(18:1_18:1)+H	PE(36:2)+H	PE(18:1_18:1)	A	1.0238	1	PE	diacyl	M+H	C41 H79 N1 O8 P1			744.553	744.554	1	1.76856e+08	18.7775	18.8004	1.76856e+08	3.37056e+07	-0.000288995	-0.388144	3	1.76856e+08	13
10191	71643	3657	PE(18:3_16:1)+H	PE(34:4)+H	PE(18:3_16:1)	B	0.406612	1	PE	diacyl	M+H	C39 H71 N1 O8 P1			712.49	712.491	1	851026	17.0703	17.0817	851026	143037	-0.00129544	-1.81818	4	1.0432	16
10197	72267	3661	PE(16:1_18:1)+H	PE(34:2)+H	PE(16:1_18:1)	A	1.18144	1	PE	diacyl	M+H	C39 H75 N1 O8 P1			716.522	716.522	1	9.585e+06	17.0608	17.1092	9.585e+06	4.39892e+06	-5.20477e-05	-0.0726392	2	9.585e+06	13
8984	56879	3161	PE(32:2)+H	PE(32:2)+H	PE(32:2)	C	0.999546	1	PE	diacyl	M+H	C37 H71 N1 O8 P1			688.492	688.491	1	687733	14.6084	14.6488	687733	116885	0.000458684	0.666216	13	0.793019	13
12665	303753	4884	PC(48:7)+H	PC(48:7)+H	PC(48:7)	C	1.72238	1	PC	diacyl	M+H	C56 H99 N1 O8 P1			944.708	944.71	1	421861	21.1141	21.0957	421861	97476.1	-0.00179824	-1.90348	0	1.01849	25
13852	310952	5327	PC(48:5)+H	PC(48:5)+H	PC(48:5)	C	0.951547	1	PC	diacyl	M+H	C56 H103 N1 O8 P1			948.743	948.742	1	233807	22.0937	22.1362	233807	132447	0.00165707	1.74659	0	1.01696	20
10356	298062	3785	PC(48:11)+H	PC(48:11)+H	PC(48:11)	C	1.32109	1	PC	diacyl	M+H	C56 H91 N1 O8 P1			936.644	936.648	1	337405	16.9034	16.8807	337405	60902.3	-0.00321466	-3.43208	0	1.0189	8
11350	261046	4290	PC(46:9)+H	PC(46:9)+H	PC(46:9)	C	1.54144	1	PC	diacyl	M+H	C54 H91 N1 O8 P1			912.647	912.648	1	1.25876e+06	17.7687	17.7754	1.25876e+06	295541	-0.000253482	-0.277744	0	1.0141	9
11359	261393	4297	PC(46:8)+H	PC(46:8)+H	PC(46:8)	C	1.44118	1	PC	diacyl	M+H	C54 H93 N1 O8 P1			914.655	914.663	1	387257	18.6992	18.7039	387257	72335.6	-0.00814505	-8.90497	0	387257	14
12657	262799	4876	PC(46:7)+H	PC(46:7)+H	PC(46:7)	C	2.13276	1	PC	diacyl	M+H	C54 H95 N1 O8 P1			916.678	916.679	1	795764	19.8848	19.8928	795764	271824	-0.00058494	-0.638108	0	1.00308	26
12662	263078	4881	PC(46:6)+H	PC(46:6)+H	PC(46:6)	C	2.13208	1	PC	diacyl	M+H	C54 H97 N1 O8 P1			918.694	918.695	1	1.4658e+06	20.4126	20.7158	1.4658e+06	623006	-0.000384127	-0.418123	0	1.00312	20
12659	264475	4878	PC(46:5)+H	PC(46:5)+H	PC(46:5)	C	1.27885	1	PC	diacyl	M+H	C54 H99 N1 O8 P1			920.71	920.71	1	2.54989e+06	21.2596	21.5072	2.54989e+06	974412	-0.000301695	-0.327676	0	1.01531	21
8360	252921	2980	PC(46:12)+H	PC(46:12)+H	PC(46:12)	C	0.731871	1	PC	diacyl	M+H	C54 H85 N1 O8 P1			906.6	906.601	1	225342	13.204	13.2596	225342	41841.2	-0.00078835	-0.869566	0	1.01704	9
9167	253720	3301	PC(46:11)+H	PC(46:11)+H	PC(46:11)	C	0.976784	1	PC	diacyl	M+H	C54 H87 N1 O8 P1			908.618	908.616	1	253516	15.0108	15.1621	253516	60319	0.00144226	1.58731	0	1.04448	9
10378	255465	3803	PC(46:10)+H	PC(46:10)+H	PC(46:10)	C	1.75801	1	PC	diacyl	M+H	C54 H89 N1 O8 P1			910.631	910.632	1	712377	16.1101	16.1386	712377	150156	-0.000929119	-1.0203	0	0.997334	7
10348	237107	3779	PC(44:8)+H	PC(44:8)+H	PC(44:8)	C	1.78408	1	PC	diacyl	M+H	C52 H89 N1 O8 P1			886.632	886.632	1	1.19853e+06	17.3937	17.3909	1.19853e+06	441293	-9.42506e-05	-0.106302	3	1.00068	14
11381	237397	4318	PC(26:7_18:0)+H	PC(44:7)+H	PC(26:7_18:0)	C	2.16653	1	PC	diacyl	M+H	C52 H91 N1 O8 P1			888.648	888.648	1	2.06175e+06	18.5954	18.7813	2.06175e+06	728952	0.000208525	0.234654	2	1.01537	25
12648	238439	4867	PC(44:5)+H	PC(44:5)+H	PC(44:5)	C	2.38947	1	PC	diacyl	M+H	C52 H95 N1 O8 P1			892.679	892.679	1	3.68612e+06	20.3575	20.7158	3.68612e+06	1.452e+06	-0.000102267	-0.114562	2	3.68612e+06	20
13838	245186	5313	PC(44:2)+H	PC(44:2)+H	PC(44:2)	C	1.83634	1	PC	diacyl	M+H	C52 H101 N1 O8 P1			898.726	898.726	1	2.32178e+06	22.3915	22.5583	2.32178e+06	1.0895e+06	-8.55673e-05	-0.0952095	5	1.0111	23
7584	229858	2727	PC(44:12)+H	PC(44:12)+H	PC(44:12)	C	1.73339	1	PC	diacyl	M+H	C52 H81 N1 O8 P1			878.569	878.569	1	723737	11.4775	11.5531	723737	195800	2.4965e-05	0.0284155	1	723737	9
10387	229980	3811	PC(44:12)+H	PC(44:12)+H	PC(44:12)	C	0.39259	1	PC	diacyl	M+H	C52 H81 N1 O8 P1			878.575	878.569	1	108353	16.2529	16.1541	108353	17308.8	0.00589959	6.71499	1	0.858315	9
10388	230047	3811	PC(44:12)+H	PC(44:12)+H	PC(44:12)	C	0.39259	1	PC	diacyl	M+H	C52 H81 N1 O8 P1			878.575	878.569	1	137987	16.2529	16.3241	137987	18863.7	0.00589959	6.71499	1	1.09306	9
8359	230846	2979	PC(44:11)+H	PC(44:11)+H	PC(44:11)	C	0.884609	1	PC	diacyl	M+H	C52 H83 N1 O8 P1			880.585	880.585	1	57521.9	13.0371	12.9428	57521.9	6824.19	-0.000186621	-0.211928	0	0.193019	9
9159	232334	3296	PC(44:10)+H	PC(44:10)+H	PC(44:10)	C	1.52883	1	PC	diacyl	M+H	C52 H85 N1 O8 P1			882.6	882.601	1	1.25049e+06	14.1274	14.2348	1.25049e+06	506095	-0.000445299	-0.50453	2	1.25049e+06	8
14589	247610	5607	PC(44:1)+H	PC(44:1)+H	PC(44:1)	C	1.25054	1	PC	diacyl	M+H	C52 H103 N1 O8 P1			900.743	900.742	1	785955	23.9449	23.5157	785955	671823	0.00118949	1.32057	5	1.0097	39
9667	206782	3432	PC(42:8)+H	PC(42:8)+H	PC(42:8)	C	1.57267	1	PC	diacyl	M+H	C50 H85 N1 O8 P1			858.601	858.601	1	7.37346e+06	15.4957	15.4441	7.37346e+06	1.72484e+06	-6.42638e-05	-0.0748471	4	0.998615	15
10363	209473	3792	PC(42:7)+H	PC(42:7)+H	PC(42:7)	C	1.58396	1	PC	diacyl	M+H	C50 H87 N1 O8 P1			860.616	860.616	1	6.50034e+06	17.0194	17.0817	6.50034e+06	1.22705e+06	-0.000270609	-0.314436	6	1.02502	25
11330	210976	4274	PC(42:6)+H	PC(42:6)+H	PC(42:6)	C	1.52396	1	PC	diacyl	M+H	C50 H89 N1 O8 P1			862.631	862.632	1	9.12596e+06	18.5324	18.5337	9.12596e+06	3.43453e+06	-0.000541721	-0.627985	8	1.00539	20
12640	211977	4859	PC(42:4)+H	PC(42:4)+H	PC(42:4)	C	1.50822	1	PC	diacyl	M+H	C50 H93 N1 O8 P1			866.663	866.663	1	5.98136e+06	20.2131	20.3993	5.98136e+06	1.99527e+06	-0.000331002	-0.381927	20	1.00772	29
13778	212592	5259	PC(42:4)+H	PC(42:4)+H	PC(42:4)	C	1.29585	1	PC	diacyl	M+H	C50 H93 N1 O8 P1			866.663	866.663	1	612949	21.7831	21.8764	612949	336272	-0.000331002	-0.381927	20	1.00452	29
13789	218172	5269	PC(42:2)+H	PC(42:2)+H	PC(42:2)	C	1	1	PC	diacyl	M+H	C50 H97 N1 O8 P1			870.694	870.695	1	6.22966e+06	21.6819	21.844	6.22966e+06	2.66828e+06	-0.00043174	-0.495857	16	1.01732	23
7583	203218	2726	PC(42:11)+H	PC(42:11)+H	PC(42:11)	C	0.723888	1	PC	diacyl	M+H	C50 H79 N1 O8 P1			852.551	852.554	1	101788	10.6307	10.6585	101788	25348.4	-0.00239196	-2.80564	2	1.0007	8
8349	203309	2971	PC(42:11)+H	PC(42:11)+H	PC(42:11)	C	0.818447	1	PC	diacyl	M+H	C50 H79 N1 O8 P1			852.55	852.554	1	78854.1	13.5251	13.4597	78854.1	12280.1	-0.00359461	-4.21629	2	78854.1	8
9140	203364	3280	PC(42:11)+H	PC(42:11)+H	PC(42:11)	C	1.15158	1	PC	diacyl	M+H	C50 H79 N1 O8 P1			852.56	852.554	1	1.98115e+06	15.1219	15.1952	1.98115e+06	886175	0.00596302	6.99429	2	1.98115e+06	8
8347	204392	2969	PC(42:10)+H	PC(42:10)+H	PC(42:10)	C	1.564	1	PC	diacyl	M+H	C50 H81 N1 O8 P1			854.569	854.569	1	5.08349e+06	12.4345	12.5678	5.08349e+06	1.18357e+06	-9.4133e-06	-0.0110152	3	5.08349e+06	8
6077	220072	2186	PC(42:1)+H	PC(42:1)+H	PC(42:1)	C	0.254816	1	PC	diacyl	M+H	C50 H99 N1 O8 P1			872.705	872.71	1	69377.7	7.60602	7.3639	69377.7	20849.9	-0.00522286	-5.98465	15	1.00224	39
13791	222371	5271	PC(42:1)+H	PC(42:1)+H	PC(42:1)	C	1	1	PC	diacyl	M+H	C50 H99 N1 O8 P1			872.71	872.71	1	3.77807e+06	23.2029	22.6882	3.77807e+06	2.1741e+06	-0.000236618	-0.27113	15	0.99883	39
15494	224670	5914	PC(42:1)+H	PC(42:1)+H	PC(42:1)	C	1.11464	1	PC	diacyl	M+H	C50 H99 N1 O8 P1			872.711	872.71	1	66575.8	25.2017	25.1239	66575.8	15199.7	0.0008303	0.951404	15	0.131851	39
7570	175670	2715	PC(40:9)+H	PC(40:9)+H	PC(40:9)	C	1.11617	1	PC	diacyl	M+H	C48 H79 N1 O8 P1			828.553	828.554	1	222478	11.6974	11.7022	222478	82116.8	-0.000647052	-0.78094	6	1.01854	10
9098	175772	3251	PC(40:9)+H	PC(40:9)+H	PC(40:9)	C	0.856976	1	PC	diacyl	M+H	C48 H79 N1 O8 P1			828.551	828.554	1	794712	14.4844	14.6653	794712	623915	-0.00252121	-3.0429	6	0.109316	10
9663	175865	3428	PC(40:9)+H	PC(40:9)+H	PC(40:9)	C	0.977609	1	PC	diacyl	M+H	C48 H79 N1 O8 P1			828.551	828.554	1	7.77768e+06	15.9986	15.5885	7.77768e+06	2.97455e+06	-0.00252121	-3.0429	6	0.99889	10
9109	179208	3259	PC(40:7)+H	PC(40:7)+H	PC(40:7)	C	1.47829	1	PC	diacyl	M+H	C48 H83 N1 O8 P1			832.585	832.585	1	630620	14.4654	14.5825	630620	184643	-0.000131604	-0.158066	12	1.00525	25
9654	179356	3420	PC(40:7)+H	PC(40:7)+H	PC(40:7)	C	1.57928	1	PC	diacyl	M+H	C48 H83 N1 O8 P1			832.585	832.585	1	4.85499e+07	15.9939	15.7169	4.85499e+07	1.7959e+07	-0.000131604	-0.158066	12	1.03208	25
11243	179504	4196	PC(40:7)+H	PC(40:7)+H	PC(40:7)	C	1.58115	1	PC	diacyl	M+H	C48 H83 N1 O8 P1			832.582	832.585	1	3.31373e+07	17.7782	18.5956	3.31373e+07	1.09642e+07	-0.00316935	-3.80663	12	1.023	25
10293	180139	3736	PC(40:6)+H	PC(40:6)+H	PC(40:6)	C	2.42803	1	PC	diacyl	M+H	C48 H85 N1 O8 P1			834.6	834.601	1	1.50543e+07	16.5848	16.556	1.50543e+07	3.8563e+06	-0.000607309	-0.727664	13	0.386619	20
10292	180327	3736	PC(40:6)+H	PC(40:6)+H	PC(40:6)	C	1.51473	1	PC	diacyl	M+H	C48 H85 N1 O8 P1			834.6	834.601	1	3.16516e+07	17.5254	17.0508	3.16516e+07	1.55482e+07	-0.000607309	-0.727664	13	0.812863	20
11265	184264	4218	PC(40:5)+H	PC(40:5)+H	PC(40:5)	C	1.57723	1	PC	diacyl	M+H	C48 H87 N1 O8 P1			836.615	836.616	1	8.6045e+07	19.0774	18.5491	8.6045e+07	3.30389e+07	-0.00105065	-1.25584	24	1.04105	20
12529	184535	4760	PC(40:5)+H	PC(40:5)+H	PC(40:5)	C	1.43225	1	PC	diacyl	M+H	C48 H87 N1 O8 P1			836.615	836.616	1	357219	20.8526	20.6842	357219	88986.6	-0.00105065	-1.25584	24	1.00135	20
11278	185340	4230	PC(40:4)+H	PC(40:4)+H	PC(40:4)	C	1.55723	1	PC	diacyl	M+H	C48 H89 N1 O8 P1			838.632	838.632	1	4.21516e+07	19.1696	19.524	4.21516e+07	1.57878e+07	-0.000327952	-0.391056	24	0.999988	29
12546	186178	4775	PC(40:3)+H	PC(40:3)+H	PC(40:3)	C	1.53519	1	PC	diacyl	M+H	C48 H91 N1 O8 P1			840.647	840.648	1	1.42524e+07	20.0888	20.3835	1.42524e+07	4.7925e+06	-0.000267834	-0.318604	20	0.995695	15
2956	187393	1107	PC(40:2)+H	PC(40:2)+H	PC(40:2)	C	0.0370086	1	PC	diacyl	M+H	C48 H93 N1 O8 P1			842.659	842.663	1	346940	4.24092	4.22835	346940	157402	-0.00451783	-5.36136	18	1.03634	24
12560	188405	4786	PC(40:2)+H	PC(40:2)+H	PC(40:2)	C	0.978315	1	PC	diacyl	M+H	C48 H93 N1 O8 P1			842.663	842.663	1	1.2626e+07	20.9372	21.0737	1.2626e+07	2.98838e+06	-0.000602518	-0.715015	18	5.34752e+06	24
4314	193794	1622	PC(40:1)+H	PC(40:1)+H	PC(40:1)	C	0.112383	1	PC	diacyl	M+H	C48 H95 N1 O8 P1			844.678	844.679	1	530180	5.87941	5.861	530180	162997	-0.000840345	-0.994869	20	1.01989	40
13688	195394	5190	PC(40:1)+H	PC(40:1)+H	PC(40:1)	C	0.978318	1	PC	diacyl	M+H	C48 H95 N1 O8 P1			844.679	844.679	1	7.05762e+06	22.4818	21.8764	7.05762e+06	3.1104e+06	-8.96509e-05	-0.106136	20	1.00873	40
14585	198268	5606	PC(40:0)+H	PC(40:0)+H	PC(40:0)	C	0.316251	1	PC	diacyl	M+H	C48 H97 N1 O8 P1			846.693	846.695	1	87259.2	24.2131	24.1759	87259.2	14200.2	-0.00124051	-1.46512	9	1.01539	21
8269	151883	2922	PC(38:8)+H	PC(38:8)+H	PC(38:8)	C	1.40398	1	PC	diacyl	M+H	C46 H77 N1 O8 P1			802.535	802.538	1	173144	12.1376	12.0425	173144	56961.8	-0.00293255	-3.65409	6	1.00809	15
8274	153333	2925	PC(38:7)+H	PC(38:7)+H	PC(38:7)	C	1.40271	1	PC	diacyl	M+H	C46 H79 N1 O8 P1			804.554	804.554	1	5.28213e+06	12.742	13.2763	5.28213e+06	3.35694e+06	-0.000148754	-0.18489	11	5.28213e+06	25
9653	154932	3419	PC(38:6)+H	PC(38:6)+H	PC(38:6)	C	1.5743	1	PC	diacyl	M+H	C46 H81 N1 O8 P1			806.569	806.569	1	1.12717e+08	15.7453	15.6046	1.12717e+08	3.63698e+07	-0.000174469	-0.21631	24	1.00864	20
10174	156487	3642	PC(20:5_18:0)+H	PC(38:5)+H	PC(20:5_18:0)	C	0.635869	1	PC	diacyl	M+H	C46 H83 N1 O8 P1			808.585	808.585	1	3.50281e+08	17.1136	16.587	3.50281e+08	9.36709e+07	-0.000559455	-0.691893	24	0.999322	20
10175	156654	3642	PC(38:5)+H	PC(38:5)+H	PC(38:5)	C	1.57622	1	PC	diacyl	M+H	C46 H83 N1 O8 P1			808.585	808.585	1	6.52779e+07	17.2958	17.36	6.52779e+07	1.47794e+07	-0.000559455	-0.691893	24	0.186232	20
11302	160198	4251	PC(38:4)+H	PC(38:4)+H	PC(38:4)	C	1.58233	1	PC	diacyl	M+H	C46 H85 N1 O8 P1			810.6	810.601	1	4.84842e+08	18.8121	18.5646	4.84842e+08	1.52105e+08	-0.000625255	-0.771348	22	0.998317	29
12547	160471	4776	PC(38:4)+H	PC(38:4)+H	PC(38:4)	C	1.97484	1	PC	diacyl	M+H	C46 H85 N1 O8 P1			810.6	810.601	1	7.29028e+07	20.1617	20.0986	7.29028e+07	1.8362e+07	-0.000625255	-0.771348	22	7.29028e+07	29
12551	160744	4778	PC(38:4)+H	PC(38:4)+H	PC(38:4)	C	1.52534	1	PC	diacyl	M+H	C46 H85 N1 O8 P1			810.6	810.601	1	2.9012e+06	20.6721	20.6842	2.9012e+06	627766	-0.000625255	-0.771348	22	1.00324	29
12550	161022	4778	PC(38:4)+H	PC(38:4)+H	PC(38:4)	C	1.37758	1	PC	diacyl	M+H	C46 H85 N1 O8 P1			810.6	810.601	1	1.63741e+06	21.4333	21.064	1.63741e+06	815838	-0.000625255	-0.771348	22	0.566218	29
13772	161290	5256	PC(38:4)+H	PC(38:4)+H	PC(38:4)	C	1.39365	1	PC	diacyl	M+H	C46 H85 N1 O8 P1			810.598	810.601	1	196122	22.9444	22.9967	196122	66298.4	-0.00283689	-3.49973	22	0.071259	29
16151	161563	6108	PC(38:4)+H	PC(38:4)+H	PC(38:4)	C	0.142317	1	PC	diacyl	M+H	C46 H85 N1 O8 P1			810.6	810.601	1	56281.4	28.2317	28.0217	56281.4	15398.5	-0.000975148	-1.20299	22	0.419481	29
11145	163013	4112	PC(38:3)+H	PC(38:3)+H	PC(38:3)	C	1.87304	1	PC	diacyl	M+H	C46 H87 N1 O8 P1			812.616	812.616	1	1.41841e+08	19.2396	19.3383	1.41841e+08	5.25018e+07	-0.000494347	-0.608339	19	1.003	17
12578	164346	4804	PC(38:2)+H	PC(38:2)+H	PC(38:2)	C	0.976969	1	PC	diacyl	M+H	C46 H89 N1 O8 P1			814.631	814.632	1	1.12836e+08	20.0011	20.0827	1.12836e+08	3.03088e+07	-0.000790871	-0.970832	19	1.12836e+08	24
12597	167220	4820	PC(38:1)+H	PC(38:1)+H	PC(38:1)	C	0.971016	1	PC	diacyl	M+H	C46 H91 N1 O8 P1			816.647	816.648	1	3.43993e+07	21.5272	21.0799	3.43993e+07	8.95165e+06	-0.000743118	-0.909961	22	3.43993e+07	41
9130	124116	3273	PC(36:7)+H	PC(36:7)+H	PC(36:7)	C	1.19323	1	PC	diacyl	M+H	C44 H75 N1 O8 P1			776.521	776.522	1	1.74648e+06	14.1586	14.2679	1.74648e+06	528874	-0.00170203	-2.19186	6	1.02199	26
10214	124199	3675	PC(36:7)+H	PC(36:7)+H	PC(36:7)	C	0.403072	1	PC	diacyl	M+H	C44 H75 N1 O8 P1			776.52	776.522	1	920915	17.6428	17.6383	920915	128365	-0.00240881	-3.10205	6	920915	26
8307	126883	2949	PC(36:6)+H	PC(36:6)+H	PC(36:6)	C	1.40471	1	PC	diacyl	M+H	C44 H77 N1 O8 P1			778.538	778.538	1	4.10576e+06	12.3411	13.1762	4.10576e+06	1.7987e+06	-0.00055655	-0.714864	17	0.997946	20
9139	127065	3279	PC(36:5)+H	PC(36:5)+H	PC(36:5)	C	1.89139	1	PC	diacyl	M+H	C44 H79 N1 O8 P1			780.554	780.554	1	785613	13.8496	14.003	785613	209375	-0.00019766	-0.253231	21	1.01381	20
11151	128005	4117	PC(18:4_18:0)+H	PC(36:4)+H	PC(18:4_18:0)	C	1.93683	1	PC	diacyl	M+H	C44 H81 N1 O8 P1			782.569	782.569	1	3.88606e+06	18.5084	18.611	3.88606e+06	1.0186e+06	-0.000401511	-0.513067	26	0.242248	29
13702	128154	5200	PC(36:4)+H	PC(36:4)+H	PC(36:4)	C	0.852286	1	PC	diacyl	M+H	C44 H81 N1 O8 P1			782.567	782.569	1	230820	23.0993	22.9642	230820	75140.8	-0.00224718	-2.87154	26	0.178186	29
15475	128317	5904	PC(36:4)+H	PC(36:4)+H	PC(36:4)	C	0.373332	1	PC	diacyl	M+H	C44 H81 N1 O8 P1			782.568	782.569	1	121515	26.4428	26.5613	121515	54443.6	-0.00130766	-1.67098	26	0.638871	29
16146	128480	6106	PC(36:4)+H	PC(36:4)+H	PC(36:4)	C	0.292851	1	PC	diacyl	M+H	C44 H81 N1 O8 P1			782.568	782.569	1	55373.7	28.4316	28.621	55373.7	34031.6	-0.00130766	-1.67098	26	0.287958	29
11170	131570	4132	PC(36:3)+H	PC(36:3)+H	PC(36:3)	C	1.57773	1	PC	diacyl	M+H	C44 H83 N1 O8 P1			784.585	784.585	1	1.48591e+08	18.4417	17.9302	1.48591e+08	8.38445e+07	-0.00041922	-0.53432	20	1.00046	15
11177	132821	4138	PC(18:2_18:0)+H	PC(36:2)+H	PC(18:2_18:0)	C	1.39567	1	PC	diacyl	M+H	C44 H85 N1 O8 P1			786.6	786.601	1	4.08782e+08	19.0893	18.8757	4.08782e+08	1.62902e+08	-0.000998029	-1.26879	40	4.08782e+08	24
15478	133210	5905	PC(36:2)+H	PC(36:2)+H	PC(36:2)	C	0.419742	1	PC	diacyl	M+H	C44 H85 N1 O8 P1			786.6	786.601	1	170262	25.17	25.3221	170262	63915.3	-0.000263646	-0.335171	40	0.641476	24
16792	133613	6309	PC(36:2)+H	PC(36:2)+H	PC(36:2)	C	0.426717	1	PC	diacyl	M+H	C44 H85 N1 O8 P1			786.6	786.601	1	74525.2	28.9205	28.8191	74525.2	29212.7	-0.00068601	-0.872119	40	0.388058	24
12614	137273	4837	PC(36:1)+H	PC(36:1)+H	PC(36:1)	C	0.975721	1	PC	diacyl	M+H	C44 H87 N1 O8 P1			788.616	788.616	1	8.6752e+08	19.9987	20.0986	8.6752e+08	2.10629e+08	7.63538e-07	0.000968199	26	8.6752e+08	41
12618	137954	4839	PC(36:1)+H	PC(36:1)+H	PC(36:1)	C	0.973837	1	PC	diacyl	M+H	C44 H87 N1 O8 P1			788.616	788.616	1	1.28526e+07	21.5249	21.0482	1.28526e+07	6.6607e+06	7.63538e-07	0.000968199	26	0.336012	41
13724	138635	5215	PC(36:1)+H	PC(36:1)+H	PC(36:1)	C	0.972009	1	PC	diacyl	M+H	C44 H87 N1 O8 P1			788.616	788.616	1	1.119e+06	23.0437	22.9967	1.119e+06	336706	7.63538e-07	0.000968199	26	0.761995	41
15481	139316	5906	PC(36:1)+H	PC(36:1)+H	PC(36:1)	C	0.673943	1	PC	diacyl	M+H	C44 H87 N1 O8 P1			788.616	788.616	1	280900	26.1397	26.0656	280900	187127	-0.000296178	-0.375566	26	0.426392	41
8324	105655	2958	PC(34:5)+H	PC(34:5)+H	PC(34:5)	C	1.37886	1	PC	diacyl	M+H	C42 H75 N1 O8 P1			752.521	752.522	1	625070	12.2066	12.2926	625070	194865	-0.001254	-1.6664	6	1.03262	20
8331	106286	2961	PC(34:4)+H	PC(34:4)+H	PC(34:4)	C	0.704379	1	PC	diacyl	M+H	C42 H77 N1 O8 P1			754.538	754.538	1	132945	13.2135	13.1429	132945	18438.5	0.000288885	0.382863	22	0.0997253	29
8330	106381	2961	PC(34:4)+H	PC(34:4)+H	PC(34:4)	C	0.704379	1	PC	diacyl	M+H	C42 H77 N1 O8 P1			754.538	754.538	1	213358	13.2135	13.2929	213358	28097.8	0.000288885	0.382863	22	0.160045	29
9076	106476	3235	PC(34:4)+H	PC(34:4)+H	PC(34:4)	C	1.5586	1	PC	diacyl	M+H	C42 H77 N1 O8 P1			754.538	754.538	1	2.58497e+07	14.7548	14.2348	2.58497e+07	6.63608e+06	0.000288885	0.382863	22	0.999692	29
10329	106568	3765	PC(34:3)+H	PC(34:3)+H	PC(34:3)	C	1.5525	1	PC	diacyl	M+H	C42 H79 N1 O8 P1			756.554	756.554	1	2.63799e+07	16.4504	16.2778	2.63799e+07	1.48507e+07	0.000259698	0.343265	14	1.02187	15
10334	107378	3767	PC(34:2)+H	PC(34:2)+H	PC(34:2)	C	1.09549	1	PC	diacyl	M+H	C42 H81 N1 O8 P1			758.569	758.569	1	4.18529e+08	17.6713	17.4373	4.18529e+08	2.10181e+08	-0.000604424	-0.796794	30	1.00488	23
11219	107883	4177	PC(34:1)+H	PC(34:1)+H	PC(34:1)	C	0.974991	1	PC	diacyl	M+H	C42 H83 N1 O8 P1			760.585	760.585	1	1.93582e+09	19.529	18.8969	1.93582e+09	8.06558e+08	-0.000161896	-0.212858	22	0.794628	40
12512	108287	4746	PC(34:1)+H	PC(34:1)+H	PC(34:1)	C	0.973203	1	PC	diacyl	M+H	C42 H83 N1 O8 P1			760.585	760.585	1	7.95816e+06	21.0788	21.064	7.95816e+06	5.99635e+06	-0.000161896	-0.212858	22	0.428463	40
13676	108691	5181	PC(34:1)+H	PC(34:1)+H	PC(34:1)	C	0.980404	1	PC	diacyl	M+H	C42 H83 N1 O8 P1			760.585	760.585	1	2.98334e+06	22.638	22.3635	2.98334e+06	1.04985e+06	0.000241764	0.317865	22	0.700028	40
13677	109095	5181	PC(34:1)+H	PC(34:1)+H	PC(34:1)	C	0.980404	1	PC	diacyl	M+H	C42 H83 N1 O8 P1			760.585	760.585	1	2.33398e+06	22.638	22.6882	2.33398e+06	447219	0.000241764	0.317865	22	0.54766	40
15472	109499	5903	PC(34:1)+H	PC(34:1)+H	PC(34:1)	C	1.58445	1	PC	diacyl	M+H	C42 H83 N1 O8 P1			760.585	760.585	1	765456	25.6991	25.3386	765456	439659	-0.000386144	-0.507694	22	0.552698	40
15471	109903	5903	PC(34:1)+H	PC(34:1)+H	PC(34:1)	C	1.58445	1	PC	diacyl	M+H	C42 H83 N1 O8 P1			760.585	760.585	1	812189	25.6991	26.0326	812189	954105	-0.000386144	-0.507694	22	0.586442	40
16142	110307	6105	PC(34:1)+H	PC(34:1)+H	PC(34:1)	C	0.947691	1	PC	diacyl	M+H	C42 H83 N1 O8 P1			760.585	760.585	1	923510	27.2314	27.2559	923510	1.29395e+06	-0.000349544	-0.459572	22	1.00165	40
7525	82264	2686	PC(32:4)+H	PC(32:4)+H	PC(32:4)	C	0.825626	1	PC	diacyl	M+H	C40 H73 N1 O8 P1			726.508	726.507	1	217762	11.5233	11.6359	217762	116598	0.000683284	0.940505	11	1.00468	29
9029	83860	3200	PC(32:3)+H	PC(32:3)+H	PC(32:3)	C	1.56871	1	PC	diacyl	M+H	C40 H75 N1 O8 P1			728.523	728.522	1	2.84722e+06	14.3516	14.3176	2.84722e+06	2.86109e+06	0.000145791	0.200118	10	1.00637	15
9034	85035	3205	PC(32:2)+H	PC(32:2)+H	PC(32:2)	C	1.35858	1	PC	diacyl	M+H	C40 H77 N1 O8 P1			730.538	730.538	1	7.97346e+07	15.3392	15.2283	7.97346e+07	3.84734e+07	4.67108e-05	0.0639402	13	1.02002	23
11122	85139	4091	PC(32:2)+H	PC(32:2)+H	PC(32:2)	C	1.87765	1	PC	diacyl	M+H	C40 H77 N1 O8 P1			730.538	730.538	1	8.16123e+06	17.9567	18.1468	8.16123e+06	2.42656e+06	0.000206209	0.28227	13	8.16123e+06	23
10241	85826	3695	PC(32:1)+H	PC(32:1)+H	PC(32:1)	C	0.961358	1	PC	diacyl	M+H	C40 H79 N1 O8 P1			732.554	732.554	1	3.31793e+08	17.396	17.65	3.31793e+08	8.99448e+07	-8.41166e-05	-0.114826	16	3.31793e+08	39
11135	86034	4102	PC(32:1)+H	PC(32:1)+H	PC(32:1)	C	2.52307	1	PC	diacyl	M+H	C40 H79 N1 O8 P1			732.554	732.554	1	1.24408e+07	19.0988	19.3693	1.24408e+07	4.79793e+06	-8.41166e-05	-0.114826	16	1.00144	39
15462	86242	5899	PC(32:1)+H	PC(32:1)+H	PC(32:1)	C	0.415608	1	PC	diacyl	M+H	C40 H79 N1 O8 P1			732.554	732.554	1	168415	25.7556	25.9169	168415	88532.9	0.000214632	0.292992	16	0.72861	39
16136	86450	6101	PC(32:1)+H	PC(32:1)+H	PC(32:1)	C	0.407129	1	PC	diacyl	M+H	C40 H79 N1 O8 P1			732.552	732.554	1	194260	27.2914	27.2226	194260	174138	-0.00137248	-1.87356	16	0.999979	39
16786	86658	6304	PC(32:1)+H	PC(32:1)+H	PC(32:1)	C	1.09726	1	PC	diacyl	M+H	C40 H79 N1 O8 P1			732.552	732.554	1	163883	28.8074	29.2026	163883	128095	-0.00137248	-1.87356	16	0.882598	39
11115	87290	4086	PC(32:0)+H	PC(32:0)+H	PC(32:0)	C	0.968067	1	PC	diacyl	M+H	C40 H81 N1 O8 P1			734.57	734.569	1	4.14079e+08	18.9416	18.9726	4.14079e+08	1.15606e+08	0.000181872	0.247589	14	4.14079e+08	20
12457	87702	4704	PC(32:0)+H	PC(32:0)+H	PC(32:0)	C	0.953084	1	PC	diacyl	M+H	C40 H81 N1 O8 P1			734.57	734.569	1	4.01268e+06	20.4947	20.3835	4.01268e+06	1.76531e+06	0.000181872	0.247589	14	1.00172	20
15464	88114	5900	PC(32:0)+H	PC(32:0)+H	PC(32:0)	C	0.908865	1	PC	diacyl	M+H	C40 H81 N1 O8 P1			734.567	734.569	1	159752	25.5975	25.3386	159752	72636.1	-0.00203968	-2.7767	14	0.5782	20
8221	68285	2894	PC(30:2)+H	PC(30:2)+H	PC(30:2)	C	1.28738	1	PC	diacyl	M+H	C38 H73 N1 O8 P1			702.507	702.507	1	128313	12.3554	12.3259	128313	23297.9	0.000287257	0.408903	7	0.0514287	23
9015	68337	3189	PC(30:2)+H	PC(30:2)+H	PC(30:2)	C	0.961429	1	PC	diacyl	M+H	C38 H73 N1 O8 P1			702.507	702.507	1	2.47549e+06	13.9001	13.7877	2.47549e+06	1.58696e+06	0.000287257	0.408903	7	1.00359	23
11104	69151	4078	PC(30:1)+H	PC(30:1)+H	PC(30:1)	C	1.64	1	PC	diacyl	M+H	C38 H75 N1 O8 P1			704.523	704.522	1	5.09306e+06	18.053	18.0927	5.09306e+06	931796	0.000178025	0.252689	10	5.09306e+06	39
8975	69704	3155	PC(30:0)+H	PC(30:0)+H	PC(30:0)	C	0.800311	1	PC	diacyl	M+H	C38 H77 N1 O8 P1			706.533	706.538	1	102456	14.0797	14.1851	102456	54149.9	-0.0054722	-7.74509	12	1.00669	19
11109	69735	4082	PC(30:0)+H	PC(30:0)+H	PC(30:0)	C	0.982184	1	PC	diacyl	M+H	C38 H77 N1 O8 P1			706.538	706.538	1	6.52914e+06	18.4877	18.4099	6.52914e+06	1.75587e+06	-7.39031e-05	-0.104599	12	0.377841	19
12435	69766	4687	PC(30:0)+H	PC(30:0)+H	PC(30:0)	C	0.981682	1	PC	diacyl	M+H	C38 H77 N1 O8 P1			706.538	706.538	1	966537	20.0328	19.8928	966537	380305	-0.00044066	-0.623688	12	0.562281	19
13608	69797	5152	PC(30:0)+H	PC(30:0)+H	PC(30:0)	C	0.647669	1	PC	diacyl	M+H	C38 H77 N1 O8 P1			706.538	706.538	1	141786	23.1764	23.0454	141786	45235.1	0.000241749	0.342159	12	0.257327	19
16132	69828	6099	PC(30:0)+H	PC(30:0)+H	PC(30:0)	C	0.305083	1	PC	diacyl	M+H	C38 H77 N1 O8 P1			706.539	706.538	1	88944.6	28.2222	27.2393	88944.6	116928	0.000471441	0.667255	12	1.0256	19
8163	50692	2864	PC(28:1)+H	PC(28:1)+H	PC(28:1)	C	1.7985	1	PC	diacyl	M+H	C36 H71 N1 O8 P1			676.491	676.491	1	639539	12.1471	13.1596	639539	521611	-0.000114895	-0.169839	7	1.00648	39
9011	52903	3185	PC(28:0)+H	PC(28:0)+H	PC(28:0)	C	2.05693	1	PC	diacyl	M+H	C36 H73 N1 O8 P1			678.507	678.507	1	126859	14.4386	14.4335	126859	17476.7	0.000128912	0.189994	13	126859	19
9628	52991	3398	PC(28:0)+H	PC(28:0)+H	PC(28:0)	C	0.971408	1	PC	diacyl	M+H	C36 H73 N1 O8 P1			678.507	678.507	1	1.36543e+06	16.0081	15.7651	1.36543e+06	399163	0.000128912	0.189994	13	1.02011	19
8827	654	3067	MG(24:0)+H	MG(24:0)+H	MG(24:0)	A	0.765586	1	MG	monoacyl	M+H	C27 H55 O4			443.41	443.409	1	1.83839e+06	15.2354	15.2946	1.83839e+06	241917	0.000195262	0.440365	0	1.00601	16
6579	257	2291	MG(20:0)+H	MG(20:0)+H	MG(20:0)	A	0.691284	1	MG	monoacyl	M+H	C23 H47 O4			387.346	387.347	1	1.7045e+06	9.37186	9.40242	1.7045e+06	257326	-0.000387973	-1.00162	1	1.7045e+06	16
1648	178	460	MG(18:2)+H	MG(18:2)+H	MG(18:2)	C	0.562685	1	MG	monoacyl	M+H	C21 H39 O4			355.284	355.284	1	6.6977e+06	2.6421	2.68744	6.6977e+06	1.83412e+06	-0.000122064	-0.343568	1	1.04585	3
4934	179	1762	MG(18:0)+H	MG(18:0)+H	MG(18:0)	A	0.662736	1	MG	monoacyl	M+H	C21 H43 O4			359.315	359.316	1	1.19891e+06	6.26098	6.31599	1.19891e+06	153963	-0.000196817	-0.547754	1	1.19891e+06	16
5523	180	1959	MG(18:0)+H	MG(18:0)+H	MG(18:0)	A	0.696881	1	MG	monoacyl	M+H	C21 H43 O4			359.315	359.316	1	617535	7.88799	7.99081	617535	397146	-0.000196817	-0.547754	1	0.50556	16
9568	181	3358	MG(18:0)+H	MG(18:0)+H	MG(18:0)	C	0.647962	1	MG	monoacyl	M+H	C21 H43 O4			359.316	359.316	1	401195	15.7045	15.6848	401195	81020.2	-5.70257e-05	-0.158706	1	0.598971	16
9992	182	3522	MG(18:0)+H	MG(18:0)+H	MG(18:0)	C	0.665454	1	MG	monoacyl	M+H	C21 H43 O4			359.316	359.316	1	531219	17.3529	17.3136	531219	95098	-5.70257e-05	-0.158706	1	1.05233	16
12144	183	4518	MG(18:0)+H	MG(18:0)+H	MG(18:0)	A	0.600482	1	MG	monoacyl	M+H	C21 H43 O4			359.315	359.316	1	835478	21.1925	19.8453	835478	1.34341e+06	-0.000451561	-1.25672	1	0.999981	16
15043	184	5684	MG(18:0)+H	MG(18:0)+H	MG(18:0)	A	0.681797	1	MG	monoacyl	M+H	C21 H43 O4			359.316	359.316	1	778420	26.1444	25.1239	778420	2.4314e+06	9.48378e-06	0.026394	1	0.999995	16
3887	156	1403	MG(16:0)+NH4	MG(16:0)+NH4	MG(16:0)	B	0.68998	1	MG	monoacyl	M+NH4	C19 H42 N1 O4			348.311	348.311	1	6.54496e+06	4.79086	4.84769	6.54496e+06	1.04462e+06	-0.000213712	-0.613565	3	6.54496e+06	13
3796	117	1372	MG(16:0)+H	MG(16:0)+H	MG(16:0)	B	0.708447	1	MG	monoacyl	M+H	C19 H39 O4			331.284	331.284	1	2.32825e+07	5.03294	4.85569	2.32825e+07	3.92406e+06	-0.000226567	-0.683904	3	1.78824e+06	16
4880	118	1728	MG(16:0)+H	MG(16:0)+H	MG(16:0)	C	0.555385	1	MG	monoacyl	M+H	C19 H39 O4			331.284	331.284	1	1.61644e+06	6.64346	6.62994	1.61644e+06	257019	-0.000226567	-0.683904	3	0.928126	16
6631	119	2328	MG(16:0)+H	MG(16:0)+H	MG(16:0)	A	0.625898	1	MG	monoacyl	M+H	C19 H39 O4			331.284	331.284	1	939769	9.68874	9.36939	939769	1.6712e+06	0.000137615	0.415397	3	0.83946	16
9557	120	3351	MG(16:0)+H	MG(16:0)+H	MG(16:0)	C	0.556062	1	MG	monoacyl	M+H	C19 H39 O4			331.284	331.284	1	1.36162e+06	16.0033	16.0218	1.36162e+06	235687	-0.000302702	-0.913722	3	1.02208	16
13350	122	5054	MG(16:0)+H	MG(16:0)+H	MG(16:0)	B	0.564908	1	MG	monoacyl	M+H	C19 H39 O4			331.284	331.284	1	653664	21.6866	21.9414	653664	385133	-0.00028384	-0.856786	3	0.540507	16
14473	123	5541	MG(16:0)+H	MG(16:0)+H	MG(16:0)	A	0.629616	1	MG	monoacyl	M+H	C19 H39 O4			331.284	331.284	1	795506	24.7506	23.4167	795506	3.5306e+06	-5.1583e-05	-0.155706	3	1.00019	16
11091	57830	4068	LPC(30:1)+H	LPC(30:1)+H	LPC(30:1)	C	0.983485	1	LPC	monoacyl	M+H	C38 H77 N1 O7 P1			690.543	690.543	1	2.81152e+06	18.2686	18.3944	2.81152e+06	778466	4.59412e-06	0.0066529	0	2.81152e+06	8
10115	40701	3594	LPC(28:0)+H	LPC(28:0)+H	LPC(28:0)	C	1.70834	1	LPC	monoacyl	M+H	C36 H75 N1 O7 P1			664.527	664.528	1	2.57523e+06	16.5978	16.6024	2.57523e+06	547756	-0.000706335	-1.06291	0	1.05125	15
7415	20374	2619	LPC(26:2)+H	LPC(26:2)+H	LPC(26:2)	C	0.528735	1	LPC	monoacyl	M+H	C34 H67 N1 O7 P1			632.466	632.465	1	121011	11.0355	10.8573	121011	58571.2	0.000636339	1.00612	0	1.001	3
8226	21688	2899	LPC(26:1)+H	LPC(26:1)+H	LPC(26:1)	C	1.47342	1	LPC	monoacyl	M+H	C34 H69 N1 O7 P1			634.481	634.481	1	619507	13.5013	13.5764	619507	212826	0.000220742	0.34791	0	1.0098	9
10096	23095	3580	LPC(26:0)+H	LPC(26:0)+H	LPC(26:0)	C	1.62219	1	LPC	monoacyl	M+H	C34 H71 N1 O7 P1			636.496	636.496	1	551808	16.3214	16.386	551808	130410	-0.000567668	-0.891863	0	1.00037	15
7432	15982	2629	LPC(25:0)+H	LPC(25:0)+H	LPC(25:0)	C	0.917529	1	LPC	monoacyl	M+H	C33 H69 N1 O7 P1			622.481	622.481	1	107168	11.8803	11.9175	107168	27786.9	0.000763662	1.2268	0	0.999023	15
7430	10251	2627	LPC(24:1)+H	LPC(24:1)+H	LPC(24:1)	C	1.01248	1	LPC	monoacyl	M+H	C32 H65 N1 O7 P1			606.45	606.449	1	351434	10.5746	10.6585	351434	123589	0.000317631	0.523755	1	1.00071	8
8124	10481	2839	LPC(24:0)+H	LPC(24:0)+H	LPC(24:0)	C	1.42367	1	LPC	monoacyl	M+H	C32 H67 N1 O7 P1			608.465	608.465	1	504635	13.4458	13.5264	504635	155282	0.000515751	0.847625	1	1.00688	15
5875	5190	2078	LPC(22:1)+H	LPC(22:1)+H	LPC(22:1)	C	0.903856	1	LPC	monoacyl	M+H	C30 H61 N1 O7 P1			578.419	578.418	1	188634	7.77654	7.81399	188634	61499.7	0.00059924	1.036	2	1.00055	8
3598	2939	1296	LPC(20:1)+H	LPC(20:1)+H	LPC(20:1)	C	1.71041	1	LPC	monoacyl	M+H	C28 H57 N1 O7 P1			550.387	550.387	1	1.79263e+06	5.48119	5.54339	1.79263e+06	451814	0.000740829	1.34601	3	1.79263e+06	8
5873	3118	2077	LPC(20:0)+H	LPC(20:0)+H	LPC(20:0)	C	1.68242	1	LPC	monoacyl	M+H	C28 H59 N1 O7 P1			552.403	552.402	1	432675	7.58233	7.66932	432675	140438	0.000209565	0.37937	1	1.00063	15
2813	2125	1008	LPC(18:1)+H	LPC(18:1)+H	LPC(18:1)	C	0.983114	1	LPC	monoacyl	M+H	C26 H53 N1 O7 P1			522.356	522.355	1	1.19959e+07	3.78385	4.10308	1.19959e+07	3.68933e+06	0.000874117	1.67341	8	1.0004	8
3485	2179	1238	LPC(18:0)+H	LPC(18:0)+H	LPC(18:0)	C	0.977804	1	LPC	monoacyl	M+H	C26 H55 N1 O7 P1			524.372	524.371	1	1.33582e+06	4.99977	5.02918	1.33582e+06	288747	0.00060996	1.16322	2	1.33582e+06	15
1962	1471	697	LPC(16:1)+H	LPC(16:1)+H	LPC(16:1)	C	1.70283	1	LPC	monoacyl	M+H	C24 H49 N1 O7 P1			494.325	494.324	1	1.83124e+06	3.18397	3.23475	1.83124e+06	486435	0.000759466	1.53637	2	1.03247	8
2804	1508	1001	LPC(16:0)+H	LPC(16:0)+H	LPC(16:0)	C	0.976692	1	LPC	monoacyl	M+H	C24 H51 N1 O7 P1			496.34	496.34	1	3.76696e+06	3.72041	3.75511	3.76696e+06	562209	0.000291203	0.586701	3	3.76696e+06	15
13655	102645	5172	DG(18:1_26:1)+NH4	DG(44:2)+NH4	DG(18:1_26:1)	A	0.455825	1	DG	diacyl	M+NH4	C47 H92 N1 O5			750.698	750.697	1	224890	22.1927	22.2174	224890	35533.4	0.000583738	0.777595	0	0.998244	8
13650	80056	5167	DG(24:0_18:1)+NH4	DG(42:1)+NH4	DG(24:0_18:1)	A	0.610031	1	DG	diacyl	M+NH4	C45 H90 N1 O5			724.681	724.681	1	345881	22.2411	22.2823	345881	56941.5	2.65968e-07	0.000367013	0	1.00934	8
12405	59074	4660	DG(18:0_22:4)+NH4	DG(40:4)+NH4	DG(18:0_22:4)	A	0.682797	1	DG	diacyl	M+NH4	C43 H80 N1 O5			690.603	690.603	1	712899	20.3191	20.3043	712899	90385.9	-0.000188661	-0.273182	1	712899	8
12418	62480	4672	DG(18:1_22:1)+NH4	DG(40:2)+NH4	DG(18:1_22:1)	A	0.695556	1	DG	diacyl	M+NH4	C43 H84 N1 O5			694.635	694.634	1	327699	21.3464	21.3173	327699	47527	0.000869453	1.25167	1	327699	8
11073	38061	4052	DG(16:0_22:4)+NH4	DG(38:4)+NH4	DG(16:0_22:4)	A	0.701374	1	DG	diacyl	M+NH4	C41 H76 N1 O5			662.572	662.572	1	2.25143e+06	19.4041	19.4931	2.25143e+06	296548	3.48803e-05	0.0526437	1	1.05565	8
12366	41699	4629	DG(18:1_20:2)+NH4	DG(38:3)+NH4	DG(18:1_20:2)	A	0.81569	1	DG	diacyl	M+NH4	C41 H78 N1 O5			664.587	664.587	1	2.23765e+06	20.0187	20.1619	2.23765e+06	616425	-0.000307562	-0.462786	1	1.00987	11
12378	44607	4634	DG(16:0_22:1)+NH4	DG(38:1)+NH4	DG(16:0_22:1)	A	0.784501	1	DG	diacyl	M+NH4	C41 H82 N1 O5			668.619	668.619	1	689241	21.3028	21.3173	689241	119306	-0.000194975	-0.291608	1	0.997873	8
8219	20545	2892	DG(19:3_17:2)+NH4	DG(36:5)+NH4	DG(19:3_17:2)	C	0.0654248	1	DG	diacyl	M+NH4	C39 H70 N1 O5			632.522	632.525	1	606603	13.2087	13.5097	606603	245290	-0.0025036	-3.95811	8	0.948651	8
11063	23190	4043	DG(18:1_18:2)+NH4	DG(36:3)+NH4	DG(18:1_18:2)	A	0.973177	1	DG	diacyl	M+NH4	C39 H74 N1 O5			636.556	636.556	1	2.85702e+06	19.1036	19.2145	2.85702e+06	672937	0.000137187	0.215514	1	1.00227	11
12439	25859	4689	DG(18:0_18:1)+NH4	DG(36:1)+NH4	DG(18:0_18:1)	A	0.949352	1	DG	diacyl	M+NH4	C39 H78 N1 O5			640.587	640.587	1	1.52261e+07	20.5723	20.7317	1.52261e+07	2.21177e+06	3.87466e-05	0.060486	1	1.52261e+07	8
13601	27299	5150	DG(18:0_18:0)+NH4	DG(36:0)+NH4	DG(18:0_18:0)	A	0.539805	1	DG	diacyl	M+NH4	C39 H80 N1 O5			642.603	642.603	1	516605	22.1231	21.7303	516605	216793	0.000275735	0.42909	2	1.00078	11
15438	27535	5888	DG(18:0_18:0)+NH4	DG(36:0)+NH4	DG(18:0_18:0)	A	0.410015	1	DG	diacyl	M+NH4	C39 H80 N1 O5			642.603	642.603	1	169606	25.1922	25.3386	169606	68722.8	-0.000252571	-0.393043	2	0.775799	11
8135	11135	2847	DG(16:0_18:2)+NH4	DG(34:2)+NH4	DG(16:0_18:2)	C	0.362432	1	DG	diacyl	M+NH4	C37 H72 N1 O5			610.541	610.541	1	139850	12.5649	12.5593	139850	26029.4	0.000218084	0.357199	7	139850	8
11032	11673	4018	DG(16:1_18:1)+NH4	DG(34:2)+NH4	DG(16:1_18:1)	A	0.7265	1	DG	diacyl	M+NH4	C37 H72 N1 O5			610.541	610.541	1	3.66072e+06	18.7919	19.0598	3.66072e+06	1.11213e+06	0.000303547	0.497178	1	1.02091	8
12382	13045	4638	DG(16:0_18:0)+NH4	DG(34:0)+NH4	DG(16:0_18:0)	C	0.677292	1	DG	diacyl	M+NH4	C37 H76 N1 O5			614.572	614.572	1	1.76256e+08	20.6171	20.571	1.76256e+08	3.23886e+07	3.95024e-05	0.0642763	7	0.913225	12
11016	5780	4005	DG(16:0_16:1)+NH4	DG(32:1)+NH4	DG(16:0_16:1)	A	0.727116	1	DG	diacyl	M+NH4	C35 H70 N1 O5			584.525	584.525	1	831563	18.6389	18.642	831563	164779	-5.17405e-05	-0.0885171	1	0.211077	8
12317	6268	4587	DG(16:0_16:0)+NH4	DG(32:0)+NH4	DG(16:0_16:0)	A	0.602201	1	DG	diacyl	M+NH4	C35 H72 N1 O5			586.54	586.541	1	1.92007e+08	19.809	19.7682	1.92007e+08	2.63552e+07	-3.58839e-05	-0.0611788	2	1.037	11
10999	3299	3992	DG(14:0_16:0)+NH4	DG(30:0)+NH4	DG(14:0_16:0)	A	0.819076	1	DG	diacyl	M+NH4	C33 H68 N1 O5			558.509	558.509	1	7.51236e+06	18.5403	18.5956	7.51236e+06	1.19019e+06	8.01808e-05	0.143562	1	1.02091	11
13630	72020	5160	ChE(22:6)+NH4	ChE(22:6)+NH4	ChE(22:6)	A	0.701223	1	ChE	sterolEsters	M+NH4	C49 H80 N1 O2			714.618	714.618	1	506666	22.5754	22.5746	506666	73243.1	-0.000107632	-0.150615	0	506666	2
13652	42786	5169	ChE(18:2)+NH4	ChE(18:2)+NH4	ChE(18:2)	A	0.427663	1	ChE	sterolEsters	M+NH4	C45 H80 N1 O2			666.618	666.618	1	178670	23.1089	23.1266	178670	21642.4	-0.000202588	-0.303904	0	1.05839	1
12410	19649	4665	Cer(d18:1_24:1)+H-H2O	Cer(d42:2)+H-H2O	Cer(d18:1_24:1)	C	1.06954	1	Cer	acylsphingosines	M+H-H2O	C42 H80 N1 O2			630.618	630.618	1	1.87704e+06	19.8235	19.8137	1.87704e+06	247816	0.000113012	0.179208	2	1.87704e+06	6
12323	32367	4592	Cer(d18:1_24:1)+H	Cer(d42:2)+H	Cer(d18:1_24:1)	A	1.28229	1	Cer	acylsphingosines	M+H	C42 H82 N1 O3			648.629	648.629	1	842817	20.6507	20.6684	842817	120125	-0.000120559	-0.185867	1	842817	4
12421	21077	4675	Cer(d18:1_24:0)+H-H2O	Cer(d42:1)+H-H2O	Cer(d18:1_24:0)	C	0.877248	1	Cer	acylsphingosines	M+H-H2O	C42 H82 N1 O2			632.634	632.634	1	1.85395e+06	21.3777	21.2722	1.85395e+06	264558	0.000253737	0.40108	1	1.85395e+06	8
12390	14572	4646	Cer(d18:1_22:3)+H	Cer(d40:4)+H	Cer(d18:1_22:3)	C	0.0390022	1	Cer	acylsphingosines	M+H	C40 H74 N1 O3			616.564	616.566	1	318667	20.4776	20.4151	318667	44133.2	-0.00241073	-3.90992	0	318667	7
11036	15610	4022	Cer(d18:2_22:1)+H	Cer(d40:3)+H	Cer(d18:2_22:1)	C	0.00545675	1	Cer	acylsphingosines	M+H	C40 H76 N1 O3			618.582	618.582	1	769612	18.4755	18.4718	769612	93095	0.00018036	0.291569	0	769612	2
12401	17232	4657	Cer(d18:1_22:0)+H	Cer(d40:1)+H	Cer(d18:1_22:0)	A	1.17118	1	Cer	acylsphingosines	M+H	C40 H80 N1 O3			622.614	622.613	1	1.55129e+06	21.0997	21.1109	1.55129e+06	237307	0.000451548	0.725246	1	1.55129e+06	8
12304	5008	4574	Cer(d18:1_20:0)+H-H2O	Cer(d38:1)+H-H2O	Cer(d18:1_20:0)	C	0.496593	1	Cer	acylsphingosines	M+H-H2O	C38 H74 N1 O2			576.572	576.571	1	305150	20.4824	20.4309	305150	42886.9	0.000437562	0.758903	3	305150	8
10994	2893	3989	Cer(d18:1_18:0)+H-H2O	Cer(d36:1)+H-H2O	Cer(d18:1_18:0)	C	1.72961	1	Cer	acylsphingosines	M+H-H2O	C36 H70 N1 O2			548.541	548.54	1	902985	19.5393	19.5395	902985	116318	0.000482335	0.879305	3	902985	8
11014	4106	4004	Cer(d18:1_18:0)+H	Cer(d36:1)+H	Cer(d18:1_18:0)	A	0.992874	1	Cer	acylsphingosines	M+H	C36 H72 N1 O3			566.551	566.551	1	497333	19.5536	19.5395	497333	68611.3	0.000355124	0.626817	1	497333	9
8862	2070	3093	Cer(d18:1_16:0)+H-H2O	Cer(d34:1)+H-H2O	Cer(d18:1_16:0)	C	1.3627	1	Cer	acylsphingosines	M+H-H2O	C34 H66 N1 O2			520.509	520.509	1	716065	14.8839	14.9468	716065	123534	0.000353533	0.679206	3	716065	8
10059	2084	3551	Cer(d18:1_16:0)+H-H2O	Cer(d34:1)+H-H2O	Cer(d18:1_16:0)	C	1.58642	1	Cer	acylsphingosines	M+H-H2O	C34 H66 N1 O2			520.509	520.509	1	3.77838e+06	17.0533	17.1126	3.77838e+06	577921	0.000602047	1.15665	3	1.01144	8
10062	2514	3554	Cer(d18:1_16:0)+H	Cer(d34:1)+H	Cer(d18:1_16:0)	A	1.37322	1	Cer	acylsphingosines	M+H	C34 H68 N1 O3			538.52	538.519	1	855195	17.0892	17.1126	855195	117778	0.000519663	0.964985	1	855195	9
9600	1461	3376	Cer(d18:1_14:0)+H-H2O	Cer(d32:1)+H-H2O	Cer(d18:1_14:0)	C	0.959581	1	Cer	acylsphingosines	M+H-H2O	C32 H62 N1 O2			492.478	492.478	1	730701	15.8109	15.8132	730701	115952	0.000627056	1.27327	2	1.02856	8
9601	1919	3377	Cer(d18:1_14:0)+H	Cer(d32:1)+H	Cer(d18:1_14:0)	A	0.786219	1	Cer	acylsphingosines	M+H	C32 H64 N1 O3			510.489	510.488	1	282249	15.8758	15.8132	282249	45009.6	0.000710017	1.39086	1	1.04668	8

## Sheet: Folch1
PeakId	AnntID	ChromeClusterId	LipidID	LipidGroupKey	LipidMolec	Grade	IDScore	Rank	ClassKey	SubClassKey	Adduct	IonFormula			ObsMz	CalcMz	Charge	Intensity	MS2RT	TopRT	TopHeight	Area	DeltaDa	DeltaPPM	PublicLink	S/N	VCR
14389	400965	6003	TG(18:0_22:5_22:5)+NH4	TG(62:10)+NH4	TG(18:0_22:5_22:5)	C	0.516151	1	TG	triacyl	M+NH4	C65H110N1O6			1000.83	1000.83	1	297636	22.6142	22.6017	297636	85013.8	-0.00107679	-1.07589	34	0.997932	6
15492	366787	6380	TG(22:0_18:1_18:1)+NH4	TG(58:2)+NH4	TG(22:0_18:1_18:1)	C	0.522337	1	TG	triacyl	M+NH4	C61H118N1O6			960.896	960.895	1	212827	23.9035	23.9652	212827	32415	0.000363876	0.378684	35	212827	12
15487	361556	6376	TG(22:1_18:1_18:1)+NH4	TG(58:3)+NH4	TG(22:1_18:1_18:1)	C	0.560972	1	TG	triacyl	M+NH4	C61H116N1O6			958.88	958.88	1	263814	23.6809	23.7355	263814	45114.3	0.000385656	0.402194	47	1.01955	9
15433	320382	6328	TG(18:1_18:1_20:1)+NH4	TG(56:3)+NH4	TG(18:1_18:1_20:1)	A	0.928874	1	TG	triacyl	M+NH4	C59H112N1O6			930.848	930.848	1	1.69041e+06	23.4169	23.4894	1.69041e+06	290815	-0.000155858	-0.167436	1	1.69041e+06	9
15412	313746	6312	TG(16:0_18:0_22:5)+NH4	TG(56:5)+NH4	TG(16:0_18:0_22:5)	C	0.841315	1	TG	triacyl	M+NH4	C59H108N1O6			926.815	926.817	1	3.49949e+06	22.9556	23.03	3.49949e+06	1.09882e+06	-0.00169015	-1.8236	73	1.00599	6
14303	306409	5925	TG(20:3_16:0_20:4)+NH4	TG(56:7)+NH4	TG(20:3_16:0_20:4)	C	0.426631	1	TG	triacyl	M+NH4	C59H104N1O6			922.786	922.786	1	4.9187e+06	22.4511	22.5539	4.9187e+06	906387	-0.000297471	-0.322362	59	4.9187e+06	28
15596	286242	6477	TG(18:0_18:0_18:1)+NH4	TG(54:1)+NH4	TG(18:0_18:0_18:1)	A	0.837657	1	TG	triacyl	M+NH4	C57H112N1O6			906.84	906.848	1	1.40043e+06	23.7099	23.4894	1.40043e+06	350260	-0.00861888	-9.5042	1	1.40043e+06	16
15590	284483	6471	TG(16:0_18:1_20:2)+NH4	TG(54:3)+NH4	TG(16:0_18:1_20:2)	A	0.916628	1	TG	triacyl	M+NH4	C57H108N1O6			902.817	902.817	1	9.30245e+06	23.1571	23.2111	9.30245e+06	1.56321e+06	-0.000490128	-0.542887	1	9.30245e+06	9
15584	279679	6465	TG(16:0_18:1_20:4)+NH4	TG(54:5)+NH4	TG(16:0_18:1_20:4)	C	0.509971	1	TG	triacyl	M+NH4	C57H104N1O6			898.787	898.786	1	3.05496e+06	22.7573	22.8002	3.05496e+06	840287	0.0014937	1.66191	72	0.998734	6
14205	272702	5836	TG(16:1_16:0_22:6)+NH4	TG(54:7)+NH4	TG(16:1_16:0_22:6)	C	0.688584	1	TG	triacyl	M+NH4	C57H100N1O6			894.755	894.755	1	1.2206e+06	22.1968	22.2031	1.2206e+06	229317	0.000283472	0.316815	52	1.2206e+06	29
15555	256924	6439	TG(16:0_18:0_18:1)+NH4	TG(52:1)+NH4	TG(16:0_18:0_18:1)	A	1.07058	1	TG	triacyl	M+NH4	C55H108N1O6			878.817	878.817	1	9.9926e+06	23.4601	23.5001	9.9926e+06	1.28675e+06	-8.42624e-05	-0.0958815	1	9.9926e+06	17
15549	254611	6433	TG(16:1_18:1_18:1)+NH4	TG(52:3)+NH4	TG(16:1_18:1_18:1)	A	0.808488	1	TG	triacyl	M+NH4	C55H104N1O6			874.785	874.786	1	9.9364e+06	22.8559	22.9189	9.9364e+06	1.76351e+06	-0.000562499	-0.643013	1	9.9364e+06	9
15503	228387	6391	TG(16:0_16:0_18:1)+NH4	TG(50:1)+NH4	TG(16:0_16:0_18:1)	A	1.04008	1	TG	triacyl	M+NH4	C53H104N1O6			850.786	850.786	1	2.14422e+07	23.1667	23.2299	2.14422e+07	3.33847e+06	-0.000192157	-0.225858	2	2.14422e+07	18
14233	225687	5861	TG(14:0_18:1_18:2)+NH4	TG(50:3)+NH4	TG(14:0_18:1_18:2)	A	0.701859	1	TG	triacyl	M+NH4	C53H100N1O6			846.754	846.755	1	2.39302e+06	22.5349	22.6223	2.39302e+06	573630	-9.6571e-05	-0.114048	1	2.39302e+06	9
14336	194298	5953	TG(14:0_16:1_18:1)+NH4	TG(48:2)+NH4	TG(14:0_16:1_18:1)	A	0.899121	1	TG	triacyl	M+NH4	C51H98N1O6			820.739	820.739	1	3.09262e+06	22.5254	22.6079	3.09262e+06	650765	-0.000345593	-0.421075	1	3.09262e+06	12
15451	199593	6342	TG(14:0_16:0_18:0)+NH4	TG(48:0)+NH4	TG(14:0_16:0_18:0)	A	0.888599	1	TG	triacyl	M+NH4	C51H102N1O6			824.77	824.77	1	2.57903e+07	23.1762	23.2539	2.57903e+07	3.56475e+06	-1.47529e-05	-0.0178872	1	2.57903e+07	12
14223	156705	5851	TG(14:0_16:0_16:1)+NH4	TG(46:1)+NH4	TG(14:0_16:0_16:1)	A	0.923875	1	TG	triacyl	M+NH4	C49H96N1O6			794.723	794.723	1	2.94454e+06	22.5542	22.6053	2.94454e+06	514484	-0.000199849	-0.25147	1	2.94454e+06	16
14219	152362	5847	TG(12:0_16:1_18:1)+NH4	TG(46:2)+NH4	TG(12:0_16:1_18:1)	C	0.683941	1	TG	triacyl	M+NH4	C49H94N1O6			792.708	792.708	1	894234	22.1745	22.2828	894234	189823	0.000221354	0.279238	25	1.00157	12
14143	125943	5790	TG(12:0_14:0_18:1)+NH4	TG(44:1)+NH4	TG(12:0_14:0_18:1)	A	0.803174	1	TG	triacyl	M+NH4	C47H92N1O6			766.693	766.692	1	810139	22.211	22.2668	810139	149709	0.000643141	0.838852	1	810139	16
14108	104062	5768	TG(8:0_16:0_18:0)+NH4	TG(42:0)+NH4	TG(8:0_16:0_18:0)	A	0.784196	1	TG	triacyl	M+NH4	C45H90N1O6			740.677	740.676	1	1.32594e+06	22.2476	22.2668	1.32594e+06	164105	0.000432747	0.584259	0	1.32594e+06	11
11144	237301	4387	PS(42:9)+H	PS(42:9)+H	PS(42:9)	C	0.21854	1	PS	diacyl	M+H	C48H77N1O10P1			858.524	858.528	1	647424	16.8927	16.7245	647424	137775	-0.00361568	-4.21148	4	0.137527	3
12181	208411	4943	PS(40:5)+H	PS(40:5)+H	PS(40:5)	C	0.293495	1	PS	diacyl	M+H	C46H81N1O10P1			838.559	838.559	1	4.48916e+07	18.367	18.135	4.48916e+07	7.20785e+06	-0.000321646	-0.38357	14	4.48916e+07	11
10553	144028	4068	PS(36:3)+H	PS(36:3)+H	PS(36:3)	C	0.718842	1	PS	diacyl	M+H	C42H77N1O10P1			786.527	786.528	1	643639	16.0307	16.0105	643639	157965	-0.000823286	-1.04673	14	0.174834	12
9963	269370	3888	PS(27:7_17:1)+H	PS(44:8)+H	PS(27:7_17:1)	C	0.33419	1	PS	diacyl	M+H	C50H83N1O10P1			888.567	888.575	1	129927	13.5574	13.5288	129927	20616.6	-0.00762375	-8.57975	3	129927	5
13227	298418	5461	PS(22:6_24:0)+H	PS(46:6)+H	PS(22:6_24:0)	B	0.525024	1	PS	diacyl	M+H	C52H91N1O10P1			920.637	920.638	1	791528	20.4179	20.3808	791528	159228	-0.000502038	-0.545315	0	1.00205	7
11179	238829	4414	PS(22:6_20:1)+H	PS(42:7)+H	PS(22:6_20:1)	B	0.42012	1	PS	diacyl	M+H	C48H81N1O10P1			862.557	862.559	1	1.38905e+06	16.4652	16.5003	1.38905e+06	485386	-0.00224972	-2.60819	2	1.02169	8
13187	245166	5431	PS(22:0_20:3)+H	PS(42:3)+H	PS(22:0_20:3)	A	0.688623	1	PS	diacyl	M+H	C48H89N1O10P1			870.622	870.622	1	631002	20.3851	20.3502	631002	172667	0.000344378	0.395554	2	1.03054	13
10560	180030	4075	PS(20:5_18:0)+H	PS(38:5)+H	PS(20:5_18:0)	B	0.308581	1	PS	diacyl	M+H	C44H77N1O10P1			810.525	810.528	1	2.22843e+06	15.6525	15.9948	2.22843e+06	789128	-0.00265307	-3.27326	2	0.507444	11
11151	182358	4393	PS(20:4_18:0)+H	PS(38:4)+H	PS(20:4_18:0)	B	0.545142	1	PS	diacyl	M+H	C44H79N1O10P1			812.543	812.544	1	4.97717e+07	17.6534	17.4909	4.97717e+07	9.78467e+06	-0.000807367	-0.993628	2	4.97717e+07	8
9596	142901	3636	PS(20:4_16:0)+H	PS(36:4)+H	PS(20:4_16:0)	B	0.478731	1	PS	diacyl	M+H	C42H75N1O10P1			784.512	784.512	1	6.5927e+06	15.0729	15.2071	6.5927e+06	1.28563e+06	-0.000384676	-0.490337	2	0.998198	8
13189	191687	5433	PS(20:1_18:0)+H	PS(38:1)+H	PS(20:1_18:0)	B	0.749215	1	PS	diacyl	M+H	C44H85N1O10P1			818.59	818.591	1	2.76853e+06	20.1968	20.167	2.76853e+06	416829	-0.000775322	-0.947142	2	1.04325	8
14326	254087	5944	PS(18:1_24:0)+H	PS(42:1)+H	PS(18:1_24:0)	B	0.80224	1	PS	diacyl	M+H	C48H93N1O10P1			874.653	874.653	1	473903	21.4127	21.4058	473903	65222.7	-0.000458568	-0.524286	0	473903	8
9837	205431	3807	PS(18:1_22:6)+H	PS(40:7)+H	PS(18:1_22:6)	A	0.598435	1	PS	diacyl	M+H	C46H77N1O10P1			834.527	834.528	1	2.14624e+06	14.0665	14.1805	2.14624e+06	884752	-0.00113707	-1.36253	2	1.00548	9
11072	208357	4327	PS(18:1_22:4)+H	PS(40:5)+H	PS(18:1_22:4)	A	0.647545	1	PS	diacyl	M+H	C46H81N1O10P1			838.558	838.559	1	2.48405e+06	16.8481	16.859	2.48405e+06	418736	-0.00116984	-1.39506	2	1.06004	11
13131	214272	5380	PS(18:1_22:1)+H	PS(40:2)+H	PS(18:1_22:1)	A	0.861639	1	PS	diacyl	M+H	C46H87N1O10P1			844.606	844.606	1	2.62128e+06	20.1651	20.1822	2.62128e+06	661990	0.00022321	0.264277	2	2.62128e+06	8
12000	146292	4786	PS(18:1_18:1)+H	PS(36:2)+H	PS(18:1_18:1)	A	0.707165	1	PS	diacyl	M+H	C42H79N1O10P1			788.543	788.544	1	1.69936e+07	17.9156	18.1134	1.69936e+07	4.88549e+06	-0.000586418	-0.743671	1	1.69936e+07	7
12160	122686	4922	PS(18:1_16:0)+H	PS(34:1)+H	PS(18:1_16:0)	B	0.777606	1	PS	diacyl	M+H	C40H77N1O10P1			762.527	762.528	1	3.04919e+07	17.8742	17.948	3.04919e+07	7.34674e+06	-0.000838194	-1.09923	3	0.960689	8
12101	183345	4878	PS(18:0_20:3)+H	PS(38:3)+H	PS(18:0_20:3)	A	0.735489	1	PS	diacyl	M+H	C44H81N1O10P1			814.558	814.559	1	5.81663e+07	18.5709	18.3716	5.81663e+07	9.59919e+06	-0.000956203	-1.17389	2	1.02069	12
12017	150252	4801	PS(18:0_18:1)+H	PS(36:1)+H	PS(18:0_18:1)	A	0.77134	1	PS	diacyl	M+H	C42H81N1O10P1			790.558	790.559	1	6.97079e+07	19.1838	19.2762	6.97079e+07	1.37863e+07	-0.000844528	-1.06827	2	6.97079e+07	8
9707	175242	3718	PS(16:0_22:6)+H	PS(38:6)+H	PS(16:0_22:6)	A	0.58192	1	PS	diacyl	M+H	C44H75N1O10P1			808.512	808.512	1	4.21711e+06	14.017	14.0828	4.21711e+06	903161	-0.000101883	-0.126013	2	4.21711e+06	7
10533	100053	4049	PS(16:0_16:1)+H	PS(32:1)+H	PS(16:0_16:1)	A	0.738242	1	PS	diacyl	M+H	C38H73N1O10P1			734.497	734.497	1	2.0009e+06	15.6044	15.6332	2.0009e+06	281654	7.7816e-05	0.105945	2	0.962142	8
11268	319821	4494	PI(40:5)+NH4	PI(40:5)+NH4	PI(40:5)	C	0.549384	1	PI	diacyl	M+NH4	C49H89N1O13P1			930.606	930.607	1	3.14614e+06	16.8084	16.8739	3.14614e+06	680524	-0.000952781	-1.02383	14	1.0061	8
12225	320596	4985	PI(40:4)+NH4	PI(40:4)+NH4	PI(40:4)	C	0.741728	1	PI	diacyl	M+NH4	C49H91N1O13P1			932.622	932.622	1	1.03344e+06	18.1225	18.135	1.03344e+06	118478	-0.000660097	-0.707786	15	1.00843	8
12222	320706	4982	PI(40:3)+NH4	PI(40:3)+NH4	PI(40:3)	C	0.838992	1	PI	diacyl	M+NH4	C49H93N1O13P1			934.638	934.638	1	2.80316e+06	19.3455	19.3478	2.80316e+06	390147	-2.47376e-05	-0.0264676	12	2.80316e+06	14
11262	285911	4488	PI(38:3)+NH4	PI(38:3)+NH4	PI(38:3)	C	0.873733	1	PI	diacyl	M+NH4	C47H89N1O13P1			906.606	906.607	1	1.81819e+06	17.6654	17.696	1.81819e+06	472947	-0.000695839	-0.76752	12	1.81819e+06	14
12197	286971	4959	PI(38:2)+NH4	PI(38:2)+NH4	PI(38:2)	C	1.00768	1	PI	diacyl	M+NH4	C47H91N1O13P1			908.621	908.622	1	3.89453e+06	19.0393	19.0667	3.89453e+06	834452	-0.00088911	-0.978525	13	3.89453e+06	3
12192	258198	4954	PI(36:1)+NH4	PI(36:1)+NH4	PI(36:1)	C	0.63769	1	PI	diacyl	M+NH4	C45H89N1O13P1			882.606	882.607	1	6.36539e+06	19.1767	19.0224	6.36539e+06	968843	-0.000752623	-0.852727	16	6.36539e+06	4
10004	312999	3922	PI(22:6_18:1)+NH4	PI(40:7)+NH4	PI(22:6_18:1)	B	0.642696	1	PI	diacyl	M+NH4	C49H85N1O13P1			926.575	926.575	1	1.24598e+06	13.621	13.6917	1.24598e+06	299938	-0.000279228	-0.301354	2	1.24598e+06	5
11254	279002	4482	PI(20:6_18:1)+NH4	PI(38:7)+NH4	PI(20:6_18:1)	C	0.0913758	1	PI	diacyl	M+NH4	C47H81N1O13P1			898.553	898.544	1	958214	16.8157	16.844	958214	318001	0.00862585	9.5998	10	1.007	5
10001	314807	3921	PI(20:4_20:2)+NH4	PI(40:6)+NH4	PI(20:4_20:2)	B	0.61128	1	PI	diacyl	M+NH4	C49H87N1O13P1			928.591	928.591	1	1.28566e+06	15.2285	15.2071	1.28566e+06	169068	-0.000200416	-0.215828	2	1.01571	7
9995	283876	3915	PI(20:4_18:1)+NH4	PI(38:5)+NH4	PI(20:4_18:1)	B	0.535461	1	PI	diacyl	M+NH4	C47H85N1O13P1			902.575	902.575	1	1.64247e+07	15.0625	14.7162	1.64247e+07	4.21407e+06	-0.000406991	-0.450922	2	1.64247e+07	8
9996	283901	3916	PI(20:4_18:1)+NH4	PI(38:5)+NH4	PI(20:4_18:1)	B	0.535461	1	PI	diacyl	M+NH4	C47H85N1O13P1			902.575	902.575	1	2.03602e+06	15.0625	15.2071	2.03602e+06	395937	-0.000406991	-0.450922	2	0.426666	8
9970	255401	3894	PI(20:4_16:0)+NH4	PI(36:4)+NH4	PI(20:4_16:0)	B	0.635262	1	PI	diacyl	M+NH4	C45H83N1O13P1			876.56	876.56	1	1.02668e+07	14.5789	14.6798	1.02668e+07	1.60883e+06	-3.39005e-05	-0.0386744	2	1.02668e+07	8
11255	285728	4483	PI(20:3_18:1)+NH4	PI(38:4)+NH4	PI(20:3_18:1)	B	0.882652	1	PI	diacyl	M+NH4	C47H87N1O13P1			904.59	904.591	1	5.4066e+06	16.6021	16.7245	5.4066e+06	1.02906e+06	-0.000492815	-0.544793	2	1.03599	8
11215	256071	4446	PI(20:3_16:0)+NH4	PI(36:3)+NH4	PI(20:3_16:0)	B	1.09925	1	PI	diacyl	M+NH4	C45H85N1O13P1			878.574	878.575	1	3.43406e+06	16.6658	16.7095	3.43406e+06	471891	-0.00105581	-1.20173	2	3.43406e+06	14
11220	257603	4451	PI(18:1_18:1)+NH4	PI(36:2)+NH4	PI(18:1_18:1)	A	1.18143	1	PI	diacyl	M+NH4	C45H87N1O13P1			880.59	880.591	1	1.11744e+07	17.6557	17.5764	1.11744e+07	3.69813e+06	-0.000946168	-1.07447	0	1.00975	3
11123	230083	4370	PI(16:0_18:1)+NH4	PI(34:1)+NH4	PI(16:0_18:1)	A	1.12849	1	PI	diacyl	M+NH4	C43H85N1O13P1			854.574	854.575	1	9.08624e+06	17.401	17.5316	9.08624e+06	1.91026e+06	-0.0014179	-1.65918	2	1.03096	4
5971	259891	2415	PG(22:6_22:6)+NH4	PG(44:12)+NH4	PG(22:6_22:6)	A	0.472494	1	PG	diacyl	M+NH4	C50H79N1O10P1			884.544	884.544	1	855418	8.16806	8.22109	855418	164017	6.45129e-05	0.0729335	1	1.04831	2
7594	265586	3053	PG(22:5_22:6)+NH4	PG(44:11)+NH4	PG(22:5_22:6)	A	0.501968	1	PG	diacyl	M+NH4	C50H81N1O10P1			886.56	886.559	1	373048	10.0531	10.1022	373048	105482	0.000675941	0.762432	0	1.02797	3
8752	269330	3459	PG(22:5_22:5)+NH4	PG(44:10)+NH4	PG(22:5_22:5)	A	0.42909	1	PG	diacyl	M+NH4	C50H83N1O10P1			888.572	888.575	1	209721	12.0372	12.0113	209721	26062.2	-0.0024413	-2.74743	0	1.00237	5
5936	183222	2396	PG(20:5_18:0)+NH4	PG(38:5)+NH4	PG(20:5_18:0)	C	0.0867571	1	PG	diacyl	M+NH4	C44H81N1O10P1			814.558	814.559	1	235906	8.72871	8.34584	235906	220614	-0.00154014	-1.89076	14	0.999175	12
2818	213313	1189	PG(18:3_22:2)+NH4	PG(40:5)+NH4	PG(18:3_22:2)	C	0.640318	1	PG	diacyl	M+NH4	C46H85N1O10P1			842.588	842.591	1	801320	3.6735	3.65884	801320	165318	-0.00267909	-3.17958	14	801320	12
2814	183170	1185	PG(18:3_20:2)+NH4	PG(38:5)+NH4	PG(18:3_20:2)	C	0.603368	1	PG	diacyl	M+NH4	C44H81N1O10P1			814.558	814.559	1	965526	3.64235	3.5929	965526	229405	-0.00117277	-1.43976	14	1.02315	12
8750	208327	3457	PG(18:1_22:6)+NH4	PG(40:7)+NH4	PG(18:1_22:6)	A	0.615929	1	PG	diacyl	M+NH4	C46H81N1O10P1			838.558	838.559	1	1.3968e+06	11.9162	12.0774	1.3968e+06	411239	-0.00117354	-1.39947	2	1.01962	11
9848	208903	3814	PG(18:1_22:5)+NH4	PG(40:6)+NH4	PG(18:1_22:5)	A	0.528772	1	PG	diacyl	M+NH4	C46H83N1O10P1			840.575	840.575	1	508678	13.8255	13.9198	508678	127036	-0.000314296	-0.373906	0	1.02613	8
8461	124386	3273	PG(16:1_18:1)+NH4	PG(34:2)+NH4	PG(16:1_18:1)	C	0.082017	1	PG	diacyl	M+NH4	C40H79N1O10P1			764.543	764.544	1	192844	11.9952	11.9947	192844	43402.9	-0.000351373	-0.459585	15	1.00236	12
10550	125099	4066	PG(16:0_18:1)+NH4	PG(34:1)+NH4	PG(16:0_18:1)	C	0.263215	1	PG	diacyl	M+NH4	C40H81N1O10P1			766.563	766.559	1	2.81166e+06	15.768	15.7747	2.81166e+06	820993	0.00341419	4.45391	18	1.03072	5
11210	103983	4442	PG(16:0_16:0)+NH4	PG(32:0)+NH4	PG(16:0_16:0)	A	0.310465	1	PG	diacyl	M+NH4	C38H79N1O10P1			740.546	740.544	1	1.78512e+06	17.1033	17.0533	1.78512e+06	157038	0.00189069	2.55311	1	1.78512e+06	17
12015	150048	4799	PE(40:7)+H	PE(40:7)+H	PE(40:7)	C	0.632236	1	PE	diacyl	M+H	C45H77N1O8P1			790.535	790.538	1	2.61001e+07	18.4174	18.5056	2.61001e+07	4.39468e+06	-0.0033063	-4.18234	10	2.61001e+07	13
8529	142876	3314	PE(40:10)+H	PE(40:10)+H	PE(40:10)	C	0.178779	1	PE	diacyl	M+H	C45H71N1O8P1			784.489	784.491	1	107132	13.4297	13.4172	107132	22342.4	-0.00237065	-3.02189	3	0.492949	6
12084	103907	4863	PE(36:4)+H	PE(36:4)+H	PE(36:4)	C	0.454133	1	PE	diacyl	M+H	C41H75N1O8P1			740.522	740.522	1	5.78449e+06	18.8103	18.8153	5.78449e+06	906951	-0.000359424	-0.485365	14	5.78449e+06	21
9811	102904	3787	PE(20:4_16:1)+H	PE(36:5)+H	PE(20:4_16:1)	B	0.766849	1	PE	diacyl	M+H	C41H73N1O8P1			738.507	738.507	1	4.04409e+06	14.514	14.6857	4.04409e+06	1.61314e+06	-0.000130227	-0.176339	2	0.688368	17
9712	82807	3722	PE(20:4_14:0)+H	PE(34:4)+H	PE(20:4_14:0)	B	0.756495	1	PE	diacyl	M+H	C39H71N1O8P1			712.491	712.491	1	2.54979e+06	14.0123	14.0839	2.54979e+06	505565	-0.000368997	-0.517897	2	2.54979e+06	21
12182	127125	4944	PE(20:3_18:0)+H	PE(38:3)+H	PE(20:3_18:0)	B	0.973929	1	PE	diacyl	M+H	C43H81N1O8P1			770.568	770.569	1	8.40855e+07	19.2504	19.1703	8.40855e+07	2.15535e+07	-0.000935057	-1.21346	2	8.40855e+07	12
11136	126385	4380	PE(18:1_20:3)+H	PE(38:4)+H	PE(18:1_20:3)	A	0.848752	1	PE	diacyl	M+H	C43H79N1O8P1			768.554	768.554	1	1.57805e+07	17.702	17.6811	1.57805e+07	1.83195e+06	-0.000163006	-0.212094	3	1.57805e+07	21
11219	104231	4450	PE(18:1_18:2)+H	PE(36:3)+H	PE(18:1_18:2)	A	1.08058	1	PE	diacyl	M+H	C41H77N1O8P1			742.538	742.538	1	3.62444e+07	17.2674	17.412	3.62444e+07	1.61217e+07	-0.000460531	-0.620212	2	1.01193	12
12095	105023	4872	PE(18:1_18:1)+H	PE(36:2)+H	PE(18:1_18:1)	A	1.07226	1	PE	diacyl	M+H	C41H79N1O8P1			744.554	744.554	1	1.96339e+08	18.8056	18.8272	1.96339e+08	4.21083e+07	-0.000239917	-0.322229	3	1.96339e+08	13
9715	83001	3725	PE(16:1_18:2)+H	PE(34:3)+H	PE(16:1_18:2)	A	0.975749	1	PE	diacyl	M+H	C39H73N1O8P1			714.506	714.507	1	1.29483e+06	14.9732	15.0115	1.29483e+06	292935	-0.000717938	-1.0048	2	0.423921	12
11097	83409	4348	PE(16:1_18:1)+H	PE(34:2)+H	PE(16:1_18:1)	A	1.08367	1	PE	diacyl	M+H	C39H75N1O8P1			716.522	716.522	1	2.82324e+07	16.9895	17.1558	2.82324e+07	1.1954e+07	-0.000165145	-0.230481	2	2.82324e+07	13
9650	64949	3673	PE(16:1_16:1)+H	PE(32:2)+H	PE(16:1_16:1)	A	0.975554	1	PE	diacyl	M+H	C37H71N1O8P1			688.492	688.491	1	1.10359e+06	14.6737	14.702	1.10359e+06	210330	0.000451423	0.655669	3	0.93406	13
14359	332878	5974	PC(48:7)+H	PC(48:7)+H	PC(48:7)	C	1.97039	1	PC	diacyl	M+H	C56H99N1O8P1			944.708	944.71	1	605004	21.1715	21.2144	605004	76067	-0.00225793	-2.39008	0	605004	17
12213	290209	4975	PC(46:9)+H	PC(46:9)+H	PC(46:9)	C	1.8369	1	PC	diacyl	M+H	C54H91N1O8P1			912.644	912.648	1	2.05287e+06	17.7725	17.8244	2.05287e+06	511865	-0.0037568	-4.11638	0	0.996766	10
13228	295585	5462	PC(46:7)+H	PC(46:7)+H	PC(46:7)	C	1.82892	1	PC	diacyl	M+H	C54H95N1O8P1			916.68	916.679	1	1.72181e+06	19.7205	19.9379	1.72181e+06	472259	0.000669228	0.730056	0	1.00775	18
14281	296504	5907	PC(46:6)+H	PC(46:6)+H	PC(46:6)	C	2.0276	1	PC	diacyl	M+H	C54H97N1O8P1			918.694	918.695	1	209063	21.22	21.8204	209063	118820	-0.000995889	-1.08403	0	0.923061	20
8756	285815	3463	PC(46:12)+H	PC(46:12)+H	PC(46:12)	C	1.13711	1	PC	diacyl	M+H	C54H85N1O8P1			906.6	906.601	1	322899	13.2201	13.2683	322899	69458.8	-0.000472602	-0.52129	0	1.03946	11
9991	286847	3911	PC(46:11)+H	PC(46:11)+H	PC(46:11)	C	1.5218	1	PC	diacyl	M+H	C54H87N1O8P1			908.615	908.616	1	550317	15.0356	15.0767	550317	115092	-0.000972676	-1.0705	0	1.01885	6
10592	259949	4103	PC(44:9)+H	PC(44:9)+H	PC(44:9)	C	2.10416	1	PC	diacyl	M+H	C52H87N1O8P1			884.616	884.616	1	1.39546e+06	15.4007	15.476	1.39546e+06	278396	-0.000209255	-0.236549	0	0.531029	9
11234	265649	4464	PC(44:8)+H	PC(44:8)+H	PC(44:8)	C	1.83176	1	PC	diacyl	M+H	C52H89N1O8P1			886.632	886.632	1	1.7212e+06	17.3572	17.4569	1.7212e+06	737525	-3.02236e-05	-0.0340881	3	1.02021	14
12203	269457	4965	PC(44:7)+H	PC(44:7)+H	PC(44:7)	C	1.7433	1	PC	diacyl	M+H	C52H91N1O8P1			888.647	888.648	1	3.8475e+06	18.4005	18.7857	3.8475e+06	1.22112e+06	-0.00090488	-1.01827	2	1.0299	17
13222	270712	5456	PC(44:5)+H	PC(44:5)+H	PC(44:5)	C	1.56695	1	PC	diacyl	M+H	C52H95N1O8P1			892.678	892.679	1	5.16268e+06	20.3612	20.6862	5.16268e+06	2.64123e+06	-0.000635253	-0.711624	2	5.16268e+06	23
7592	255844	3051	PC(44:12)+H	PC(44:12)+H	PC(44:12)	C	1.86507	1	PC	diacyl	M+H	C52H81N1O8P1			878.569	878.569	1	1.43421e+06	11.4756	11.6185	1.43421e+06	337886	-0.000104177	-0.118576	1	1.04266	11
9973	255919	3896	PC(44:12)+H	PC(44:12)+H	PC(44:12)	C	0.446368	1	PC	diacyl	M+H	C52H81N1O8P1			878.566	878.569	1	142492	14.1101	14.0176	142492	45933	-0.00358532	-4.08085	1	0.603742	11
9966	257914	3891	PC(44:10)+H	PC(44:10)+H	PC(44:10)	C	1.60973	1	PC	diacyl	M+H	C52H85N1O8P1			882.6	882.601	1	2.12994e+06	14.1434	14.4901	2.12994e+06	868254	-0.000796915	-0.902916	2	2.12994e+06	9
11223	258024	4454	PC(44:10)+H	PC(44:10)+H	PC(44:10)	C	0.49749	1	PC	diacyl	M+H	C52H85N1O8P1			882.605	882.601	1	171675	16.9378	16.859	171675	18520.2	0.00439873	4.98383	2	1.11458	9
17011	280651	6816	PC(44:1)+H	PC(44:1)+H	PC(44:1)	C	1.16172	1	PC	diacyl	M+H	C52H103N1O8P1			900.744	900.742	1	231784	24.9428	24.6383	231784	90514.5	0.00255293	2.83426	5	0.116224	37
9976	235329	3898	PC(42:9)+H	PC(42:9)+H	PC(42:9)	C	1.57954	1	PC	diacyl	M+H	C50H83N1O8P1			856.585	856.585	1	3.61702e+06	14.0075	13.6754	3.61702e+06	1.50938e+06	-0.000522694	-0.610206	4	0.459674	10
10577	237375	4090	PC(42:8)+H	PC(42:8)+H	PC(42:8)	C	1.5915	1	PC	diacyl	M+H	C50H85N1O8P1			858.6	858.601	1	1.22916e+07	15.5253	15.4917	1.22916e+07	2.66208e+06	-0.000374647	-0.436345	4	1.00978	13
11169	238086	4406	PC(42:7)+H	PC(42:7)+H	PC(42:7)	C	1.58797	1	PC	diacyl	M+H	C50H87N1O8P1			860.616	860.616	1	1.12274e+07	17.0856	17.1131	1.12274e+07	3.1504e+06	-0.000797088	-0.926182	6	1.00953	17
11991	239301	4780	PC(42:6)+H	PC(42:6)+H	PC(42:6)	C	1.4401	1	PC	diacyl	M+H	C50H89N1O8P1			862.631	862.632	1	1.61539e+07	18.6265	18.5491	1.61539e+07	6.27576e+06	-0.000871517	-1.0103	8	1.01044	20
13182	240017	5426	PC(42:4)+H	PC(42:4)+H	PC(42:4)	C	1.51027	1	PC	diacyl	M+H	C50H93N1O8P1			866.663	866.663	1	8.31638e+06	20.2159	20.3655	8.31638e+06	3.33003e+06	-0.000633605	-0.731084	20	1.02695	30
14315	245229	5935	PC(42:2)+H	PC(42:2)+H	PC(42:2)	C	1	1	PC	diacyl	M+H	C50H97N1O8P1			870.693	870.695	1	8.58203e+06	21.7032	21.8204	8.58203e+06	3.67064e+06	-0.00122845	-1.41089	16	1.00344	23
7576	228496	3041	PC(42:11)+H	PC(42:11)+H	PC(42:11)	C	1.11871	1	PC	diacyl	M+H	C50H79N1O8P1			852.553	852.554	1	152216	10.6633	10.6566	152216	37412.6	-0.000493756	-0.579149	2	1.02088	6
9965	228575	3890	PC(42:11)+H	PC(42:11)+H	PC(42:11)	C	1.04122	1	PC	diacyl	M+H	C50H79N1O8P1			852.551	852.554	1	745462	13.5622	13.6313	745462	120560	-0.00321917	-3.77591	2	745462	6
8745	229924	3455	PC(42:10)+H	PC(42:10)+H	PC(42:10)	C	1.57154	1	PC	diacyl	M+H	C50H81N1O8P1			854.569	854.569	1	1.22606e+07	12.467	12.5902	1.22606e+07	2.70957e+06	-4.69488e-05	-0.0549386	3	1.22606e+07	9
17007	247640	6813	PC(42:1)+H	PC(42:1)+H	PC(42:1)	C	1.13761	1	PC	diacyl	M+H	C50H99N1O8P1			872.71	872.71	1	162597	25.1078	24.671	162597	135962	-0.000557134	-0.638395	15	1.02338	37
9819	200915	3792	PC(40:9)+H	PC(40:9)+H	PC(40:9)	C	1.28385	1	PC	diacyl	M+H	C48H79N1O8P1			828.551	828.554	1	1.56063e+06	14.8161	14.6857	1.56063e+06	848926	-0.00312589	-3.7727	6	0.171357	10
8657	202686	3391	PC(40:8)+H	PC(40:8)+H	PC(40:8)	C	1.66207	1	PC	diacyl	M+H	C48H81N1O8P1			830.569	830.569	1	477192	13.1252	13.2187	477192	98400.8	-0.000347756	-0.418695	8	477192	14
9828	204360	3800	PC(40:7)+H	PC(40:7)+H	PC(40:7)	C	2.10092	1	PC	diacyl	M+H	C48H83N1O8P1			832.584	832.585	1	1.24396e+06	14.4731	14.702	1.24396e+06	359864	-0.000841842	-1.01112	12	0.998606	17
10571	204508	4085	PC(40:7)+H	PC(40:7)+H	PC(40:7)	C	1.57646	1	PC	diacyl	M+H	C48H83N1O8P1			832.584	832.585	1	7.93817e+07	16.0116	15.6332	7.93817e+07	3.26732e+07	-0.000841842	-1.01112	12	7.93817e+07	17
11035	205781	4300	PC(40:6)+H	PC(40:6)+H	PC(40:6)	C	1.49756	1	PC	diacyl	M+H	C48H85N1O8P1			834.6	834.601	1	5.88771e+07	17.5662	17.0832	5.88771e+07	2.658e+07	-0.000769083	-0.921498	13	0.693983	20
12177	207377	4939	PC(40:5)+H	PC(40:5)+H	PC(40:5)	C	1.58424	1	PC	diacyl	M+H	C48H87N1O8P1			836.615	836.616	1	1.7303e+07	19.0763	19.0224	1.7303e+07	4.8885e+06	-0.00126756	-1.51511	24	1.7303e+07	22
13099	207648	5355	PC(40:5)+H	PC(40:5)+H	PC(40:5)	C	1.00659	1	PC	diacyl	M+H	C48H87N1O8P1			836.615	836.616	1	612642	20.7496	20.732	612642	98690.2	-0.00126756	-1.51511	24	0.0715662	22
13118	208936	5369	PC(40:3)+H	PC(40:3)+H	PC(40:3)	C	1.59183	1	PC	diacyl	M+H	C48H91N1O8P1			840.647	840.648	1	2.03668e+07	20.0884	20.3655	2.03668e+07	7.84996e+06	-0.000869442	-1.03425	20	1.04959	18
8649	200007	3383	PC(40:10)+H	PC(40:10)+H	PC(40:10)	C	1.06025	1	PC	diacyl	M+H	C48H77N1O8P1			826.535	826.538	1	529159	13.2612	13.2683	529159	252220	-0.00335995	-4.06508	3	1.011	8
16992	214321	6809	PC(40:1)+H	PC(40:1)+H	PC(40:1)	C	0.389878	1	PC	diacyl	M+H	C48H95N1O8P1			844.682	844.679	1	67190.4	25.0047	24.9487	67190.4	18271.9	0.00280994	3.32664	20	0.582782	38
15494	220313	6382	PC(40:0)+H	PC(40:0)+H	PC(40:0)	C	2.06811	1	PC	diacyl	M+H	C48H97N1O8P1			846.701	846.695	1	1.98394e+06	22.8078	23.2597	1.98394e+06	1.20021e+06	0.00658136	7.773	9	1.01888	17
16994	222637	6810	PC(40:0)+H	PC(40:0)+H	PC(40:0)	C	0.427727	1	PC	diacyl	M+H	C48H97N1O8P1			846.693	846.695	1	57351.3	24.8584	24.8343	57351.3	12411	-0.00160539	-1.89607	9	0.521041	17
8592	170651	3350	PC(38:8)+H	PC(38:8)+H	PC(38:8)	C	1.5358	1	PC	diacyl	M+H	C46H77N1O8P1			802.535	802.538	1	457490	12.1817	12.094	457490	113491	-0.00307894	-3.8365	6	0.997426	14
9681	170743	3696	PC(38:8)+H	PC(38:8)+H	PC(38:8)	C	1.15448	1	PC	diacyl	M+H	C46H77N1O8P1			802.535	802.538	1	3.35981e+06	14.2202	14.2946	3.35981e+06	1.32023e+06	-0.00307894	-3.8365	6	0.999143	14
9700	173409	3712	PC(38:6)+H	PC(38:6)+H	PC(38:6)	C	1.5616	1	PC	diacyl	M+H	C46H81N1O8P1			806.569	806.569	1	1.9554e+07	15.2449	15.2071	1.9554e+07	3.19992e+06	-0.000754905	-0.935945	24	0.100835	20
11128	175483	4374	PC(38:5)+H	PC(38:5)+H	PC(38:5)	C	1.57571	1	PC	diacyl	M+H	C46H83N1O8P1			808.584	808.585	1	3.21409e+08	16.7941	16.5745	3.21409e+08	9.10785e+07	-0.000924571	-1.14344	24	3.21409e+08	22
11127	175664	4374	PC(38:5)+H	PC(38:5)+H	PC(38:5)	C	1.57571	1	PC	diacyl	M+H	C46H83N1O8P1			808.584	808.585	1	2.05267e+08	16.7941	16.7176	2.05267e+08	5.81673e+07	-0.000924571	-1.14344	24	2.05267e+08	22
12087	180413	4866	PC(38:4)+H	PC(38:4)+H	PC(38:4)	C	1.56686	1	PC	diacyl	M+H	C46H85N1O8P1			810.6	810.601	1	9.00839e+08	18.3239	18.6082	9.00839e+08	2.18552e+08	-0.000437113	-0.539245	22	1.03739	30
14293	180959	5916	PC(38:4)+H	PC(38:4)+H	PC(38:4)	C	1.40132	1	PC	diacyl	M+H	C46H85N1O8P1			810.597	810.601	1	357295	22.6531	22.522	357295	89998.9	-0.00330644	-4.079	22	0.0923939	30
15418	181232	6317	PC(38:4)+H	PC(38:4)+H	PC(38:4)	C	0.675093	1	PC	diacyl	M+H	C46H85N1O8P1			810.599	810.601	1	162483	24.1949	24.4246	162483	83348.8	-0.00190263	-2.34719	22	1.00265	30
18858	181505	7323	PC(38:4)+H	PC(38:4)+H	PC(38:4)	C	0.475191	1	PC	diacyl	M+H	C46H85N1O8P1			810.599	810.601	1	66732.3	28.912	28.8123	66732.3	23416.7	-0.00127595	-1.57408	22	0.295642	30
12094	182462	4871	PC(38:3)+H	PC(38:3)+H	PC(38:3)	C	2.03705	1	PC	diacyl	M+H	C46H87N1O8P1			812.616	812.616	1	2.48848e+08	19.2321	19.3773	2.48848e+08	7.94205e+07	-0.000774636	-0.953261	19	1.00446	19
14321	187725	5940	PC(38:1)+H	PC(38:1)+H	PC(38:1)	C	0.975979	1	PC	diacyl	M+H	C46H91N1O8P1			816.647	816.648	1	3.93895e+07	21.0072	21.1626	3.93895e+07	1.15727e+07	-0.000916253	-1.12197	22	3.93895e+07	38
15439	188796	6331	PC(38:1)+H	PC(38:1)+H	PC(38:1)	C	0.608879	1	PC	diacyl	M+H	C46H91N1O8P1			816.647	816.648	1	162294	23.7337	23.6698	162294	60955.7	-0.000916253	-1.12197	22	0.0889463	38
16985	189867	6807	PC(38:1)+H	PC(38:1)+H	PC(38:1)	C	1.17531	1	PC	diacyl	M+H	C46H91N1O8P1			816.649	816.648	1	73983.7	24.7453	24.7036	73983.7	11432	0.00110659	1.35504	22	0.209533	38
9927	131366	3861	PC(36:7)+H	PC(36:7)+H	PC(36:7)	C	1.51836	1	PC	diacyl	M+H	C44H75N1O8P1			776.52	776.522	1	3.1527e+06	14.1699	14.2783	3.1527e+06	795574	-0.00268362	-3.45595	6	1.04353	18
8516	133986	3306	PC(36:6)+H	PC(36:6)+H	PC(36:6)	C	1.47193	1	PC	diacyl	M+H	C44H77N1O8P1			778.538	778.538	1	1.28836e+06	12.2346	12.5406	1.28836e+06	798667	-0.000262077	-0.336626	17	0.149425	20
9952	135101	3877	PC(36:5)+H	PC(36:5)+H	PC(36:5)	C	1.56906	1	PC	diacyl	M+H	C44H79N1O8P1			780.553	780.554	1	1.93026e+07	15.2908	15.0604	1.93026e+07	5.34687e+06	-0.000355305	-0.455196	21	0.373649	22
9957	139028	3882	PC(36:4)+H	PC(36:4)+H	PC(36:4)	C	0.515644	1	PC	diacyl	M+H	C44H81N1O8P1			782.568	782.569	1	4.23836e+06	14.7498	14.6531	4.23836e+06	820458	-0.0016288	-2.08135	26	1.00929	30
11224	139191	4455	PC(36:4)+H	PC(36:4)+H	PC(36:4)	C	1.57671	1	PC	diacyl	M+H	C44H81N1O8P1			782.569	782.569	1	3.36604e+08	16.8398	16.7122	3.36604e+08	7.38593e+07	-0.000521788	-0.666762	26	1.45548e+07	30
11962	139354	4754	PC(36:4)+H	PC(36:4)+H	PC(36:4)	C	2.4271	1	PC	diacyl	M+H	C44H81N1O8P1			782.569	782.569	1	5.32104e+07	18.4127	19.1555	5.32104e+07	3.2215e+07	-0.000521788	-0.666762	26	0.998977	30
14188	139680	5828	PC(36:4)+H	PC(36:4)+H	PC(36:4)	C	1.35032	1	PC	diacyl	M+H	C44H81N1O8P1			782.567	782.569	1	785494	21.483	21.5812	785494	172752	-0.00238945	-3.05333	26	0.50616	30
15380	139843	6291	PC(36:4)+H	PC(36:4)+H	PC(36:4)	C	1.14257	1	PC	diacyl	M+H	C44H81N1O8P1			782.568	782.569	1	293391	23.0737	22.9151	293391	114382	-0.00169811	-2.16992	26	0.199042	30
16974	140006	6803	PC(36:4)+H	PC(36:4)+H	PC(36:4)	C	0.801163	1	PC	diacyl	M+H	C44H81N1O8P1			782.566	782.569	1	186301	24.5979	24.7036	186301	42098.3	-0.00330624	-4.22485	26	0.501987	30
16973	140169	6803	PC(36:4)+H	PC(36:4)+H	PC(36:4)	C	0.835833	1	PC	diacyl	M+H	C44H81N1O8P1			782.566	782.569	1	217222	26.1299	26.1411	217222	51502.8	-0.00330624	-4.22485	26	0.585303	30
18294	140332	7210	PC(36:4)+H	PC(36:4)+H	PC(36:4)	C	0.468855	1	PC	diacyl	M+H	C44H81N1O8P1			782.567	782.569	1	343687	27.7564	27.3192	343687	279971	-0.00240838	-3.07752	26	1.00641	30
11975	143166	4766	PC(36:3)+H	PC(36:3)+H	PC(36:3)	C	1.58142	1	PC	diacyl	M+H	C44H83N1O8P1			784.584	784.585	1	3.32592e+08	18.3647	17.8539	3.32592e+08	1.70623e+08	-0.000627798	-0.800165	20	1.00416	18
13218	144067	5453	PC(36:2)+H	PC(36:2)+H	PC(36:2)	C	0.961154	1	PC	diacyl	M+H	C44H85N1O8P1			786.599	786.601	1	1.61956e+07	19.9033	19.9226	1.61956e+07	3.72167e+06	-0.00147351	-1.87326	40	1.01017	24
16979	144470	6804	PC(36:2)+H	PC(36:2)+H	PC(36:2)	C	0.568835	1	PC	diacyl	M+H	C44H85N1O8P1			786.6	786.601	1	246964	25.4422	25.406	246964	83296.2	-0.000703279	-0.894072	40	0.350881	24
18300	144873	7214	PC(36:2)+H	PC(36:2)+H	PC(36:2)	C	1.55989	1	PC	diacyl	M+H	C44H85N1O8P1			786.599	786.601	1	320467	26.9863	27.3192	320467	401838	-0.00133405	-1.69597	40	1.00098	24
18301	145276	7214	PC(36:2)+H	PC(36:2)+H	PC(36:2)	C	0.469649	1	PC	diacyl	M+H	C44H85N1O8P1			786.599	786.601	1	118522	28.5427	28.3632	118522	54990.3	-0.00133405	-1.69597	40	0.370203	24
1896	146315	893	PC(36:1)+H	PC(36:1)+H	PC(36:1)	C	0.141553	1	PC	diacyl	M+H	C44H87N1O8P1			788.613	788.616	1	760269	3.36579	3.34816	760269	239444	-0.00371486	-4.7106	26	1.01075	38
14202	146996	5835	PC(36:1)+H	PC(36:1)+H	PC(36:1)	C	0.971188	1	PC	diacyl	M+H	C44H87N1O8P1			788.616	788.616	1	1.56375e+07	21.4442	21.1825	1.56375e+07	4.31466e+06	-0.000445572	-0.565005	26	0.672946	38
15388	147677	6293	PC(36:1)+H	PC(36:1)+H	PC(36:1)	C	1.98744	1	PC	diacyl	M+H	C44H87N1O8P1			788.616	788.616	1	849846	24.5407	23.9816	849846	475937	-0.000133087	-0.168761	26	0.67819	38
18296	148358	7211	PC(36:1)+H	PC(36:1)+H	PC(36:1)	C	0.628991	1	PC	diacyl	M+H	C44H87N1O8P1			788.616	788.616	1	585758	27.6197	27.2861	585758	739240	-0.000722173	-0.915746	26	1.00305	38
8406	114220	3237	PC(34:5)+H	PC(34:5)+H	PC(34:5)	C	1.33719	1	PC	diacyl	M+H	C42H75N1O8P1			752.52	752.522	1	1.02445e+06	12.1864	12.2925	1.02445e+06	473094	-0.00293251	-3.89691	6	0.997683	22
8421	116361	3244	PC(34:4)+H	PC(34:4)+H	PC(34:4)	C	0.621083	1	PC	diacyl	M+H	C42H77N1O8P1			754.535	754.538	1	360952	13.13	13.1856	360952	91743	-0.00339672	-4.50172	22	0.189285	30
9877	116456	3832	PC(34:4)+H	PC(34:4)+H	PC(34:4)	C	1.57344	1	PC	diacyl	M+H	C42H77N1O8P1			754.538	754.538	1	4.63274e+07	14.6658	14.2783	4.63274e+07	1.13604e+07	-0.000243962	-0.323325	22	4.63274e+07	30
16961	119560	6800	PC(34:2)+H	PC(34:2)+H	PC(34:2)	C	0.300901	1	PC	diacyl	M+H	C42H81N1O8P1			758.57	758.569	1	111090	25.2549	25.8471	111090	135980	0.00011563	0.152431	30	0.5196	23
12147	120272	4914	PC(34:1)+H	PC(34:1)+H	PC(34:1)	C	0.968674	1	PC	diacyl	M+H	C42H83N1O8P1			760.585	760.585	1	2.87788e+09	18.9914	18.8893	2.87788e+09	7.01074e+08	-0.000476668	-0.626712	22	0.999931	38
13133	120676	5381	PC(34:1)+H	PC(34:1)+H	PC(34:1)	C	0.962538	1	PC	diacyl	M+H	C42H83N1O8P1			760.585	760.585	1	2.41887e+07	20.6718	20.3502	2.41887e+07	1.09326e+07	-0.000476668	-0.626712	22	0.333232	38
14133	121080	5785	PC(34:1)+H	PC(34:1)+H	PC(34:1)	C	0.97203	1	PC	diacyl	M+H	C42H83N1O8P1			760.585	760.585	1	4.22806e+06	22.1872	22.1712	4.22806e+06	600166	0.000101556	0.133523	22	0.350398	38
15353	121484	6277	PC(34:1)+H	PC(34:1)+H	PC(34:1)	C	0.966201	1	PC	diacyl	M+H	C42H83N1O8P1			760.585	760.585	1	2.48173e+06	23.7004	23.473	2.48173e+06	1.48502e+06	0.000157385	0.206926	22	0.191705	38
18282	121888	7205	PC(34:1)+H	PC(34:1)+H	PC(34:1)	C	0.772116	1	PC	diacyl	M+H	C42H83N1O8P1			760.585	760.585	1	639160	28.3282	28.3798	639160	256445	-0.000389708	-0.512378	22	0.387455	38
13138	122880	5386	PC(34:0)+H	PC(34:0)+H	PC(34:0)	C	0.972746	1	PC	diacyl	M+H	C42H85N1O8P1			762.6	762.601	1	2.6508e+08	20.5387	20.167	2.6508e+08	7.28931e+07	-0.00025808	-0.338421	13	1.02396	18
9776	98097	3764	PC(32:3)+H	PC(32:3)+H	PC(32:3)	C	1.54737	1	PC	diacyl	M+H	C40H75N1O8P1			728.522	728.522	1	4.35287e+06	14.2609	14.3109	4.35287e+06	4.69373e+06	-0.000295274	-0.405304	10	1.00081	18
11157	98537	4398	PC(32:2)+H	PC(32:2)+H	PC(32:2)	C	0.804367	1	PC	diacyl	M+H	C40H77N1O8P1			730.537	730.538	1	1.95901e+06	17.4621	17.412	1.95901e+06	216048	-0.000726746	-0.994809	13	1.04445	23
12072	98842	4853	PC(32:1)+H	PC(32:1)+H	PC(32:1)	C	0.963853	1	PC	diacyl	M+H	C40H79N1O8P1			732.554	732.554	1	1.77613e+07	18.808	18.7118	1.77613e+07	3.62008e+06	-0.000134958	-0.184229	16	0.515389	37
16955	99050	6797	PC(32:1)+H	PC(32:1)+H	PC(32:1)	C	0.459584	1	PC	diacyl	M+H	C40H79N1O8P1			732.553	732.554	1	222352	24.7887	24.9813	222352	173506	-0.00045289	-0.618234	16	0.511106	37
18274	99258	7201	PC(32:1)+H	PC(32:1)+H	PC(32:1)	C	0.429416	1	PC	diacyl	M+H	C40H79N1O8P1			732.554	732.554	1	203416	27.8693	27.7998	203416	107945	-0.000123453	-0.168524	16	0.638228	37
18851	99466	7319	PC(32:1)+H	PC(32:1)+H	PC(32:1)	C	0.426653	1	PC	diacyl	M+H	C40H79N1O8P1			732.554	732.554	1	208450	29.4069	29.2587	208450	102393	-0.000123453	-0.168524	16	0.642093	37
14088	100427	5756	PC(32:0)+H	PC(32:0)+H	PC(32:0)	C	1.6128	1	PC	diacyl	M+H	C40H81N1O8P1			734.57	734.569	1	1.10171e+06	21.8847	21.8044	1.10171e+06	406146	0.000259606	0.353412	14	0.534596	18
7560	78156	3027	PC(30:3)+H	PC(30:3)+H	PC(30:3)	C	1.20907	1	PC	diacyl	M+H	C38H71N1O8P1			700.492	700.491	1	163727	11.5357	11.7163	163727	64267.2	0.000900303	1.28524	4	1.00609	18
9690	78622	3703	PC(30:2)+H	PC(30:2)+H	PC(30:2)	C	0.977945	1	PC	diacyl	M+H	C38H73N1O8P1			702.507	702.507	1	3.66285e+06	13.905	13.8221	3.66285e+06	2.61463e+06	-0.00018214	-0.259271	7	1.00293	23
11994	79203	4781	PC(30:1)+H	PC(30:1)+H	PC(30:1)	C	2.40943	1	PC	diacyl	M+H	C38H75N1O8P1			704.526	704.522	1	1.00471e+07	18.1343	18.1497	1.00471e+07	1.46356e+06	0.0030373	4.31115	10	1.00471e+07	37
11070	80074	4325	PC(30:0)+H	PC(30:0)+H	PC(30:0)	C	0.959696	1	PC	diacyl	M+H	C38H77N1O8P1			706.538	706.538	1	6.06678e+06	16.8036	17.0234	6.06678e+06	897816	-0.000433186	-0.61311	12	6.06678e+06	17
13052	80277	5318	PC(30:0)+H	PC(30:0)+H	PC(30:0)	C	0.982752	1	PC	diacyl	M+H	C38H77N1O8P1			706.538	706.538	1	1.4924e+06	19.9081	19.9379	1.4924e+06	336417	-0.000338136	-0.478581	12	0.598554	17
16947	80480	6793	PC(30:0)+H	PC(30:0)+H	PC(30:0)	C	0.621721	1	PC	diacyl	M+H	C38H77N1O8P1			706.535	706.538	1	93976.1	26.1347	26.2065	93976.1	28178	-0.0036024	-5.09866	12	0.150506	17
18272	80683	7200	PC(30:0)+H	PC(30:0)+H	PC(30:0)	C	0.412303	1	PC	diacyl	M+H	C38H77N1O8P1			706.539	706.538	1	117933	27.7881	27.3358	117933	117749	0.000567108	0.802657	12	1.00254	17
8564	58474	3335	PC(28:1)+H	PC(28:1)+H	PC(28:1)	C	2.32231	1	PC	diacyl	M+H	C36H71N1O8P1			676.491	676.491	1	1.27877e+06	12.2203	13.2022	1.27877e+06	996686	-0.000187672	-0.277419	7	0.998146	37
14213	277255	5842	PC(26:2_18:1)+H	PC(44:3)+H	PC(26:2_18:1)	C	1.69994	1	PC	diacyl	M+H	C52H99N1O8P1			896.709	896.71	1	2.46064e+06	22.2524	21.9639	2.46064e+06	1.30751e+06	-0.00097408	-1.08628	2	1.00277	18
11034	205601	4300	PC(22:6_18:0)+H	PC(40:6)+H	PC(22:6_18:0)	C	1.42365	1	PC	diacyl	M+H	C48H85N1O8P1			834.6	834.601	1	1.83557e+07	16.4682	16.56	1.83557e+07	3.34193e+06	-0.000769083	-0.921498	13	0.216358	20
12176	207114	4938	PC(22:5_18:0)+H	PC(40:5)+H	PC(22:5_18:0)	C	1.00448	1	PC	diacyl	M+H	C48H87N1O8P1			836.615	836.616	1	1.52534e+08	18.1442	18.5787	1.52534e+08	4.58557e+07	-0.00126756	-1.51511	24	1.00083	22
8608	175315	3358	PC(20:4_18:1)+H	PC(38:5)+H	PC(20:4_18:1)	C	0.858388	1	PC	diacyl	M+H	C46H83N1O8P1			808.58	808.585	1	117145	13.1853	13.0699	117145	21108.1	-0.00479021	-5.92419	24	1.03338	22
12088	180154	4866	PC(20:4_18:0)+H	PC(38:4)+H	PC(20:4_18:0)	C	2.05988	1	PC	diacyl	M+H	C46H85N1O8P1			810.6	810.601	1	1.22749e+08	17.8262	17.8539	1.22749e+08	2.9444e+07	-0.000437113	-0.539245	22	0.141355	30
12124	119171	4898	PC(17:3_17:0)+H	PC(34:3)+H	PC(17:3_17:0)	C	0.934856	1	PC	diacyl	M+H	C42H79N1O8P1			756.553	756.554	1	3.46154e+06	18.6667	18.623	3.46154e+06	811568	-0.000700084	-0.925358	14	0.363532	18
12138	119348	4908	PC(15:1_19:1)+H	PC(34:2)+H	PC(15:1_19:1)	C	1.25125	1	PC	diacyl	M+H	C42H81N1O8P1			758.568	758.569	1	1.6134e+07	19.3696	19.3921	1.6134e+07	4.07276e+06	-0.0010626	-1.4008	30	1.05944	23
8344	631	3204	MG(22:0)+H	MG(22:0)+H	MG(22:0)	C	0.674655	1	MG	monoacyl	M+H	C25H51O4			415.378	415.378	1	485533	12.4262	12.3752	485533	74108.9	0.000221383	0.532966	0	1.02339	22
6299	341	2502	MG(20:0)+H	MG(20:0)+H	MG(20:0)	A	0.818973	1	MG	monoacyl	M+H	C23H47O4			387.347	387.347	1	2.8019e+06	9.36237	9.41763	2.8019e+06	407517	-0.000223314	-0.576521	1	2.8019e+06	22
1549	214	591	MG(18:2)+H	MG(18:2)+H	MG(18:2)	C	0.602007	1	MG	monoacyl	M+H	C21H39O4			355.284	355.284	1	7.13291e+06	2.64736	2.8869	7.13291e+06	2.49666e+06	-0.000586667	-1.65126	1	7.13291e+06	10
9350	215	3550	MG(18:2)+H	MG(18:2)+H	MG(18:2)	C	0.544473	1	MG	monoacyl	M+H	C21H39O4			355.284	355.284	1	1.02523e+06	14.5837	14.6368	1.02523e+06	296506	-0.00011326	-0.318787	1	1.04061	10
1561	217	600	MG(18:1)+H	MG(18:1)+H	MG(18:1)	A	0.769408	1	MG	monoacyl	M+H	C21H41O4			357.299	357.3	1	5.38718e+06	2.7056	2.73767	5.38718e+06	1.14505e+06	-0.000656177	-1.83648	3	5.38718e+06	10
4942	223	2047	MG(18:0)+H	MG(18:0)+H	MG(18:0)	A	0.742324	1	MG	monoacyl	M+H	C21H43O4			359.315	359.316	1	2.22728e+06	7.75832	7.62229	2.22728e+06	782950	-0.000428571	-1.19274	1	0.462994	22
6866	224	2710	MG(18:0)+H	MG(18:0)+H	MG(18:0)	A	0.76572	1	MG	monoacyl	M+H	C21H43O4			359.315	359.316	1	1.56056e+06	10.8414	10.9663	1.56056e+06	916351	-0.000176996	-0.492591	1	1.00465	22
8205	225	3147	MG(18:0)+H	MG(18:0)+H	MG(18:0)	A	0.737767	1	MG	monoacyl	M+H	C21H43O4			359.316	359.316	1	525856	12.4168	12.4248	525856	152698	0.000155595	0.433032	1	0.303182	22
9360	226	3553	MG(18:0)+H	MG(18:0)+H	MG(18:0)	A	0.71257	1	MG	monoacyl	M+H	C21H43O4			359.315	359.316	1	946976	13.9745	14.1154	946976	423089	-0.000213555	-0.594337	1	0.73735	22
10449	227	3976	MG(18:0)+H	MG(18:0)+H	MG(18:0)	C	0.722029	1	MG	monoacyl	M+H	C21H43O4			359.315	359.316	1	882696	15.6793	15.6489	882696	154490	-0.000437371	-1.21723	1	0.417563	22
10895	228	4186	MG(18:0)+H	MG(18:0)+H	MG(18:0)	A	0.718917	1	MG	monoacyl	M+H	C21H43O4			359.315	359.316	1	1.13662e+06	17.2835	17.2028	1.13662e+06	185060	-0.000437371	-1.21723	1	0.998894	22
11801	229	4626	MG(18:0)+H	MG(18:0)+H	MG(18:0)	A	0.667302	1	MG	monoacyl	M+H	C21H43O4			359.315	359.316	1	1.62109e+06	18.9272	18.904	1.62109e+06	543554	-0.000437371	-1.21723	1	1.01559	22
13834	230	5621	MG(18:0)+H	MG(18:0)+H	MG(18:0)	C	0.73739	1	MG	monoacyl	M+H	C21H43O4			359.315	359.316	1	1.35802e+06	21.6937	21.7247	1.35802e+06	542056	-0.000471347	-1.31179	1	0.695756	22
15109	231	6188	MG(18:0)+H	MG(18:0)+H	MG(18:0)	A	0.793328	1	MG	monoacyl	M+H	C21H43O4			359.316	359.316	1	1.43322e+06	23.5847	23.5222	1.43322e+06	707774	-8.59881e-05	-0.23931	1	0.76659	22
16378	232	6609	MG(18:0)+H	MG(18:0)+H	MG(18:0)	A	0.762532	1	MG	monoacyl	M+H	C21H43O4			359.316	359.316	1	1.89813e+06	25.1453	25.0303	1.89813e+06	660197	-8.59881e-05	-0.23931	1	0.868461	22
3580	194	1511	MG(16:0)+NH4	MG(16:0)+NH4	MG(16:0)	B	0.475033	1	MG	monoacyl	M+NH4	C19H42N1O4			348.311	348.311	1	6.82776e+06	4.73783	4.79448	6.82776e+06	1.27859e+06	-0.000193548	-0.555676	3	1.00263	15
3511	141	1468	MG(16:0)+H	MG(16:0)+H	MG(16:0)	A	0.634494	1	MG	monoacyl	M+H	C19H39O4			331.284	331.284	1	731214	4.56559	4.53339	731214	79722	-0.000340183	-1.02686	3	731214	22
4859	142	2001	MG(16:0)+H	MG(16:0)+H	MG(16:0)	A	0.71057	1	MG	monoacyl	M+H	C19H39O4			331.284	331.284	1	3.32959e+06	7.6159	7.62229	3.32959e+06	1.19635e+06	-0.000340183	-1.02686	3	0.537369	22
6265	143	2483	MG(16:0)+H	MG(16:0)+H	MG(16:0)	A	0.693264	1	MG	monoacyl	M+H	C19H39O4			331.284	331.284	1	3.22917e+06	9.23921	9.24971	3.22917e+06	397507	8.64987e-05	0.261101	3	0.557869	22
9269	144	3524	MG(16:0)+H	MG(16:0)+H	MG(16:0)	A	0.663875	1	MG	monoacyl	M+H	C19H39O4			331.284	331.284	1	1.7893e+06	13.9698	14.1154	1.7893e+06	668573	-0.000298413	-0.900775	3	0.702994	22
12876	146	5174	MG(16:0)+H	MG(16:0)+H	MG(16:0)	C	0.542414	1	MG	monoacyl	M+H	C19H39O4			331.284	331.284	1	1.56457e+06	20.1231	20.1364	1.56457e+06	567875	-0.000163938	-0.494854	3	0.761034	22
13809	147	5612	MG(16:0)+H	MG(16:0)+H	MG(16:0)	A	0.707668	1	MG	monoacyl	M+H	C19H39O4			331.284	331.284	1	2.02925e+06	21.6421	21.7247	2.02925e+06	809615	-0.000130807	-0.394848	3	0.740591	22
15037	148	6167	MG(16:0)+H	MG(16:0)+H	MG(16:0)	A	0.698968	1	MG	monoacyl	M+H	C19H39O4			331.284	331.284	1	1.66858e+06	23.2017	23.1284	1.66858e+06	581425	-2.2102e-05	-0.0667161	3	0.645471	22
16192	149	6558	MG(16:0)+H	MG(16:0)+H	MG(16:0)	A	0.718038	1	MG	monoacyl	M+H	C19H39O4			331.284	331.284	1	2.35605e+06	24.7358	24.5729	2.35605e+06	1.26544e+06	-2.2102e-05	-0.0667161	3	0.794292	22
16191	150	6558	MG(16:0)+H	MG(16:0)+H	MG(16:0)	C	0.599772	1	MG	monoacyl	M+H	C19H39O4			331.284	331.284	1	1.92331e+06	26.2699	26.0594	1.92331e+06	944875	-2.2102e-05	-0.0667161	3	0.6484	22
11957	66317	4749	LPC(30:1)+H	LPC(30:1)+H	LPC(30:1)	C	0.983055	1	LPC	monoacyl	M+H	C38H77N1O7P1			690.543	690.543	1	4.798e+06	18.2925	18.3864	4.798e+06	1.27244e+06	5.26055e-05	0.0761798	0	1.01168	8
11965	68937	4757	LPC(30:0)+H	LPC(30:0)+H	LPC(30:0)	C	1.94412	1	LPC	monoacyl	M+H	C38H79N1O7P1			692.558	692.559	1	5.95575e+06	18.6999	18.7561	5.95575e+06	1.18399e+06	-0.00043506	-0.628192	0	5.95575e+06	14
9948	44301	3875	LPC(28:1)+H	LPC(28:1)+H	LPC(28:1)	C	1.02059	1	LPC	monoacyl	M+H	C36H73N1O7P1			662.51	662.512	1	245763	14.4485	14.4413	245763	78666.7	-0.00193553	-2.9215	0	1.0144	8
10992	46267	4263	LPC(28:0)+H	LPC(28:0)+H	LPC(28:0)	C	0.780378	1	LPC	monoacyl	M+H	C36H75N1O7P1			664.526	664.528	1	3.85258e+06	16.634	16.7095	3.85258e+06	901748	-0.00142562	-2.14531	0	1.00289	14
7392	23437	2924	LPC(26:2)+H	LPC(26:2)+H	LPC(26:2)	C	0.912424	1	LPC	monoacyl	M+H	C34H67N1O7P1			632.464	632.465	1	217286	10.8841	10.9011	217286	78961.4	-0.000809326	-1.27964	0	1.0107	3
9875	23817	3831	LPC(26:1)+H	LPC(26:1)+H	LPC(26:1)	C	1.31868	1	LPC	monoacyl	M+H	C34H69N1O7P1			634.481	634.481	1	790457	13.5162	13.6103	790457	281374	0.000115462	0.181979	0	790457	8
10952	25377	4233	LPC(26:0)+H	LPC(26:0)+H	LPC(26:0)	C	1.38327	1	LPC	monoacyl	M+H	C34H71N1O7P1			636.498	636.496	1	555314	16.5616	16.4853	555314	159241	0.00130178	2.04522	0	1.01279	14
7349	13426	2899	LPC(24:1)+H	LPC(24:1)+H	LPC(24:1)	C	1.2324	1	LPC	monoacyl	M+H	C32H65N1O7P1			606.45	606.449	1	501505	10.5817	10.6729	501505	214091	0.00047201	0.778316	1	1.00542	8
3509	4336	1467	LPC(20:1)+H	LPC(20:1)+H	LPC(20:1)	C	1.3712	1	LPC	monoacyl	M+H	C28H57N1O7P1			550.387	550.387	1	2.57993e+06	5.43412	5.51243	2.57993e+06	823602	0.000418517	0.760405	3	2.57993e+06	8
4656	4405	1901	LPC(20:0)+H	LPC(20:0)+H	LPC(20:0)	C	1.79933	1	LPC	monoacyl	M+H	C28H59N1O7P1			552.403	552.402	1	750370	7.5388	7.65242	750370	280539	0.00047874	0.86665	1	1.00076	14
2706	2896	1104	LPC(18:1)+H	LPC(18:1)+H	LPC(18:1)	C	0.979904	1	LPC	monoacyl	M+H	C26H53N1O7P1			522.356	522.355	1	2.35314e+07	3.78452	4.09401	2.35314e+07	6.39162e+06	0.000549743	1.05243	8	2.35314e+07	8
3417	2978	1407	LPC(18:0)+H	LPC(18:0)+H	LPC(18:0)	C	2.14112	1	LPC	monoacyl	M+H	C26H55N1O7P1			524.371	524.371	1	4.43994e+07	5.28919	5.41821	4.43994e+07	1.15901e+07	-1.12684e-05	-0.0214894	2	4.43994e+07	14
4551	3006	1856	LPC(18:0)+H	LPC(18:0)+H	LPC(18:0)	C	1.37795	1	LPC	monoacyl	M+H	C26H55N1O7P1			524.371	524.371	1	147511	7.73154	7.75789	147511	31243.6	-1.12684e-05	-0.0214894	2	0.109631	14
1683	2011	706	LPC(16:1)+H	LPC(16:1)+H	LPC(16:1)	C	1.6898	1	LPC	monoacyl	M+H	C24H49N1O7P1			494.324	494.324	1	2.40522e+06	3.17296	3.22606	2.40522e+06	708928	-5.93162e-05	-0.119994	2	1.00935	8
2694	2057	1093	LPC(16:0)+H	LPC(16:0)+H	LPC(16:0)	C	0.962518	1	LPC	monoacyl	M+H	C24H51N1O7P1			496.34	496.34	1	3.58401e+06	3.74783	3.76433	3.58401e+06	475878	0.000125575	0.253003	3	3.58401e+06	14
3270	1498	1322	DG(5:0_19:2)+NH4	DG(24:2)+NH4	DG(5:0_19:2)	B	0.505273	1	DG	diacyl	M+NH4	C27H52N1O5			470.384	470.384	1	307837	6.01847	5.99842	307837	54730	-0.000166208	-0.353344	0	1.01251	8
14115	110907	5775	DG(18:1_26:1)+NH4	DG(44:2)+NH4	DG(18:1_26:1)	A	0.802945	1	DG	diacyl	M+NH4	C47H92N1O5			750.698	750.697	1	724741	22.2571	22.2668	724741	92321.4	0.000691364	0.920962	0	724741	8
11949	65033	4742	DG(18:1_22:4)+NH4	DG(40:5)+NH4	DG(18:1_22:4)	A	0.676193	1	DG	diacyl	M+NH4	C43H78N1O5			688.587	688.587	1	888792	19.4549	19.4513	888792	115455	-0.00063847	-0.927216	1	0.452915	10
13041	69191	5310	DG(18:1_22:2)+NH4	DG(40:3)+NH4	DG(18:1_22:2)	A	0.748476	1	DG	diacyl	M+NH4	C43H82N1O5			692.618	692.619	1	482016	20.7904	20.8695	482016	120535	-0.000310018	-0.447602	1	482016	14
14085	71369	5753	DG(18:1_22:1)+NH4	DG(40:2)+NH4	DG(18:1_22:1)	A	0.832396	1	DG	diacyl	M+NH4	C43H84N1O5			694.635	694.634	1	1.02417e+06	21.3548	21.326	1.02417e+06	134830	0.00026144	0.376371	1	1.02417e+06	8
12991	47265	5266	DG(18:1_20:2)+NH4	DG(38:3)+NH4	DG(18:1_20:2)	A	0.866041	1	DG	diacyl	M+NH4	C41H78N1O5			664.587	664.587	1	4.62197e+06	20.0632	20.2128	4.62197e+06	1.10467e+06	-0.000308736	-0.464552	1	0.998116	13
11901	25472	4701	DG(18:1_18:2)+NH4	DG(36:3)+NH4	DG(18:1_18:2)	A	1.03355	1	DG	diacyl	M+NH4	C39H74N1O5			636.556	636.556	1	5.15067e+06	19.0991	19.2442	5.15067e+06	1.1963e+06	5.27619e-05	0.0828864	1	0.997828	13
14043	50077	5724	DG(18:0_20:1)+NH4	DG(38:1)+NH4	DG(18:0_20:1)	A	0.710445	1	DG	diacyl	M+NH4	C41H82N1O5			668.618	668.619	1	2.62832e+06	21.2458	21.3153	2.62832e+06	624921	-0.000405274	-0.606135	1	418278	10
12995	28550	5269	DG(18:0_18:1)+NH4	DG(36:1)+NH4	DG(18:0_18:1)	A	0.860016	1	DG	diacyl	M+NH4	C39H78N1O5			640.587	640.587	1	4.13724e+07	20.5539	20.7473	4.13724e+07	6.39153e+06	-0.000466216	-0.727794	1	0.993609	11
14058	29341	5732	DG(18:0_18:0)+NH4	DG(36:0)+NH4	DG(18:0_18:0)	A	0.613464	1	DG	diacyl	M+NH4	C39H80N1O5			642.603	642.603	1	552494	22.0878	21.8204	552494	204227	0.000143076	0.222651	2	1.00481	16
15295	29577	6252	DG(18:0_18:0)+NH4	DG(36:0)+NH4	DG(18:0_18:0)	A	0.512438	1	DG	diacyl	M+NH4	C39H80N1O5			642.603	642.603	1	313689	23.6019	23.4894	313689	85721.7	0.000143076	0.222651	2	0.566619	16
16920	29813	6782	DG(18:0_18:0)+NH4	DG(36:0)+NH4	DG(18:0_18:0)	A	0.406138	1	DG	diacyl	M+NH4	C39H80N1O5			642.603	642.603	1	163597	25.1373	25.3734	163597	69533.4	3.2432e-05	0.0504697	2	0.397665	16
17428	30049	6867	DG(18:0_18:0)+NH4	DG(36:0)+NH4	DG(18:0_18:0)	A	0.385464	1	DG	diacyl	M+NH4	C39H80N1O5			642.603	642.603	1	161122	26.6787	26.7018	161122	118523	9.62534e-05	0.149787	2	0.832821	16
14106	77799	5766	DG(16:0_24:0)+NH4	DG(40:0)+NH4	DG(16:0_24:0)	A	1.00643	1	DG	diacyl	M+NH4	C43H88N1O5			698.666	698.666	1	1.27601e+06	22.3028	22.2828	1.27601e+06	197581	0.000204654	0.292921	0	1.27601e+06	16
11922	42597	4718	DG(16:0_22:5)+NH4	DG(38:5)+NH4	DG(16:0_22:5)	A	0.62554	1	DG	diacyl	M+NH4	C41H74N1O5			660.556	660.556	1	5.96278e+06	18.4801	18.5935	5.96278e+06	1.30622e+06	-0.000241083	-0.36497	1	5.96278e+06	10
11912	44424	4710	DG(16:0_22:4)+NH4	DG(38:4)+NH4	DG(16:0_22:4)	A	0.712968	1	DG	diacyl	M+NH4	C41H76N1O5			662.571	662.572	1	2.41479e+06	19.4365	19.4661	2.41479e+06	336697	-0.000350162	-0.528489	1	1.01477	5
11895	24526	4695	DG(16:0_20:4)+NH4	DG(36:4)+NH4	DG(16:0_20:4)	A	0.751647	1	DG	diacyl	M+NH4	C39H72N1O5			634.54	634.541	1	1.18667e+07	18.4943	18.5787	1.18667e+07	1.68769e+06	-0.000306429	-0.482915	1	1.18667e+07	5
11867	13753	4671	DG(16:0_18:3)+NH4	DG(34:3)+NH4	DG(16:0_18:3)	A	0.781598	1	DG	diacyl	M+NH4	C37H70N1O5			608.526	608.525	1	481967	18.1129	18.1202	481967	141447	0.000748211	1.22955	2	1.00327	13
7360	14401	2905	DG(16:0_18:2)+NH4	DG(34:2)+NH4	DG(16:0_18:2)	C	0.322712	1	DG	diacyl	M+NH4	C37H72N1O5			610.541	610.541	1	176072	11.6871	11.537	176072	79158.4	1.04907e-05	0.0171827	7	1.00059	8
11869	14940	4673	DG(16:0_18:2)+NH4	DG(34:2)+NH4	DG(16:0_18:2)	A	0.803897	1	DG	diacyl	M+NH4	C37H72N1O5			610.541	610.541	1	7.04927e+06	18.7744	19.1259	7.04927e+06	2.22144e+06	0.000288534	0.472588	1	1.0053	8
12984	16849	5260	DG(16:0_18:0)+NH4	DG(34:0)+NH4	DG(16:0_18:0)	A	0.749241	1	DG	diacyl	M+NH4	C37H76N1O5			614.572	614.572	1	3.81049e+08	20.7951	20.7616	3.81049e+08	4.54838e+07	-5.90549e-05	-0.096091	2	1.00322	19
16909	17059	6779	DG(16:0_18:0)+NH4	DG(34:0)+NH4	DG(16:0_18:0)	C	0.16984	1	DG	diacyl	M+NH4	C37H76N1O5			614.571	614.572	1	74036.4	25.2864	25.4224	74036.4	117833	-0.00051835	-0.843433	7	0.497196	19
18199	17269	7160	DG(16:0_18:0)+NH4	DG(34:0)+NH4	DG(16:0_18:0)	A	0.302898	1	DG	diacyl	M+NH4	C37H76N1O5			614.571	614.572	1	81788.7	26.8706	26.8552	81788.7	26033.2	-0.000564896	-0.91917	2	1.00315	19
11876	7813	4679	DG(16:0_16:1)+NH4	DG(32:1)+NH4	DG(16:0_16:1)	A	0.625576	1	DG	diacyl	M+NH4	C35H70N1O5			584.525	584.525	1	775818	18.784	18.6822	775818	132936	-0.000182066	-0.311476	1	0.107433	10
11842	5166	4652	DG(14:0_16:0)+NH4	DG(30:0)+NH4	DG(14:0_16:0)	A	0.853987	1	DG	diacyl	M+NH4	C33H68N1O5			558.509	558.509	1	4.56094e+07	18.5952	18.6479	4.56094e+07	5.32325e+06	-8.75211e-05	-0.156705	1	4.56094e+07	16
10931	3227	4212	DG(12:0_16:0)+NH4	DG(28:0)+NH4	DG(12:0_16:0)	A	0.926535	1	DG	diacyl	M+NH4	C31H64N1O5			530.478	530.478	1	2.14858e+06	16.6222	16.5899	2.14858e+06	293469	-0.000189081	-0.356435	1	1.04495	16
15360	127838	6279	ChE(26:6)+NH4	ChE(26:6)+NH4	ChE(26:6)	A	0.505273	1	ChE	sterolEsters	M+NH4	C53H88N1O2			770.687	770.681	1	251421	23.2187	23.2433	251421	34626.9	0.00609197	7.90465	0	251421	7
15349	104555	6275	ChE(24:6)+NH4	ChE(24:6)+NH4	ChE(24:6)	A	0.593607	1	ChE	sterolEsters	M+NH4	C51H84N1O2			742.65	742.65	1	482470	22.8873	22.8823	482470	68967.9	6.88623e-05	0.0927251	0	482470	7
14084	83029	5752	ChE(22:6)+NH4	ChE(22:6)+NH4	ChE(22:6)	A	0.701948	1	ChE	sterolEsters	M+NH4	C49H80N1O2			714.618	714.618	1	1.26792e+06	22.5733	22.5858	1.26792e+06	173042	-0.000305181	-0.427054	0	1.26792e+06	7
15314	67537	6261	ChE(20:4)+NH4	ChE(20:4)+NH4	ChE(20:4)	A	0.690476	1	ChE	sterolEsters	M+NH4	C47H80N1O2			690.618	690.618	1	1.11453e+06	22.873	22.8683	1.11453e+06	148273	-0.000164507	-0.238203	0	1.11453e+06	3
15288	48229	6249	ChE(18:2)+NH4	ChE(18:2)+NH4	ChE(18:2)	A	0.650202	1	ChE	sterolEsters	M+NH4	C45H80N1O2			666.618	666.618	1	454741	23.1052	23.1284	454741	65102.2	-0.000292564	-0.438878	0	454741	2
12974	22765	5250	Cer(d18:1_24:1)+H-H2O	Cer(d42:2)+H-H2O	Cer(d18:1_24:1)	C	1.18467	1	Cer	acylsphingosines	M+H-H2O	C42H80N1O2			630.618	630.618	1	5.21532e+06	20.6473	20.6862	5.21532e+06	660146	-0.000152987	-0.242598	2	1.06234	4
13986	37832	5689	Cer(d18:1_24:0)+H	Cer(d42:1)+H	Cer(d18:1_24:0)	A	1.10685	1	Cer	acylsphingosines	M+H	C42H84N1O3			650.645	650.645	1	1.53851e+06	21.2961	21.3101	1.53851e+06	212566	-1.08072e-05	-0.0166099	1	1.02029	7
13980	13013	5683	Cer(d18:1_22:0)+H-H2O	Cer(d40:1)+H-H2O	Cer(d18:1_22:0)	C	1.07421	1	Cer	acylsphingosines	M+H-H2O	C40H78N1O2			604.603	604.603	1	1.73522e+06	21.1306	21.1506	1.73522e+06	225142	-6.58006e-05	-0.108833	3	1.02527	8
14028	21206	5711	Cer(d18:1_22:0)+H	Cer(d40:1)+H	Cer(d18:1_22:0)	A	1.02721	1	Cer	acylsphingosines	M+H	C40H80N1O3			622.613	622.613	1	1.66794e+06	21.1258	21.1506	1.66794e+06	230565	-0.000296604	-0.476385	1	1.66794e+06	7
12934	4150	5211	Cer(d18:1_18:0)+H-H2O	Cer(d36:1)+H-H2O	Cer(d18:1_18:0)	B	1.77289	1	Cer	acylsphingosines	M+H-H2O	C36H70N1O2			548.54	548.54	1	1.07571e+06	19.5678	19.5866	1.07571e+06	163629	-2.15334e-05	-0.0392557	1	1.07571e+06	8
12942	5874	5219	Cer(d18:1_18:0)+H	Cer(d36:1)+H	Cer(d18:1_18:0)	A	1.21096	1	Cer	acylsphingosines	M+H	C36H72N1O3			566.55	566.551	1	722649	19.5773	19.5866	722649	111624	-0.000271218	-0.478718	1	722649	7
9538	2855	3613	Cer(d18:1_16:0)+H-H2O	Cer(d34:1)+H-H2O	Cer(d18:1_16:0)	C	1.36454	1	Cer	acylsphingosines	M+H-H2O	C34H66N1O2			520.509	520.509	1	759854	15.0213	15.0115	759854	139758	7.99745e-05	0.153647	3	759854	8
10930	2869	4211	Cer(d18:1_16:0)+H-H2O	Cer(d34:1)+H-H2O	Cer(d18:1_16:0)	C	1.59163	1	Cer	acylsphingosines	M+H-H2O	C34H66N1O2			520.509	520.509	1	6.29329e+06	17.1244	17.2028	6.29329e+06	1.01167e+06	-0.000196881	-0.378246	3	6.29329e+06	8
10932	3784	4213	Cer(d18:1_16:0)+H	Cer(d34:1)+H	Cer(d18:1_16:0)	A	1.41813	1	Cer	acylsphingosines	M+H	C34H68N1O3			538.519	538.519	1	1.03418e+06	17.156	17.2028	1.03418e+06	190056	-0.000240525	-0.44664	1	1.00079	8
10479	2003	3998	Cer(d18:1_14:0)+H-H2O	Cer(d32:1)+H-H2O	Cer(d18:1_14:0)	C	1.06118	1	Cer	acylsphingosines	M+H-H2O	C32H62N1O2			492.478	492.478	1	1.33428e+06	15.8747	15.8847	1.33428e+06	201494	0.000108491	0.220296	2	1.33428e+06	8
10480	2651	3999	Cer(d18:1_14:0)+H	Cer(d32:1)+H	Cer(d18:1_14:0)	A	1.04857	1	Cer	acylsphingosines	M+H	C32H64N1O3			510.488	510.488	1	515882	15.9203	15.8847	515882	74850.1	-8.06805e-05	-0.158046	1	515882	7

## Sheet: Folch2
PeakId	AnntID	ChromeClusterId	LipidID	LipidGroupKey	LipidMolec	Grade	IDScore	Rank	ClassKey	SubClassKey	Adduct	IonFormula	BaseModification	SubModification	ObsMz	CalcMz	Charge	Intensity	MS2RT	TopRT	TopHeight	Area	DeltaDa	DeltaPPM	PublicLink	S/N	VCR
15915	379484	6525	TG(16:0_18:1_26:5)+NH4	TG(60:6)+NH4	TG(16:0_18:1_26:5)	C	0.687527	1	TG	triacyl	M+NH4	C63H114N1O6			727.573	727.575	1	2.86762e+06	18.6848	18.7358	2.86762e+06	396958	-0.00224822	-3.09002	1	1.05736	6
15917	359795	6527	TG(16:0_18:0_24:5)+NH4	TG(58:5)+NH4	TG(16:0_18:0_24:5)	C	0.854352	1	TG	triacyl	M+NH4	C61H112N1O6			728.522	728.522	1	4.18152e+06	14.24	14.1423	4.18152e+06	2.10323e+06	-6.27316e-05	-0.0861079	10	1.00106	17
15924	361121	6534	TG(22:1_18:1_18:1)+NH4	TG(58:3)+NH4	TG(22:1_18:1_18:1)	C	0.759242	1	TG	triacyl	M+NH4	C61H116N1O6			728.604	728.603	1	859491	18.9712	18.9256	859491	90818.7	5.79042e-05	0.0794728	0	0.989825	7
6563	338617	2548	TG(24:4_17:3_17:3)+NH4	TG(58:10)+NH4	TG(24:4_17:3_17:3)	C	0.213134	1	TG	triacyl	M+NH4	C61H102N1O6			586.54	586.541	1	3.03189e+08	19.822	19.7973	3.03189e+08	4.15906e+07	-0.000444157	-0.757248	2	1.04355	19
14733	313880	5964	TG(29:2_5:0_22:5)+NH4	TG(56:7)+NH4	TG(29:2_5:0_22:5)	C	0.429021	1	TG	triacyl	M+NH4	C59H104N1O6			730.538	730.538	1	8.70628e+07	16.2886	16.3373	8.70628e+07	2.62702e+07	-0.000442451	-0.60565	13	0.776895	29
15870	325197	6481	TG(18:1_20:1_18:2)+NH4	TG(56:4)+NH4	TG(18:1_20:1_18:2)	B	0.935523	1	TG	triacyl	M+NH4	C59H110N1O6			730.538	730.538	1	1.62245e+07	18.0305	18.1664	1.62245e+07	4.23048e+06	-0.000553062	-0.75706	13	1.62245e+07	29
14841	275948	6057	TG(26:1_6:0_22:6)+NH4	TG(54:7)+NH4	TG(26:1_6:0_22:6)	C	0.667135	1	TG	triacyl	M+NH4	C57H100N1O6			732.553	732.554	1	2.20632e+06	20.6722	20.7125	2.20632e+06	348376	-0.000369394	-0.504255	16	1.00577	27
15798	288304	6420	TG(16:0_18:1_20:4)+NH4	TG(54:5)+NH4	TG(16:0_18:1_20:4)	C	0.471823	1	TG	triacyl	M+NH4	C57H104N1O6			732.553	732.554	1	202039	28.9461	29.3449	202039	264719	-0.000734132	-1.00215	16	0.795551	27
15810	296995	6430	TG(30:2_6:0_18:1)+NH4	TG(54:3)+NH4	TG(30:2_6:0_18:1)	C	0.920065	1	TG	triacyl	M+NH4	C57H108N1O6			734.473	734.476	1	337031	14.1053	14.0935	337031	61318.4	-0.00289827	-3.94604	6	0.993496	17
11844	247169	4618	TG(32:2_20:4)+NH4	TG(52:6)+NH4	TG(32:2_20:4)	C	0.216153	1	TG	triacyl	M+NH4	C55H98N1O6			740.522	740.522	1	1.714e+08	16.6265	16.5809	1.714e+08	3.02078e+07	-0.000398884	-0.538652	8	1.714e+08	8
15862	257013	6474	TG(16:1_18:1_18:1)+NH4	TG(52:3)+NH4	TG(16:1_18:1_18:1)	A	0.823579	1	TG	triacyl	M+NH4	C55H104N1O6			330.336	330.337	1	1.4885e+06	3.4171	3.43666	1.4885e+06	178049	-0.000293049	-0.887122	0	1.4885e+06	1
15873	259208	6484	TG(16:0_18:0_18:1)+NH4	TG(52:1)+NH4	TG(16:0_18:0_18:1)	A	1.07634	1	TG	triacyl	M+NH4	C55H108N1O6			740.522	740.522	1	4.65931e+06	18.8262	18.8234	4.65931e+06	648934	-0.000398884	-0.538652	14	4.65931e+06	8
14855	223777	6069	TG(14:0_18:1_18:2)+NH4	TG(50:3)+NH4	TG(14:0_18:1_18:2)	A	0.753688	1	TG	triacyl	M+NH4	C53H100N1O6			331.284	331.284	1	2.9412e+06	24.81	24.7996	2.9412e+06	6.09237e+06	-6.50106e-05	-0.196238	3	0.999903	22
15814	226505	6434	TG(16:0_16:0_18:1)+NH4	TG(50:1)+NH4	TG(16:0_16:0_18:1)	A	1.03431	1	TG	triacyl	M+NH4	C53H104N1O6			750.697	750.697	1	781598	22.2487	22.2466	781598	106893	0.00010285	0.137006	0	781598	7
14728	189438	5960	TG(14:0_16:1_18:1)+NH4	TG(48:2)+NH4	TG(14:0_16:1_18:1)	A	0.914429	1	TG	triacyl	M+NH4	C51H98N1O6			762.506	762.507	1	2.20199e+06	13.0006	13.0818	2.20199e+06	449721	-0.000785979	-1.03078	0	1.02454	21
15790	192573	6413	TG(14:0_16:0_18:0)+NH4	TG(48:0)+NH4	TG(14:0_16:0_18:0)	A	0.967098	1	TG	triacyl	M+NH4	C51H102N1O6			762.527	762.528	1	4.86685e+07	17.8547	17.9327	4.86685e+07	1.03952e+07	-0.000764178	-1.00216	3	4.86685e+07	13
14806	153717	6026	TG(12:0_16:1_18:1)+NH4	TG(46:2)+NH4	TG(12:0_16:1_18:1)	B	0.724554	1	TG	triacyl	M+NH4	C49H94N1O6			780.553	780.554	1	848091	13.8064	13.9307	848091	168785	-0.000449083	-0.575338	21	0.999871	27
15780	157795	6407	TG(14:0_16:0_16:0)+NH4	TG(46:0)+NH4	TG(14:0_16:0_16:0)	A	0.915792	1	TG	triacyl	M+NH4	C49H98N1O6			780.708	780.708	1	455038	22.4635	22.4357	455038	83711	0.00046175	0.591451	19	0.997922	15
14667	126374	5908	TG(14:0_14:0_16:1)+NH4	TG(44:1)+NH4	TG(14:0_14:0_16:1)	A	0.722519	1	TG	triacyl	M+NH4	C47H92N1O6			800.542	800.544	1	888567	17.5116	17.4974	888567	110103	-0.0015576	-1.94568	2	496733	7
14617	107239	5879	TG(8:0_16:0_18:0)+NH4	TG(42:0)+NH4	TG(8:0_16:0_18:0)	B	0.730313	1	TG	triacyl	M+NH4	C45H90N1O6			827.7	827.7	1	5.99943e+06	21.398	21.5532	5.99943e+06	1.94224e+06	6.63605e-05	0.0801745	3	5.99943e+06	12
13826	309510	5616	PS(46:6)+H	PS(46:6)+H	PS(46:6)	C	0.592143	1	PS	diacyl	M+H	C52H91N1O10P1			760.578	760.585	1	1.96735e+06	4.1342	4.18028	1.96735e+06	557505	-0.00722111	-9.49415	22	1.0371	28
11827	240765	4603	PS(20:1_22:6)+H	PS(42:7)+H	PS(20:1_22:6)	A	0.443328	1	PS	diacyl	M+H	C48H81N1O10P1			608.466	608.465	1	584989	13.4472	13.5931	584989	191828	0.000606511	0.996788	1	0.999234	14
12800	240817	5124	PS(42:7)+H	PS(42:7)+H	PS(42:7)	C	0.0284122	1	PS	diacyl	M+H	C48H81N1O10P1			608.524	608.525	1	456150	18.0784	18.0934	456150	173277	-0.00040072	-0.658511	2	1.00023	8
12808	241692	5129	PS(24:6_18:0)+H	PS(42:6)+H	PS(24:6_18:0)	B	0.63025	1	PS	diacyl	M+H	C48H83N1O10P1			796.585	796.585	1	1.68839e+07	16.6464	17.4081	1.68839e+07	5.87926e+06	-0.000425928	-0.534692	14	0.999443	24
12815	247107	5134	PS(24:4_18:0)+H	PS(42:4)+H	PS(24:4_18:0)	B	0.756501	1	PS	diacyl	M+H	C48H87N1O10P1			796.665	796.666	1	2.2589e+06	20.3081	20.3344	2.2589e+06	243644	-0.000769071	-0.965361	0	2.2589e+06	2
13813	254087	5605	PS(18:1_24:1)+H	PS(42:2)+H	PS(18:1_24:1)	A	0.864557	1	PS	diacyl	M+H	C48H91N1O10P1			796.738	796.739	1	7.19354e+06	22.9049	22.9531	7.19354e+06	962742	-0.000507162	-0.636546	1	7.19354e+06	19
14758	256489	5984	PS(24:0_18:1)+H	PS(42:1)+H	PS(24:0_18:1)	A	0.884064	1	PS	diacyl	M+H	C48H93N1O10P1			798.527	798.528	1	2.87565e+06	15.4176	15.4881	2.87565e+06	474071	-0.000550004	-0.688771	6	2.87565e+06	6
10524	204476	4009	PS(18:1_22:6)+H	PS(40:7)+H	PS(18:1_22:6)	A	0.566368	1	PS	diacyl	M+H	C46H77N1O10P1			820.584	820.585	1	2.71259e+06	15.6987	15.9403	2.71259e+06	1.28306e+06	-0.000608226	-0.741209	6	0.638292	25
11163	207888	4241	PS(18:1_22:5)+H	PS(40:6)+H	PS(18:1_22:5)	A	0.604732	1	PS	diacyl	M+H	C46H79N1O10P1			480.308	480.308	1	7.44694e+06	3.91242	3.97554	7.44694e+06	1.31975e+06	-5.03266e-05	-0.10478	4	7.44694e+06	5
11776	208841	4561	PS(18:0_22:5)+H	PS(40:5)+H	PS(18:0_22:5)	A	0.73301	1	PS	diacyl	M+H	C46H81N1O10P1			821.65	821.653	1	1.74032e+06	20.8427	20.8638	1.74032e+06	384837	-0.00303177	-3.68984	0	1.74032e+06	2
13697	215582	5509	PS(18:1_22:1)+H	PS(40:2)+H	PS(18:1_22:1)	A	0.854453	1	PS	diacyl	M+H	C46H87N1O10P1			824.542	824.544	1	731774	16.2573	16.3224	731774	251341	-0.00136332	-1.65343	6	0.412583	6
10536	174003	4020	PS(16:0_22:6)+H	PS(38:6)+H	PS(16:0_22:6)	A	0.578325	1	PS	diacyl	M+H	C44H75N1O10P1			844.679	844.679	1	1.07168e+07	22.4967	21.9471	1.07168e+07	5.08144e+06	-0.000406227	-0.480924	20	1.00349	28
10543	176265	4024	PS(20:4_18:1)+H	PS(38:5)+H	PS(20:4_18:1)	B	0.63129	1	PS	diacyl	M+H	C44H77N1O10P1			494.324	494.324	1	3.01141e+06	3.14177	3.2307	3.01141e+06	778034	-3.54635e-05	-0.0717413	2	3.01141e+06	8
11704	178217	4498	PS(22:4_16:0)+H	PS(38:4)+H	PS(22:4_16:0)	B	0.424103	1	PS	diacyl	M+H	C44H79N1O10P1			359.315	359.316	1	1.54325e+06	17.4272	17.4081	1.54325e+06	167157	-0.000537507	-1.49592	1	1.00487	22
12684	179326	5020	PS(18:0_20:3)+H	PS(38:3)+H	PS(18:0_20:3)	A	0.789829	1	PS	diacyl	M+H	C44H81N1O10P1			844.679	844.679	1	96089	24.3795	24.2689	96089	65136.9	-0.000406227	-0.480924	20	0.222433	28
13760	187468	5562	PS(18:0_20:1)+H	PS(38:1)+H	PS(18:0_20:1)	A	0.702237	1	PS	diacyl	M+H	C44H85N1O10P1			359.316	359.316	1	1.83653e+06	23.151	24.1393	1.83653e+06	5.47975e+06	-5.27776e-05	-0.146883	1	1.00177	22
10526	140963	4010	PS(20:4_16:0)+H	PS(36:4)+H	PS(20:4_16:0)	B	0.553339	1	PS	diacyl	M+H	C42H75N1O10P1			874.654	874.653	1	740351	21.4123	21.4429	740351	213072	0.00116243	1.32902	0	1.00147	13
11850	141943	4623	PS(18:3_18:0)+H	PS(36:3)+H	PS(18:3_18:0)	B	0.463789	1	PS	diacyl	M+H	C42H77N1O10P1			874.785	874.786	1	1.00822e+07	22.8583	22.9082	1.00822e+07	1.7498e+06	-0.000553896	-0.633178	1	1.00822e+07	10
12821	148367	5140	PS(18:1_18:1)+H	PS(36:2)+H	PS(18:1_18:1)	A	0.739753	1	PS	diacyl	M+H	C42H79N1O10P1			630.618	630.618	1	1.01187e+06	20.3553	20.3344	1.01187e+06	172802	-0.000181418	-0.287682	1	1.01187e+06	4
12829	149801	5148	PS(18:0_18:1)+H	PS(36:1)+H	PS(18:0_18:1)	A	0.682289	1	PS	diacyl	M+H	C42H81N1O10P1			510.489	510.488	1	491530	15.9542	15.8779	491530	91734.4	0.000680674	1.33338	1	1.00029	5
11140	119352	4221	PS(16:0_18:2)+H	PS(34:2)+H	PS(16:0_18:2)	A	0.748715	1	PS	diacyl	M+H	C40H75N1O10P1			904.59	904.591	1	2.75792e+06	16.0845	15.9715	2.75792e+06	754389	-0.000716378	-0.791935	14	0.608975	10
12735	120054	5063	PS(16:0_18:1)+H	PS(34:1)+H	PS(16:0_18:1)	A	0.827838	1	PS	diacyl	M+H	C40H77N1O10P1			904.59	904.591	1	1.416e+08	17.0967	17.0348	1.416e+08	2.14855e+07	-0.000716378	-0.791935	14	1.416e+08	10
11128	102975	4210	PS(16:0_16:1)+H	PS(32:1)+H	PS(16:0_16:1)	A	0.668977	1	PS	diacyl	M+H	C38H73N1O10P1			944.765	944.77	1	361982	8.10805	8.38426	361982	256512	-0.00489724	-5.18352	34	1.01059	8
11876	359954	4644	PI(24:6_18:0)+NH4	PI(42:6)+NH4	PI(24:6_18:0)	B	0.544117	1	PI	diacyl	M+NH4	C51H91N1O13P1			766.535	766.538	1	774800	12.8179	12.8674	774800	179390	-0.00301768	-3.93676	10	0.754932	27
12833	360227	5152	PI(24:5_18:0)+NH4	PI(42:5)+NH4	PI(24:5_18:0)	B	0.568698	1	PI	diacyl	M+NH4	C51H93N1O13P1			766.537	766.538	1	1.0226e+06	14.8159	14.777	1.0226e+06	275094	-0.00110648	-1.44348	10	0.768852	27
10610	324487	4085	PI(20:4_20:2)+NH4	PI(40:6)+NH4	PI(20:4_20:2)	B	0.636188	1	PI	diacyl	M+NH4	C49H87N1O13P1			786.527	786.528	1	1.20317e+06	16.7982	16.8281	1.20317e+06	209942	-0.000894092	-1.13676	4	0.31289	7
11873	330185	4643	PI(22:5_18:0)+NH4	PI(40:5)+NH4	PI(22:5_18:0)	B	0.680846	1	PI	diacyl	M+NH4	C49H89N1O13P1			786.6	786.601	1	244047	25.3891	25.4192	244047	82672.4	-0.000291122	-0.370101	40	0.324898	30
12665	331250	5001	PI(22:4_18:0)+NH4	PI(40:4)+NH4	PI(22:4_18:0)	B	0.762789	1	PI	diacyl	M+NH4	C49H91N1O13P1			786.6	786.601	1	278025	26.945	26.9275	278025	173777	-0.00112862	-1.4348	40	0.913844	30
11630	287481	4438	PI(20:6_18:1)+NH4	PI(38:7)+NH4	PI(20:6_18:1)	C	0.106571	1	PI	diacyl	M+NH4	C47H81N1O13P1			810.598	810.601	1	56987.5	28.0743	28.0143	56987.5	20909.5	-0.00250947	-3.09581	22	0.320937	24
9460	289232	3637	PI(20:4_18:2)+NH4	PI(38:6)+NH4	PI(20:4_18:2)	C	0.438406	1	PI	diacyl	M+NH4	C47H83N1O13P1			810.598	810.601	1	52509	29.6087	29.1131	52509	71247.5	-0.00250947	-3.09581	22	0.341863	24
10597	296898	4072	PI(20:4_18:1)+NH4	PI(38:5)+NH4	PI(20:4_18:1)	B	0.640293	1	PI	diacyl	M+NH4	C47H85N1O13P1			810.681	810.682	1	6.18619e+07	20.6748	20.7006	6.18619e+07	8.02876e+06	-0.000463585	-0.571845	0	1.0618	2
11187	297906	4261	PI(38:4)+NH4	PI(38:4)+NH4	PI(38:4)	C	0.863046	1	PI	diacyl	M+NH4	C47H87N1O13P1			810.754	810.755	1	700704	23.0586	23.1024	700704	120232	-0.000452676	-0.558339	1	1.01774	18
11646	297977	4452	PI(20:4_18:0)+NH4	PI(38:4)+NH4	PI(20:4_18:0)	C	0.624427	1	PI	diacyl	M+NH4	C47H87N1O13P1			811.668	811.669	1	6.8839e+07	20.282	20.3646	6.8839e+07	1.57152e+07	-0.00106899	-1.31702	1	1.0037	6
11654	298233	4459	PI(38:3)+NH4	PI(38:3)+NH4	PI(38:3)	C	0.905371	1	PI	diacyl	M+NH4	C47H89N1O13P1			812.52	812.522	1	980941	18.5401	18.4876	980941	117159	-0.00279087	-3.43482	0	980941	7
12623	299058	4964	PI(38:2)+NH4	PI(38:2)+NH4	PI(38:2)	C	0.980011	1	PI	diacyl	M+NH4	C47H91N1O13P1			812.543	812.544	1	3.93076e+06	16.7948	16.9024	3.93076e+06	781940	-0.000685543	-0.8437	2	1.01631	6
10585	257738	4060	PI(20:4_16:0)+NH4	PI(36:4)+NH4	PI(20:4_16:0)	B	0.713451	1	PI	diacyl	M+NH4	C45H83N1O13P1			838.558	838.559	1	1.89268e+06	11.9101	12.0757	1.89268e+06	509678	-0.00103793	-1.23775	2	1.89268e+06	6
6557	262894	2543	PG(22:6_22:6)+NH4	PG(44:12)+NH4	PG(22:6_22:6)	A	0.405477	1	PG	diacyl	M+NH4	C50H79N1O10P1			776.52	776.522	1	2.43992e+06	14.1992	14.3051	2.43992e+06	858438	-0.00231634	-2.98297	6	2.43992e+06	21
8295	264698	3185	PG(22:5_22:6)+NH4	PG(44:11)+NH4	PG(22:5_22:6)	A	0.536738	1	PG	diacyl	M+NH4	C50H81N1O10P1			776.542	776.544	1	4.37463e+06	18.0641	18.1372	4.37463e+06	613239	-0.00113235	-1.45819	12	4.37463e+06	13
9455	267862	3632	PG(22:5_22:5)+NH4	PG(44:10)+NH4	PG(22:5_22:5)	A	0.466049	1	PG	diacyl	M+NH4	C50H83N1O10P1			778.538	778.538	1	7.74936e+06	12.2605	13.2137	7.74936e+06	3.15987e+06	-0.000617022	-0.792538	17	1.00262	25
9405	208810	3595	PG(18:1_22:6)+NH4	PG(40:7)+NH4	PG(18:1_22:6)	A	0.573494	1	PG	diacyl	M+NH4	C46H81N1O10P1			820.738	820.739	1	4.51943e+06	22.5267	22.6248	4.51943e+06	774995	-0.000401733	-0.489477	1	1.08651	11
10537	210160	4021	PG(18:1_22:5)+NH4	PG(40:6)+NH4	PG(18:1_22:5)	A	0.490153	1	PG	diacyl	M+NH4	C46H83N1O10P1			822.527	822.528	1	430178	14.472	14.5166	430178	75694.8	-0.000694477	-0.84432	6	430178	10
3381	213716	1299	PG(18:3_22:2)+NH4	PG(40:5)+NH4	PG(18:3_22:2)	C	0.253728	1	PG	diacyl	M+NH4	C46H85N1O10P1			823.667	823.669	1	746520	21.5631	21.6004	746520	124352	-0.00210159	-2.55149	0	1.05328	11
6535	179252	2530	PG(20:5_18:0)+NH4	PG(38:5)+NH4	PG(20:5_18:0)	C	0.208369	1	PG	diacyl	M+NH4	C44H81N1O10P1			359.315	359.316	1	1.40041e+06	18.9449	18.8526	1.40041e+06	841279	-0.000274704	-0.764519	1	0.900879	22
2421	152426	975	PG(24:1_12:1)+NH4	PG(36:2)+NH4	PG(24:1_12:1)	C	0.224021	1	PG	diacyl	M+NH4	C42H83N1O10P1			876.559	876.56	1	8.87016e+06	14.6049	14.671	8.87016e+06	1.43522e+06	-0.00088866	-1.0138	2	8.87016e+06	10
11141	123917	4222	PG(16:0_18:1)+NH4	PG(34:1)+NH4	PG(16:0_18:1)	C	0.296824	1	PG	diacyl	M+NH4	C40H81N1O10P1			906.6	906.601	1	394285	13.2488	13.2797	394285	75039.5	-0.000564019	-0.622125	0	1.00106	9
11709	179169	4501	PE(42:9)+H	PE(42:9)+H	PE(42:9)	C	0.454924	1	PE	diacyl	M+H	C47H77N1O8P1			807.635	807.637	1	3.00382e+06	20.3224	20.3798	3.00382e+06	576365	-0.00257857	-3.19273	0	3.00382e+06	2
11855	148304	4628	PE(40:8)+H	PE(40:8)+H	PE(40:8)	C	0.539236	1	PE	diacyl	M+H	C45H75N1O8P1			355.284	355.284	1	820862	14.6144	14.6468	820862	257979	-0.000586554	-1.65094	1	0.586397	13
12828	149695	5147	PE(40:7)+H	PE(40:7)+H	PE(40:7)	C	0.642953	1	PE	diacyl	M+H	C45H77N1O8P1			832.584	832.585	1	1.01196e+07	14.7888	15.2328	1.01196e+07	4.34213e+06	-0.000917652	-1.10217	12	47331.8	21
11631	152238	4439	PE(22:5_18:1)+H	PE(40:6)+H	PE(22:5_18:1)	B	0.758935	1	PE	diacyl	M+H	C45H79N1O8P1			832.735	832.739	1	323391	22.4827	22.4672	323391	71899.3	-0.00404034	-4.85186	39	1.03099	10
9403	140938	3593	PE(40:10)+H	PE(40:10)+H	PE(40:10)	C	0.186856	1	PE	diacyl	M+H	C45H71N1O8P1			828.642	828.648	1	563171	3.73656	3.46275	563171	253753	-0.00584001	-7.04763	12	0.997863	30
9302	118014	3531	PE(38:9)+H	PE(38:9)+H	PE(38:9)	C	0.22641	1	PE	diacyl	M+H	C43H69N1O8P1			848.615	848.616	1	1.72446e+06	17.9485	17.9911	1.72446e+06	883457	-0.000992167	-1.16916	2	1.00884	25
11136	120626	4217	PE(22:6_16:0)+H	PE(38:6)+H	PE(22:6_16:0)	B	0.721354	1	PE	diacyl	M+H	C43H75N1O8P1			850.785	850.786	1	2.09216e+07	23.1606	23.2222	2.09216e+07	2.89691e+06	-0.000583951	-0.686366	2	1.13856e+07	17
12741	123842	5069	PE(38:5)+H	PE(38:5)+H	PE(38:5)	C	0.497296	1	PE	diacyl	M+H	C43H77N1O8P1			369.3	369.3	1	1.15722e+06	5.07073	5.05421	1.15722e+06	240848	-0.000111685	-0.302423	0	1.02848	13
13747	128959	5552	PE(18:1_20:1)+H	PE(38:2)+H	PE(18:1_20:1)	A	1.06983	1	PE	diacyl	M+H	C43H83N1O8P1			626.536	626.535	1	390795	10.3595	10.4758	390795	123586	0.000487211	0.777627	0	0.838767	15
10467	102908	3968	PE(36:7)+H	PE(36:7)+H	PE(36:7)	C	0.317028	1	PE	diacyl	M+H	C41H69N1O8P1			884.616	884.616	1	1.2977e+06	15.4271	15.4257	1.2977e+06	222378	-0.000463249	-0.523671	0	0.439629	11
11712	106391	4504	PE(36:5)+H	PE(36:5)+H	PE(36:5)	C	0.417705	1	PE	diacyl	M+H	C41H73N1O8P1			886.633	886.632	1	1.42428e+06	17.4026	17.423	1.42428e+06	632761	0.000603832	0.68104	3	1.01078	15
12666	107084	5002	PE(36:4)+H	PE(36:4)+H	PE(36:4)	C	0.392017	1	PE	diacyl	M+H	C41H75N1O8P1			888.575	888.575	1	256930	11.9949	11.9932	256930	68496.2	-0.000158017	-0.177832	0	0.998925	2
12680	107831	5016	PE(18:1_18:1)+H	PE(36:2)+H	PE(18:1_18:1)	A	1.15567	1	PE	diacyl	M+H	C41H79N1O8P1			888.8	888.801	1	1.04642e+06	23.02	23.07	1.04642e+06	215802	-0.000971966	-1.09357	1	1.04642e+06	10
11661	85806	4466	PE(34:4)+H	PE(34:4)+H	PE(34:4)	C	0.475077	1	PE	diacyl	M+H	C39H71N1O8P1			298.274	298.274	1	4.53057e+07	2.30753	2.22204	4.53057e+07	5.10802e+06	-0.000226868	-0.760603	0	0.825463	2
10392	86449	3916	PE(16:1_18:2)+H	PE(34:3)+H	PE(16:1_18:2)	A	1.00268	1	PE	diacyl	M+H	C39H73N1O8P1			930.606	930.607	1	3.62693e+06	16.8355	16.8876	3.62693e+06	543427	-0.000667473	-0.717244	0	1.0269	7
11667	86858	4469	PE(16:1_18:1)+H	PE(34:2)+H	PE(16:1_18:1)	B	1.28779	1	PE	diacyl	M+H	C39H75N1O8P1			936.646	936.648	1	596172	16.9462	16.9322	596172	110770	-0.00141132	-1.50678	0	596172	8
11668	86927	4469	PE(16:1_18:1)+H	PE(34:2)+H	PE(16:1_18:1)	B	1.28779	1	PE	diacyl	M+H	C39H75N1O8P1			940.679	940.679	1	493956	19.154	19.1301	493956	74532.4	0.000120024	0.127593	0	493956	11
10296	67415	3846	PE(16:1_16:1)+H	PE(32:2)+H	PE(16:1_16:1)	A	0.967418	1	PE	diacyl	M+H	C37H71N1O8P1			654.603	654.603	1	1.24771e+06	21.1455	21.1277	1.24771e+06	252272	-0.000389448	-0.594937	1	1.24771e+06	10
13834	369396	5622	PC(50:8)+H	PC(50:8)+H	PC(50:8)	C	0.855752	1	PC	diacyl	M+H	C58H101N1O8P1			732.553	732.554	1	1.09461e+09	17.2408	17.2296	1.09461e+09	2.69228e+08	-0.000486207	-0.663714	16	0.999427	27
12674	334004	5010	PC(48:9)+H	PC(48:9)+H	PC(48:9)	C	1.23903	1	PC	diacyl	M+H	C56H95N1O8P1			330.264	330.264	1	559256	4.0712	4.06286	559256	188142	-0.000295285	-0.894087	0	0.963009	8
14774	337685	6000	PC(48:7)+H	PC(48:7)+H	PC(48:7)	C	1.4557	1	PC	diacyl	M+H	C56H99N1O8P1			738.506	738.507	1	218660	10.259	10.2471	218660	38244.5	-0.00115331	-1.56168	4	218660	27
14799	341298	6019	PC(48:5)+H	PC(48:5)+H	PC(48:5)	C	1.69901	1	PC	diacyl	M+H	C56H103N1O8P1			738.507	738.507	1	9.78606e+06	14.0089	14.1423	9.78606e+06	1.60265e+06	-0.000145031	-0.196384	4	1.01564	27
14804	342512	6024	PC(48:4)+H	PC(48:4)+H	PC(48:4)	C	0.402859	1	PC	diacyl	M+H	C56H105N1O8P1			738.502	738.507	1	1.85091e+06	17.1737	17.1553	1.85091e+06	670695	-0.00508064	-6.8796	12	1.01441	24
11871	332661	4641	PC(48:11)+H	PC(48:11)+H	PC(48:11)	C	1.59146	1	PC	diacyl	M+H	C56H91N1O8P1			586.541	586.541	1	123726	23.2278	23.1996	123726	22461.3	0.000365486	0.62312	2	0.923319	19
12633	301281	4972	PC(46:9)+H	PC(46:9)+H	PC(46:9)	C	2.19359	1	PC	diacyl	M+H	C54H91N1O8P1			331.284	331.284	1	5.81364e+07	4.58009	4.7909	5.81364e+07	1.28399e+07	-0.000304847	-0.920197	3	1.03836	22
12642	304940	4980	PC(46:8)+H	PC(46:8)+H	PC(46:8)	C	1.71238	1	PC	diacyl	M+H	C54H93N1O8P1			745.523	745.528	1	1.62603e+06	20.7953	20.8184	1.62603e+06	221911	-0.00461356	-6.18831	0	1.62603e+06	2
13827	306951	5617	PC(46:7)+H	PC(46:7)+H	PC(46:7)	C	1.93613	1	PC	diacyl	M+H	C54H95N1O8P1			746.504	746.497	1	1.55326e+06	17.6403	17.661	1.55326e+06	202523	0.00732208	9.80858	12	1.55326e+06	8
13823	307870	5613	PC(46:6)+H	PC(46:6)+H	PC(46:6)	C	1.57435	1	PC	diacyl	M+H	C54H97N1O8P1			331.284	331.284	1	2.95506e+06	7.70322	7.48319	2.95506e+06	1.21143e+06	-0.000304847	-0.920197	3	0.74872	22
14730	310173	5962	PC(46:4)+H	PC(46:4)+H	PC(46:4)	C	2.11512	1	PC	diacyl	M+H	C54H101N1O8P1			331.284	331.284	1	1.38783e+06	9.24704	9.26359	1.38783e+06	191393	-0.000144663	-0.436674	3	0.322985	22
15855	311531	6467	PC(46:4)+H	PC(46:4)+H	PC(46:4)	C	0.63912	1	PC	diacyl	M+H	C54H101N1O8P1			331.284	331.284	1	2.72094e+06	10.7829	11.5374	2.72094e+06	2.42321e+06	-0.000144663	-0.436674	3	0.745836	22
9459	298137	3636	PC(46:12)+H	PC(46:12)+H	PC(46:12)	C	1.72077	1	PC	diacyl	M+H	C54H85N1O8P1			742.649	742.65	1	583622	22.8846	22.8756	583622	71664.3	-0.000291756	-0.392858	0	583622	7
10594	298934	4069	PC(46:11)+H	PC(46:11)+H	PC(46:11)	C	1.62425	1	PC	diacyl	M+H	C54H87N1O8P1			744.554	744.554	1	1.71633e+08	19.0818	18.843	1.71633e+08	4.07932e+07	4.89307e-05	0.0657182	3	1.58789e+07	14
11184	262952	4259	PC(44:9)+H	PC(44:9)+H	PC(44:9)	C	1.56727	1	PC	diacyl	M+H	C52H87N1O8P1			758.473	758.476	1	248990	13.0149	13.0158	248990	30915.9	-0.00251416	-3.31475	2	248990	12
11857	264761	4629	PC(44:8)+H	PC(44:8)+H	PC(44:8)	C	1.95058	1	PC	diacyl	M+H	C52H89N1O8P1			758.569	758.569	1	7.18775e+08	17.652	17.4974	7.18775e+08	2.28604e+08	-0.000812234	-1.07074	30	0.997974	29
12581	267950	4926	PC(26:7_18:0)+H	PC(44:7)+H	PC(26:7_18:0)	C	2.17744	1	PC	diacyl	M+H	C52H91N1O8P1			758.569	758.569	1	1.42113e+08	17.9709	18.0934	1.42113e+08	5.39483e+07	-0.000812234	-1.07074	30	0.199148	29
13817	269920	5608	PC(44:5)+H	PC(44:5)+H	PC(44:5)	C	2.38333	1	PC	diacyl	M+H	C52H95N1O8P1			758.569	758.569	1	1.57392e+07	19.5441	19.4221	1.57392e+07	4.83842e+06	-0.000812234	-1.07074	30	0.708718	29
14838	274847	6054	PC(44:4)+H	PC(44:4)+H	PC(44:4)	C	1.54183	1	PC	diacyl	M+H	C52H97N1O8P1			758.569	758.569	1	132722	26.8341	27.0757	132722	211093	-6.80597e-05	-0.089721	30	1.0003	29
14846	280995	6061	PC(44:3)+H	PC(44:3)+H	PC(44:3)	C	1.54183	1	PC	diacyl	M+H	C52H99N1O8P1			759.638	759.637	1	1.66169e+07	20.3844	20.4208	1.66169e+07	3.26832e+06	0.000472983	0.622642	2	1.66169e+07	12
8294	258116	3184	PC(44:12)+H	PC(44:12)+H	PC(44:12)	C	1.59682	1	PC	diacyl	M+H	C52H81N1O8P1			756.553	756.554	1	3.90844e+06	18.4068	18.2978	3.90844e+06	760877	-0.000669592	-0.885055	14	0.434136	17
11848	258317	4622	PC(44:12)+H	PC(44:12)+H	PC(44:12)	C	0.49598	1	PC	diacyl	M+H	C52H81N1O8P1			756.634	756.635	1	1.74155e+06	19.958	19.9411	1.74155e+06	173818	-0.00111115	-1.46854	0	1.74155e+06	7
9458	259833	3635	PC(44:11)+H	PC(44:11)+H	PC(44:11)	C	1.60807	1	PC	diacyl	M+H	C52H83N1O8P1			757.623	757.622	1	3.81972e+06	19.2892	19.3491	3.81972e+06	1.01885e+06	0.000874877	1.15477	3	3.81972e+06	12
10583	260981	4058	PC(44:10)+H	PC(44:10)+H	PC(44:10)	C	1.46581	1	PC	diacyl	M+H	C52H85N1O8P1			454.293	454.293	1	6.36947e+06	3.81222	3.86602	6.36947e+06	839658	-0.000201702	-0.443991	2	6.36947e+06	12
16753	289294	6784	PC(44:1)+H	PC(44:1)+H	PC(44:1)	C	0.271864	1	PC	diacyl	M+H	C52H103N1O8P1			760.512	760.512	1	2.09664e+06	15.8917	15.9715	2.09664e+06	675017	-0.000119086	-0.156587	2	1.00337	8
10576	235157	4053	PC(42:9)+H	PC(42:9)+H	PC(42:9)	C	1.57362	1	PC	diacyl	M+H	C50H83N1O8P1			770.569	770.569	1	9.19669e+06	16.3343	16.5009	9.19669e+06	2.68714e+06	-0.000928252	-1.20463	12	1.00006	17
11164	237200	4242	PC(42:8)+H	PC(42:8)+H	PC(42:8)	C	1.57952	1	PC	diacyl	M+H	C50H85N1O8P1			772.584	772.585	1	3.28445e+07	19.8027	19.8957	3.28445e+07	6.56458e+06	-0.000812664	-1.05188	4	1.00157	14
11820	239841	4597	PC(42:7)+H	PC(42:7)+H	PC(42:7)	C	1.57432	1	PC	diacyl	M+H	C50H87N1O8P1			772.695	772.697	1	212226	23.5475	23.5398	212226	25445.2	-0.00166095	-2.14955	0	212226	5
12801	241237	5125	PC(42:6)+H	PC(42:6)+H	PC(42:6)	C	1.52447	1	PC	diacyl	M+H	C50H89N1O8P1			773.654	773.653	1	2.69259e+06	20.8817	20.8638	2.69259e+06	529987	0.000871318	1.12624	5	2.69259e+06	12
13806	242321	5599	PC(42:4)+H	PC(42:4)+H	PC(42:4)	C	1.52414	1	PC	diacyl	M+H	C50H93N1O8P1			774.6	774.601	1	752352	21.4701	21.4271	752352	178059	-0.000727875	-0.939677	16	0.0587165	27
14735	248186	5966	PC(42:2)+H	PC(42:2)+H	PC(42:2)	C	1	1	PC	diacyl	M+H	C50H97N1O8P1			774.601	774.601	1	69888.9	27.131	26.6805	69888.9	37019.3	0.000217993	0.281427	16	0.688608	27
8292	226548	3182	PC(42:11)+H	PC(42:11)+H	PC(42:11)	C	1.78229	1	PC	diacyl	M+H	C50H79N1O8P1			766.538	766.538	1	6.14669e+06	18.8239	18.7942	6.14669e+06	1.2689e+06	-0.000104802	-0.136721	14	0.999785	24
9449	226639	3626	PC(42:11)+H	PC(42:11)+H	PC(42:11)	C	0.949722	1	PC	diacyl	M+H	C50H79N1O8P1			766.563	766.559	1	2.34133e+06	15.8414	15.722	2.34133e+06	751696	0.00399288	5.20883	18	0.99978	6
10568	226693	4046	PC(42:11)+H	PC(42:11)+H	PC(42:11)	C	1.05971	1	PC	diacyl	M+H	C50H79N1O8P1			594.581	594.582	1	478278	20.5067	20.4705	478278	47758.3	-0.000745655	-1.25408	1	0.992562	5
9439	231023	3620	PC(42:10)+H	PC(42:10)+H	PC(42:10)	C	1.56635	1	PC	diacyl	M+H	C50H81N1O8P1			766.692	766.692	1	919723	22.2073	22.2466	919723	154700	-8.13534e-06	-0.010611	1	919723	15
11804	231116	4586	PC(42:10)+H	PC(42:10)+H	PC(42:10)	C	0.888503	1	PC	diacyl	M+H	C50H81N1O8P1			770.568	770.569	1	374692	14.6643	14.6306	374692	91916	-0.00162687	-2.11126	12	0.999256	17
16747	254149	6783	PC(42:1)+H	PC(42:1)+H	PC(42:1)	C	0.604799	1	PC	diacyl	M+H	C50H99N1O8P1			775.546	775.548	1	404040	15.925	15.722	404040	116280	-0.00283078	-3.65004	2	1.00799	5
10499	193942	3991	PC(40:9)+H	PC(40:9)+H	PC(40:9)	C	1.21174	1	PC	diacyl	M+H	C48H79N1O8P1			470.383	470.384	1	526184	6.00068	6.01263	526184	88413.9	-0.000567699	-1.20688	0	1.00762	7
10513	203163	4002	PC(40:7)+H	PC(40:7)+H	PC(40:7)	C	1.42114	1	PC	diacyl	M+H	C48H83N1O8P1			792.553	792.554	1	9.20839e+06	16.4606	16.4711	9.20839e+06	3.26439e+06	-0.000882076	-1.11295	0	0.984123	18
11758	204602	4547	PC(18:0_22:6)+H	PC(40:6)+H	PC(18:0_22:6)	C	1.388	1	PC	diacyl	M+H	C48H85N1O8P1			792.553	792.554	1	1.72162e+08	17.9732	17.7779	1.72162e+08	2.27955e+07	-0.000882076	-1.11295	6	1.72162e+08	25
12736	204782	5064	PC(40:6)+H	PC(40:6)+H	PC(40:6)	C	1.58128	1	PC	diacyl	M+H	C48H85N1O8P1			792.576	792.575	1	3.55982e+06	2.95207	2.91614	3.55982e+06	658518	0.00154087	1.94414	16	1.00378	10
12742	208023	5070	PC(22:5_18:0)+H	PC(40:5)+H	PC(22:5_18:0)	C	1.47765	1	PC	diacyl	M+H	C48H87N1O8P1			606.45	606.449	1	595658	10.5541	10.6881	595658	249508	0.000275155	0.453714	1	1.00455	8
12751	208909	5079	PC(40:4)+H	PC(40:4)+H	PC(40:4)	C	1.58562	1	PC	diacyl	M+H	C48H89N1O8P1			792.707	792.708	1	1.26569e+06	22.212	22.2781	1.26569e+06	239235	-0.000207545	-0.261817	1	1.26569e+06	11
14837	213801	6053	PC(40:2)+H	PC(40:2)+H	PC(40:2)	C	0.978991	1	PC	diacyl	M+H	C48H93N1O8P1			794.569	794.569	1	195706	15.0845	15.1351	195706	40724.6	-0.000797851	-1.00413	10	0.995727	27
9365	192595	3572	PC(40:10)+H	PC(40:10)+H	PC(40:10)	C	1.19377	1	PC	diacyl	M+H	C48H77N1O8P1			790.558	790.559	1	8.92583e+07	19.1785	19.2799	8.92583e+07	1.5001e+07	-0.00109163	-1.38083	2	8.92583e+07	13
14845	215631	6060	PC(40:1)+H	PC(40:1)+H	PC(40:1)	C	2.27321	1	PC	diacyl	M+H	C48H95N1O8P1			794.569	794.569	1	3.40994e+07	18.2915	18.4584	3.40994e+07	2.0303e+07	-0.000647885	-0.815391	10	1.00875	27
15802	217231	6422	PC(40:1)+H	PC(40:1)+H	PC(40:1)	C	1.12087	1	PC	diacyl	M+H	C48H95N1O8P1			606.619	606.618	1	650669	20.9975	20.9701	650669	90736	0.000966661	1.59352	3	650669	2
9293	170391	3525	PC(38:7)+H	PC(38:7)+H	PC(38:7)	C	1.46931	1	PC	diacyl	M+H	C46H79N1O8P1			813.684	813.684	1	816205	23.2536	23.1996	816205	271087	-2.22722e-05	-0.027372	2	1.0159	12
11143	172082	4224	PC(38:6)+H	PC(38:6)+H	PC(38:6)	C	1.57409	1	PC	diacyl	M+H	C46H81N1O8P1			813.686	813.684	1	189224	24.8195	24.93	189224	74144.8	0.00175903	2.16181	2	0.132134	12
11684	172218	4482	PC(38:6)+H	PC(38:6)+H	PC(38:6)	C	1.68742	1	PC	diacyl	M+H	C46H81N1O8P1			814.537	814.538	1	314337	13.9194	13.9145	314337	55877.8	-0.00138387	-1.69896	0	314337	14
11691	174231	4486	PC(38:5)+H	PC(38:5)+H	PC(38:5)	C	1.58547	1	PC	diacyl	M+H	C46H83N1O8P1			814.535	814.538	1	940158	17.3562	17.3338	940158	87998	-0.00327395	-4.01939	4	1.06808	10
14870	174412	6080	PC(38:5)+H	PC(38:5)+H	PC(38:5)	C	1.30667	1	PC	diacyl	M+H	C46H83N1O8P1			814.559	814.559	1	319105	8.34575	8.30609	319105	64213.3	-0.000718046	-0.881514	14	1.03095	7
12660	176325	4996	PC(20:4_18:0)+H	PC(38:4)+H	PC(20:4_18:0)	C	2.02556	1	PC	diacyl	M+H	C46H85N1O8P1			814.558	814.559	1	3.24403e+07	18.2938	18.3587	3.24403e+07	7.93825e+06	-0.00095674	-1.17455	2	3.24403e+07	7
12662	176584	4998	PC(38:4)+H	PC(38:4)+H	PC(38:4)	C	1.58614	1	PC	diacyl	M+H	C46H85N1O8P1			814.638	814.632	1	155279	13.4109	13.4117	155279	33099.6	0.00642762	7.89021	19	0.587196	31
17799	177130	7080	PC(38:4)+H	PC(38:4)+H	PC(38:4)	C	0.602572	1	PC	diacyl	M+H	C46H85N1O8P1			814.631	814.632	1	1.65943e+08	20.0386	20.1226	1.65943e+08	4.39163e+07	-0.000970574	-1.19142	19	0.998515	31
17798	177403	7080	PC(38:4)+H	PC(38:4)+H	PC(38:4)	C	0.539232	1	PC	diacyl	M+H	C46H85N1O8P1			814.632	814.632	1	68977.4	26.4717	26.9604	68977.4	94608.6	0.000336231	0.412739	19	0.840403	31
18755	177676	7350	PC(38:4)+H	PC(38:4)+H	PC(38:4)	C	0.55845	1	PC	diacyl	M+H	C46H85N1O8P1			815.7	815.7	1	7.4364e+07	21.7477	21.8841	7.4364e+07	2.30992e+07	-0.000482556	-0.591585	2	2.78252e+06	12
12676	178330	5012	PC(38:3)+H	PC(38:3)+H	PC(38:3)	C	2.35505	1	PC	diacyl	M+H	C46H87N1O8P1			816.648	816.648	1	4.75278e+07	21.5919	21.1119	4.75278e+07	1.46029e+07	-9.07034e-05	-0.111068	22	1.25918e+07	28
9322	179593	3546	PC(38:2)+H	PC(38:2)+H	PC(38:2)	C	0.889475	1	PC	diacyl	M+H	C46H89N1O8P1			480.308	480.308	1	2.08898e+06	3.91242	3.73448	2.08898e+06	370211	-5.03266e-05	-0.10478	4	2.08898e+06	5
13755	180250	5558	PC(38:2)+H	PC(38:2)+H	PC(38:2)	C	0.976065	1	PC	diacyl	M+H	C46H89N1O8P1			818.569	818.569	1	2.16978e+06	14.2998	14.5004	2.16978e+06	860761	-0.000571414	-0.698064	2	1.01073	21
17795	180907	7078	PC(38:2)+H	PC(38:2)+H	PC(38:2)	C	0.561616	1	PC	diacyl	M+H	C46H89N1O8P1			818.568	818.569	1	3.37806e+06	17.0275	17.0809	3.37806e+06	1.07273e+06	-0.00159703	-1.951	2	1.00523	21
14911	185651	6113	PC(38:1)+H	PC(38:1)+H	PC(38:1)	C	0.967968	1	PC	diacyl	M+H	C46H91N1O8P1			818.589	818.591	1	2.35746e+06	20.1865	20.1982	2.35746e+06	671875	-0.00163131	-1.99283	2	1.00123	13
10479	133550	3978	PC(36:7)+H	PC(36:7)+H	PC(36:7)	C	1.17561	1	PC	diacyl	M+H	C44H75N1O8P1			839.7	839.7	1	6.43066e+06	21.0726	21.1277	6.43066e+06	1.60009e+06	-0.00035758	-0.425842	0	6.43066e+06	6
9377	134927	3577	PC(36:6)+H	PC(36:6)+H	PC(36:6)	C	1.67502	1	PC	diacyl	M+H	C44H77N1O8P1			839.703	839.7	1	380487	22.8339	22.7946	380487	77359.4	0.00303754	3.6174	0	380487	6
8155	136810	3100	PC(36:5)+H	PC(36:5)+H	PC(36:5)	C	0.975413	1	PC	diacyl	M+H	C44H79N1O8P1			840.574	840.575	1	598799	13.8111	13.9307	598799	117391	-0.000670611	-0.7978	0	598799	6
10504	136925	3995	PC(36:5)+H	PC(36:5)+H	PC(36:5)	C	1.98101	1	PC	diacyl	M+H	C44H79N1O8P1			359.316	359.316	1	1.71177e+06	9.37729	9.5718	1.71177e+06	781010	8.09276e-05	0.225227	1	0.789713	22
11841	139729	4615	PC(36:4)+H	PC(36:4)+H	PC(36:4)	C	1.57522	1	PC	diacyl	M+H	C44H81N1O8P1			359.316	359.316	1	2.09902e+06	10.9311	10.9984	2.09902e+06	1.26659e+06	8.09276e-05	0.225227	1	1.01024	22
12806	139892	5127	PC(36:4)+H	PC(36:4)+H	PC(36:4)	C	2.44879	1	PC	diacyl	M+H	C44H81N1O8P1			618.526	618.524	1	1.17605e+06	6.62057	6.67066	1.17605e+06	123869	0.00174383	2.81934	0	1.17605e+06	2
15752	140055	6395	PC(36:4)+H	PC(36:4)+H	PC(36:4)	C	1.18027	1	PC	diacyl	M+H	C44H81N1O8P1			618.581	618.582	1	1.37568e+06	18.5065	18.5022	1.37568e+06	199107	-0.000880462	-1.42335	0	0.992977	5
15756	140218	6395	PC(36:4)+H	PC(36:4)+H	PC(36:4)	C	0.884063	1	PC	diacyl	M+H	C44H81N1O8P1			359.316	359.316	1	824766	12.4828	12.488	824766	383786	8.09276e-05	0.225227	1	0.378776	22
17779	140381	7070	PC(36:4)+H	PC(36:4)+H	PC(36:4)	C	0.580417	1	PC	diacyl	M+H	C44H81N1O8P1			618.619	618.618	1	408653	21.4796	21.4271	408653	62749.9	0.000175138	0.283111	1	408653	10
18751	140544	7348	PC(36:4)+H	PC(36:4)+H	PC(36:4)	C	0.461077	1	PC	diacyl	M+H	C44H81N1O8P1			492.478	492.478	1	1.44435e+06	15.8509	15.8935	1.44435e+06	241316	0.000341852	0.694147	2	1.02407	9
12813	141050	5132	PC(36:3)+H	PC(36:3)+H	PC(36:3)	C	1.57218	1	PC	diacyl	M+H	C44H83N1O8P1			842.589	842.591	1	668526	3.73179	3.68453	668526	92235.7	-0.00185234	-2.19839	14	668526	7
16736	141966	6779	PC(36:2)+H	PC(36:2)+H	PC(36:2)	C	1.05204	1	PC	diacyl	M+H	C44H85N1O8P1			842.663	842.663	1	2.05675e+07	20.9754	21.1223	2.05675e+07	5.55023e+06	-0.000572164	-0.678994	18	2.05675e+07	29
17785	142369	7072	PC(36:2)+H	PC(36:2)+H	PC(36:2)	C	0.542522	1	PC	diacyl	M+H	C44H85N1O8P1			359.315	359.316	1	833045	14.0412	13.7843	833045	521093	-0.000177128	-0.49296	1	0.773133	22
18754	142772	7349	PC(36:2)+H	PC(36:2)+H	PC(36:2)	C	0.370454	1	PC	diacyl	M+H	C44H85N1O8P1			359.315	359.316	1	805862	15.7426	15.7064	805862	120667	-0.000607303	-1.69016	1	0.524014	22
16738	148390	6780	PC(36:1)+H	PC(36:1)+H	PC(36:1)	C	1.21954	1	PC	diacyl	M+H	C44H87N1O8P1			844.583	844.585	1	384437	14.8254	14.8747	384437	113393	-0.00204401	-2.42014	0	0.764891	16
14797	150184	6018	PC(36:0)+H	PC(36:0)+H	PC(36:0)	C	0.949676	1	PC	diacyl	M+H	C44H89N1O8P1			844.606	844.606	1	2.1136e+06	20.1668	20.2285	2.1136e+06	773479	1.53294e-05	0.0181497	2	1.00408	9
10316	112872	3858	PC(34:6)+H	PC(34:6)+H	PC(34:6)	C	1.11332	1	PC	diacyl	M+H	C42H73N1O8P1			862.624	862.625	1	485416	14.9997	15.0049	485416	97990.3	-0.00106907	-1.23932	0	1.07033	5
9262	115607	3500	PC(34:5)+H	PC(34:5)+H	PC(34:5)	C	1.44251	1	PC	diacyl	M+H	C42H75N1O8P1			862.631	862.625	1	2.99364e+06	16.6096	16.6496	2.99364e+06	560809	0.00566443	6.56649	0	2.99364e+06	5
11746	115761	4537	PC(34:5)+H	PC(34:5)+H	PC(34:5)	C	1.60252	1	PC	diacyl	M+H	C42H75N1O8P1			862.631	862.632	1	1.34904e+07	18.6015	18.5752	1.34904e+07	5.75431e+06	-0.000939311	-1.08889	8	1.01758	25
12710	117648	5042	PC(34:3)+H	PC(34:3)+H	PC(34:3)	C	1.35002	1	PC	diacyl	M+H	C42H79N1O8P1			864.574	864.575	1	3.09417e+06	18.0688	17.8743	3.09417e+06	1.07943e+06	-0.000773564	-0.894733	0	0.997871	10
11770	118029	4556	PC(34:2)+H	PC(34:2)+H	PC(34:2)	C	1.69573	1	PC	diacyl	M+H	C42H81N1O8P1			866.663	866.663	1	9.65771e+06	20.2106	20.4403	9.65771e+06	3.94396e+06	-0.000827335	-0.954621	20	1.01507	24
12716	118249	5048	PC(34:2)+H	PC(34:2)+H	PC(34:2)	C	0.966645	1	PC	diacyl	M+H	C42H81N1O8P1			867.518	867.517	1	208982	8.28603	8.22792	208982	22052	0.00118064	1.36094	1	208982	1
12717	118469	5049	PC(34:2)+H	PC(34:2)+H	PC(34:2)	C	1.42563	1	PC	diacyl	M+H	C42H81N1O8P1			628.551	628.551	1	9.46722e+06	14.5508	14.6306	9.46722e+06	1.85415e+06	-0.000298644	-0.47513	0	1.00784	18
17770	118689	7066	PC(34:2)+H	PC(34:2)+H	PC(34:2)	C	1.03187	1	PC	diacyl	M+H	C42H81N1O8P1			628.551	628.551	1	988295	16.1949	16.1588	988295	202685	-0.000298644	-0.47513	0	1.07281	18
3362	119426	1287	PC(34:1)+H	PC(34:1)+H	PC(34:1)	C	0.0795422	1	PC	diacyl	M+H	C42H83N1O8P1			868.604	868.606	1	1.71105e+06	19.5226	19.5681	1.71105e+06	441109	-0.0017771	-2.04593	0	1.01835	6
12728	119465	5057	PC(34:1)+H	PC(34:1)+H	PC(34:1)	C	0.92237	1	PC	diacyl	M+H	C42H83N1O8P1			868.747	868.739	1	213135	16.228	16.1886	213135	108024	0.00787303	9.06259	51	1.00156	5
13725	119514	5534	PC(34:1)+H	PC(34:1)+H	PC(34:1)	C	0.969652	1	PC	diacyl	M+H	C42H83N1O8P1			870.694	870.695	1	9.83043e+06	21.6995	21.8999	9.83043e+06	4.51675e+06	-0.00112956	-1.29731	16	1.00443	29
13726	119563	5534	PC(34:1)+H	PC(34:1)+H	PC(34:1)	C	0.968294	1	PC	diacyl	M+H	C42H83N1O8P1			872.637	872.638	1	1.81789e+06	20.8095	20.8487	1.81789e+06	477637	-0.000505733	-0.579545	0	1.81789e+06	8
14661	119612	5905	PC(34:1)+H	PC(34:1)+H	PC(34:1)	C	0.973502	1	PC	diacyl	M+H	C42H83N1O8P1			872.71	872.71	1	189465	24.7737	24.7669	189465	38056.6	-0.00051656	-0.591902	15	0.505671	27
10449	101437	3957	PC(32:3)+H	PC(32:3)+H	PC(32:3)	C	1.56687	1	PC	diacyl	M+H	C40H75N1O8P1			898.552	898.544	1	1.0525e+06	16.7601	16.7835	1.0525e+06	199759	0.00790756	8.80041	10	0.996291	8
10459	101829	3962	PC(32:2)+H	PC(32:2)+H	PC(32:2)	C	0.975052	1	PC	diacyl	M+H	C40H77N1O8P1			898.787	898.786	1	4.00994e+06	22.7592	22.7946	4.00994e+06	1.06402e+06	0.00123454	1.37357	72	0.99993	7
11693	101933	4488	PC(32:2)+H	PC(32:2)+H	PC(32:2)	C	0.972229	1	PC	diacyl	M+H	C40H77N1O8P1			900.56	900.56	1	146502	12.5161	12.554	146502	70363.3	-0.000108141	-0.120082	12	1.02089	8
12626	102037	4966	PC(32:2)+H	PC(32:2)+H	PC(32:2)	C	1.81919	1	PC	diacyl	M+H	C40H77N1O8P1			900.743	900.742	1	177424	25.2634	24.9463	177424	110598	0.00146701	1.62867	5	0.107758	27
2412	102489	966	PC(32:1)+H	PC(32:1)+H	PC(32:1)	C	0.0224431	1	PC	diacyl	M+H	C40H79N1O8P1			634.65	634.65	1	1.9247e+06	21.4987	21.5374	1.9247e+06	302542	-0.000135622	-0.213696	2	1.00242	2
11702	102534	4497	PC(32:1)+H	PC(32:1)+H	PC(32:1)	C	0.961446	1	PC	diacyl	M+H	C40H79N1O8P1			520.509	520.509	1	700814	14.9515	14.9886	700814	127999	0.000637599	1.22495	1	1.02931	9
12644	102579	4981	PC(32:1)+H	PC(32:1)+H	PC(32:1)	C	0.963256	1	PC	diacyl	M+H	C40H79N1O8P1			636.556	636.556	1	5.52989e+06	19.1011	19.2469	5.52989e+06	1.39202e+06	0.000262	0.41159	1	1.00816	8
13667	102624	5486	PC(32:1)+H	PC(32:1)+H	PC(32:1)	C	0.966027	1	PC	diacyl	M+H	C40H79N1O8P1			520.509	520.509	1	8.04627e+06	17.0872	17.1887	8.04627e+06	1.1702e+06	-3.25563e-05	-0.062547	1	8.04627e+06	9
18734	102669	7339	PC(32:1)+H	PC(32:1)+H	PC(32:1)	C	0.486518	1	PC	diacyl	M+H	C40H79N1O8P1			902.575	902.575	1	1.42466e+07	14.5267	14.7353	1.42466e+07	3.8168e+06	-0.000395726	-0.438441	2	1.42466e+07	7
14596	103349	5868	PC(32:0)+H	PC(32:0)+H	PC(32:0)	C	2.44284	1	PC	diacyl	M+H	C40H81N1O8P1			902.816	902.817	1	9.41442e+06	23.1483	23.2158	9.41442e+06	1.452e+06	-0.00073086	-0.809533	64	9.41442e+06	10
17763	103761	7063	PC(32:0)+H	PC(32:0)+H	PC(32:0)	C	0.510628	1	PC	diacyl	M+H	C40H81N1O8P1			520.509	520.509	1	2.08698e+07	19.8273	19.926	2.08698e+07	2.79366e+06	-3.25563e-05	-0.062547	3	333527	9
7989	79980	3010	PC(30:3)+H	PC(30:3)+H	PC(30:3)	C	1.48189	1	PC	diacyl	M+H	C38H71N1O8P1			958.879	958.88	1	301292	23.6991	23.7018	301292	62279.2	-0.000804367	-0.83886	47	1.04642	10
10351	81388	3883	PC(30:2)+H	PC(30:2)+H	PC(30:2)	C	0.983207	1	PC	diacyl	M+H	C38H73N1O8P1			962.754	962.757	1	336099	9.49849	9.44203	336099	49752.2	-0.003732	-3.87637	0	336099	27
11114	82335	4197	PC(30:1)+H	PC(30:1)+H	PC(30:1)	C	0.97849	1	PC	diacyl	M+H	C38H75N1O8P1			970.72	970.726	1	614312	19.6649	19.6537	614312	124244	-0.0063399	-6.53109	0	614312	14
12556	82426	4904	PC(30:1)+H	PC(30:1)+H	PC(30:1)	C	2.34491	1	PC	diacyl	M+H	C38H75N1O8P1			972.734	972.735	1	4.20266e+06	20.4209	20.4705	4.20266e+06	627602	-0.00085487	-0.878831	0	4.20266e+06	2
11641	82912	4448	PC(30:0)+H	PC(30:0)+H	PC(30:0)	C	0.981357	1	PC	diacyl	M+H	C38H77N1O8P1			536.504	536.504	1	1.66112e+06	11.6443	11.6844	1.66112e+06	288156	0.000141335	0.263436	4	0.641324	9
12562	83115	4908	PC(30:0)+H	PC(30:0)+H	PC(30:0)	C	0.978459	1	PC	diacyl	M+H	C38H77N1O8P1			536.504	536.504	1	5.91984e+06	13.8242	13.8555	5.91984e+06	861242	0.000141547	0.263831	4	5.91984e+06	9
13651	83318	5473	PC(30:0)+H	PC(30:0)+H	PC(30:0)	C	0.950971	1	PC	diacyl	M+H	C38H77N1O8P1			536.504	536.504	1	926778	15.8604	15.8779	926778	167346	0.000141547	0.263831	1	926778	9
17758	83521	7061	PC(30:0)+H	PC(30:0)+H	PC(30:0)	C	0.561483	1	PC	diacyl	M+H	C38H77N1O8P1			974.749	974.75	1	1.31859e+06	21.0892	21.1006	1.31859e+06	196005	-0.000924263	-0.948204	0	1.31859e+06	5
18741	83724	7341	PC(30:0)+H	PC(30:0)+H	PC(30:0)	C	1.01587	1	PC	diacyl	M+H	C38H77N1O8P1			646.613	646.613	1	4.10385e+06	20.388	20.4251	4.10385e+06	630577	2.6827e-06	0.00414884	0	0.999036	5
18738	83927	7341	PC(30:0)+H	PC(30:0)+H	PC(30:0)	C	1.01587	1	PC	diacyl	M+H	C38H77N1O8P1			980.863	980.864	1	549702	23.2632	23.2806	549702	128758	-0.00140304	-1.43041	55	0.996715	5
9236	59975	3482	PC(28:1)+H	PC(28:1)+H	PC(28:1)	C	2.41478	1	PC	diacyl	M+H	C36H71N1O8P1			662.475	662.476	1	608287	14.6548	14.6468	608287	226943	-0.000314453	-0.474663	4	1.02897	27
10253	62183	3818	PC(28:0)+H	PC(28:0)+H	PC(28:0)	C	1.95337	1	PC	diacyl	M+H	C36H73N1O8P1			662.571	662.572	1	3.97894e+06	19.4306	19.4951	3.97894e+06	578936	-0.000375051	-0.566053	1	1.02332	5
11112	62271	4195	PC(28:0)+H	PC(28:0)+H	PC(28:0)	C	0.978143	1	PC	diacyl	M+H	C36H73N1O8P1			550.387	550.387	1	2.70338e+06	5.43741	5.52989	2.70338e+06	797430	0.000109893	0.199665	3	2.70338e+06	8
9141	40083	3426	PC(26:0)+H	PC(26:0)+H	PC(26:0)	C	2.76975	1	PC	diacyl	M+H	C34H69N1O8P1			676.66	676.66	1	811561	21.63	21.6477	811561	122193	0.000174532	0.257931	0	811561	9
10203	990	3792	MG(24:0)+H	MG(24:0)+H	MG(24:0)	A	0.870913	1	MG	monoacyl	M+H	C27H55O4			692.559	692.559	1	5.62284e+06	18.7062	18.765	5.62284e+06	1.06199e+06	-0.000159213	-0.229891	0	5.62284e+06	14
8977	674	3322	MG(22:0)+H	MG(22:0)+H	MG(22:0)	A	0.666818	1	MG	monoacyl	M+H	C25H51O4			576.572	576.571	1	469041	20.4609	20.4554	469041	67921.4	0.000248498	0.430992	1	469041	9
6871	316	2632	MG(20:0)+H	MG(20:0)+H	MG(20:0)	A	0.801016	1	MG	monoacyl	M+H	C23H47O4			703.575	703.575	1	1.94939e+06	19.883	19.8655	1.94939e+06	231574	-0.000348001	-0.494617	3	1.01397	12
6870	317	2632	MG(20:0)+H	MG(20:0)+H	MG(20:0)	A	0.432186	1	MG	monoacyl	M+H	C23H47O4			703.575	703.575	1	435622	21.6109	21.6162	435622	50317.5	5.80924e-05	0.0825675	3	0.231574	12
1847	198	503	MG(18:2)+H	MG(18:2)+H	MG(18:2)	C	0.608063	1	MG	monoacyl	M+H	C21H39O4			706.538	706.538	1	6.65954e+06	18.5166	18.5022	6.65954e+06	2.47555e+06	-0.000339302	-0.480231	12	0.326448	19
10063	200	3732	MG(18:2)+H	MG(18:2)+H	MG(18:2)	C	0.537824	1	MG	monoacyl	M+H	C21H39O4			706.538	706.538	1	839787	20.4114	20.3798	839787	299756	-0.000367035	-0.519483	12	0.339849	19
1856	205	509	MG(18:1)+H	MG(18:1)+H	MG(18:1)	B	0.745344	1	MG	monoacyl	M+H	C21H41O4			706.538	706.538	1	104169	27.1779	27.1415	104169	25352.9	-0.000200578	-0.283889	12	0.826488	19
5494	210	2134	MG(18:0)+H	MG(18:0)+H	MG(18:0)	C	0.773234	1	MG	monoacyl	M+H	C21H43O4			706.538	706.538	1	76317.7	28.73	28.699	76317.7	10852.8	-0.000200578	-0.283889	12	0.590483	19
6862	211	2628	MG(18:0)+H	MG(18:0)+H	MG(18:0)	A	0.688711	1	MG	monoacyl	M+H	C21H43O4			706.538	706.538	1	109967	28.73	28.8812	109967	26033	-0.000200578	-0.283889	12	0.850833	19
7527	212	2853	MG(18:0)+H	MG(18:0)+H	MG(18:0)	A	0.79771	1	MG	monoacyl	M+H	C21H43O4			711.54	711.544	1	2.20981e+06	16.7412	16.7983	2.20981e+06	470806	-0.00382327	-5.3732	0	1.0496	11
8833	213	3264	MG(18:0)+H	MG(18:0)+H	MG(18:0)	A	0.696867	1	MG	monoacyl	M+H	C21H43O4			712.491	712.491	1	3.86768e+06	13.9994	14.0935	3.86768e+06	615883	-0.000177191	-0.248693	2	3.86768e+06	8
10077	214	3736	MG(18:0)+H	MG(18:0)+H	MG(18:0)	A	0.730376	1	MG	monoacyl	M+H	C21H43O4			712.489	712.491	1	1.71428e+06	17.1215	17.1404	1.71428e+06	301123	-0.002349	-3.29689	13	1.00194	8
11038	215	4142	MG(18:0)+H	MG(18:0)+H	MG(18:0)	C	0.707829	1	MG	monoacyl	M+H	C21H43O4			712.645	712.645	1	782718	21.8046	21.8432	782718	108719	-0.000438574	-0.615417	0	782718	18
11499	216	4338	MG(18:0)+H	MG(18:0)+H	MG(18:0)	C	0.698048	1	MG	monoacyl	M+H	C21H43O4			714.506	714.507	1	1.02951e+06	15.0272	14.9886	1.02951e+06	230374	-0.000526073	-0.736274	2	0.332115	12
12423	217	4787	MG(18:0)+H	MG(18:0)+H	MG(18:0)	A	0.751491	1	MG	monoacyl	M+H	C21H43O4			714.618	714.618	1	1.71677e+06	22.6988	22.609	1.71677e+06	241626	-0.000469724	-0.657307	0	1.02193	7
15552	218	6309	MG(18:0)+H	MG(18:0)+H	MG(18:0)	A	0.726973	1	MG	monoacyl	M+H	C21H43O4			715.575	715.575	1	1.05372e+06	16.6935	16.6496	1.05372e+06	213583	-0.000149231	-0.208547	0	1.04729	12
17495	219	6952	MG(18:0)+H	MG(18:0)+H	MG(18:0)	C	0.674126	1	MG	monoacyl	M+H	C21H43O4			716.522	716.522	1	299757	13.2005	13.2137	299757	91427.1	-0.000211684	-0.295432	8	1.01273	29
3867	108	1435	MG(16:0)+H	MG(16:0)+H	MG(16:0)	C	0.63913	1	MG	monoacyl	M+H	C19H39O4			580.434	580.434	1	263833	10.4971	10.5084	263833	76798.5	0.000444205	0.765298	1	1.0154	14
5404	109	2091	MG(16:0)+H	MG(16:0)+H	MG(16:0)	A	0.721034	1	MG	monoacyl	M+H	C19H39O4			717.591	717.591	1	1.9444e+06	18.5198	18.5168	1.9444e+06	276511	9.7169e-05	0.13541	2	1.00852	13
6843	110	2612	MG(16:0)+H	MG(16:0)+H	MG(16:0)	A	0.700263	1	MG	monoacyl	M+H	C19H39O4			718.538	718.538	1	2.76992e+07	16.2909	16.5009	2.76992e+07	2.00404e+07	-0.000368096	-0.512284	13	1.00004	27
7646	111	2890	MG(16:0)+H	MG(16:0)+H	MG(16:0)	C	0.633792	1	MG	monoacyl	M+H	C19H39O4			718.645	718.65	1	150799	23.2231	23.1996	150799	19671.6	-0.00470296	-6.54416	0	150799	4
8762	112	3239	MG(16:0)+H	MG(16:0)+H	MG(16:0)	A	0.626099	1	MG	monoacyl	M+H	C19H39O4			720.554	720.554	1	7.75082e+07	17.8942	18.3416	7.75082e+07	2.7343e+07	-0.000244101	-0.338769	13	1.00737	19
16556	114	6686	MG(16:0)+H	MG(16:0)+H	MG(16:0)	C	0.709704	1	MG	monoacyl	M+H	C19H39O4			720.554	720.554	1	889998	19.4451	19.1885	889998	338476	-0.000244101	-0.338769	13	0.337189	19
12544	69044	4892	LPC(30:1)+H	LPC(30:1)+H	LPC(30:1)	C	0.980231	1	LPC	monoacyl	M+H	C38H77N1O7P1			953.631	953.627	1	2.16319e+06	4.41924	4.47334	2.16319e+06	350067	0.00453745	4.75809	0	2.16319e+06	2
12557	72699	4905	LPC(30:0)+H	LPC(30:0)+H	LPC(30:0)	C	1.93306	1	LPC	monoacyl	M+H	C38H79N1O7P1			956.62	956.622	1	669699	17.4466	17.423	669699	97865.4	-0.00193462	-2.02234	0	1.03513	8
10443	46078	3952	LPC(28:1)+H	LPC(28:1)+H	LPC(28:1)	C	1.09309	1	LPC	monoacyl	M+H	C36H73N1O7P1			1106.76	1106.76	1	1.71213e+06	19.4671	19.4659	1.71213e+06	217003	0.00165415	1.49459	0	1.71213e+06	3
11605	47912	4416	LPC(28:0)+H	LPC(28:0)+H	LPC(28:0)	C	0.986099	1	LPC	monoacyl	M+H	C36H75N1O7P1			1120.77	1120.77	1	1.27657e+06	19.9298	19.926	1.27657e+06	148946	5.34622e-05	0.0477013	0	1.05694	3
8105	26526	3070	LPC(26:2)+H	LPC(26:2)+H	LPC(26:2)	C	1.02029	1	LPC	monoacyl	M+H	C34H67N1O7P1			670.634	670.634	1	2.34918e+06	21.7998	21.8467	2.34918e+06	493556	-0.000289444	-0.431596	2	2.34918e+06	19
8044	15306	3040	LPC(24:1)+H	LPC(24:1)+H	LPC(24:1)	C	1.02176	1	LPC	monoacyl	M+H	C32H65N1O7P1			678.506	678.507	1	2.33627e+06	16.0361	15.6908	2.33627e+06	1.15933e+06	-0.000756904	-1.11554	13	1.00333	19
9125	15643	3416	LPC(24:0)+H	LPC(24:0)+H	LPC(24:0)	C	1.4697	1	LPC	monoacyl	M+H	C32H67N1O7P1			564.535	564.535	1	868651	14.7051	14.7119	868651	336930	0.000119412	0.211522	6	1.06716	9
7947	8752	2990	LPC(22:0)+H	LPC(22:0)+H	LPC(22:0)	C	1.01983	1	LPC	monoacyl	M+H	C30H63N1O7P1			415.378	415.378	1	574724	12.384	12.389	574724	78433.1	1.62134e-05	0.0390328	0	574724	22
2141	4218	740	LPC(20:4)+H	LPC(20:4)+H	LPC(20:4)	C	1.46817	1	LPC	monoacyl	M+H	C28H51N1O7P1			688.492	688.491	1	971854	14.6595	14.7119	971854	394074	0.000707349	1.02739	3	0.819295	14
4142	4662	1628	LPC(20:1)+H	LPC(20:1)+H	LPC(20:1)	C	1.29411	1	LPC	monoacyl	M+H	C28H57N1O7P1			689.559	689.559	1	512906	16.3064	16.3373	512906	98222.4	-0.000676975	-0.98175	2	512906	12
5557	4840	2174	LPC(20:0)+H	LPC(20:0)+H	LPC(20:0)	C	1.27411	1	LPC	monoacyl	M+H	C28H59N1O7P1			690.507	690.507	1	3.28446e+07	17.073	17.1404	3.28446e+07	6.44483e+06	0.000197076	0.285407	9	1.00102	27
3228	3014	1189	LPC(18:1)+H	LPC(18:1)+H	LPC(18:1)	C	0.977932	1	LPC	monoacyl	M+H	C26H53N1O7P1			692.619	692.619	1	845295	20.819	20.8033	845295	192695	0.000210449	0.303845	0	1.00797	9
4075	3069	1575	LPC(18:0)+H	LPC(18:0)+H	LPC(18:0)	C	1.59182	1	LPC	monoacyl	M+H	C26H55N1O7P1			694.634	694.634	1	783672	21.3195	21.3325	783672	134006	-0.000364055	-0.524096	1	783672	7
5171	3097	1985	LPC(18:0)+H	LPC(18:0)+H	LPC(18:0)	C	1.16547	1	LPC	monoacyl	M+H	C26H55N1O7P1			697.526	697.528	1	8.97332e+06	15.3673	15.4101	8.97332e+06	1.26428e+06	-0.00220926	-3.16727	0	8.97332e+06	11
2107	2157	708	LPC(16:1)+H	LPC(16:1)+H	LPC(16:1)	C	1.80859	1	LPC	monoacyl	M+H	C24H49N1O7P1			700.491	700.491	1	164794	11.6632	11.6354	164794	87787.8	-0.000138521	-0.197748	4	1.00153	17
3197	2193	1167	LPC(16:0)+H	LPC(16:0)+H	LPC(16:0)	C	1.62527	1	LPC	monoacyl	M+H	C24H51N1O7P1			700.572	700.572	1	481828	15.0719	15.0049	481828	90154.9	-0.000391699	-0.559112	0	481828	7
14642	114016	5897	DG(18:1_26:1)+NH4	DG(44:2)+NH4	DG(18:1_26:1)	A	0.729583	1	DG	diacyl	M+NH4	C47H92N1O5			799.668	799.669	1	3.22431e+07	20.7379	20.8239	3.22431e+07	6.48481e+06	-0.000569898	-0.712667	2	3.22431e+07	12
13628	72826	5454	DG(16:0_24:3)+NH4	DG(40:3)+NH4	DG(16:0_24:3)	A	0.76603	1	DG	diacyl	M+NH4	C43H82N1O5			858.695	858.695	1	923778	22.106	22.3096	923778	452689	-0.000120253	-0.140042	6	1.01669	29
14684	75190	5925	DG(18:1_22:1)+NH4	DG(40:2)+NH4	DG(18:1_22:1)	A	0.888072	1	DG	diacyl	M+NH4	C43H84N1O5			860.616	860.616	1	1.31966e+07	17.0684	17.0958	1.31966e+07	4.06777e+06	-0.000747648	-0.868735	6	0.999917	21
14694	79637	5934	DG(16:0_24:0)+NH4	DG(40:0)+NH4	DG(16:0_24:0)	A	0.987569	1	DG	diacyl	M+NH4	C43H88N1O5			860.77	860.77	1	723357	22.764	22.8108	723357	147372	-0.000375096	-0.435767	1	723357	10
12530	46201	4879	DG(16:0_22:4)+NH4	DG(38:4)+NH4	DG(16:0_22:4)	A	0.72853	1	DG	diacyl	M+NH4	C41H76N1O5			894.607	894.607	1	436042	18.3706	18.4146	436042	98419.7	-5.03861e-05	-0.056322	14	1.00388	6
13571	48028	5403	DG(18:1_20:2)+NH4	DG(38:3)+NH4	DG(18:1_20:2)	A	0.848725	1	DG	diacyl	M+NH4	C41H78N1O5			894.695	894.695	1	2.67644e+06	21.7563	21.6004	2.67644e+06	1.95758e+06	1.08229e-06	0.00120967	3	1.00616	25
13574	50609	5406	DG(18:1_20:1)+NH4	DG(38:2)+NH4	DG(18:1_20:1)	A	1.07813	1	DG	diacyl	M+NH4	C41H80N1O5			894.754	894.755	1	1.34725e+06	22.2535	22.215	1.34725e+06	251319	-0.000218147	-0.243806	52	1.0436	15
14603	54821	5871	DG(18:0_20:0)+NH4	DG(38:0)+NH4	DG(18:0_20:0)	A	0.946846	1	DG	diacyl	M+NH4	C41H84N1O5			632.634	632.634	1	1.09707e+06	20.6118	20.5613	1.09707e+06	123775	0.000107488	0.169905	1	1.09707e+06	9
12471	29486	4826	DG(18:1_18:2)+NH4	DG(36:3)+NH4	DG(18:1_18:2)	A	1.00909	1	DG	diacyl	M+NH4	C39H74N1O5			920.621	920.622	1	1.76961e+06	18.7913	18.8088	1.76961e+06	180168	-0.00158368	-1.72023	0	1.76961e+06	13
13634	32226	5458	DG(18:0_18:1)+NH4	DG(36:1)+NH4	DG(18:0_18:1)	A	0.920027	1	DG	diacyl	M+NH4	C39H78N1O5			920.637	920.638	1	1.16771e+06	20.4067	20.41	1.16771e+06	269368	-0.000244765	-0.265864	0	1.03447	10
14717	33100	5949	DG(18:0_18:0)+NH4	DG(36:0)+NH4	DG(18:0_18:0)	A	0.677437	1	DG	diacyl	M+NH4	C39H80N1O5			524.371	524.371	1	202764	7.6719	7.61861	202764	43249.2	3.97375e-05	0.0757813	2	0.121796	14
16706	33572	6764	DG(18:0_18:0)+NH4	DG(36:0)+NH4	DG(18:0_18:0)	A	0.321352	1	DG	diacyl	M+NH4	C39H80N1O5			922.726	922.726	1	2.16178e+06	21.9563	22.2781	2.16178e+06	1.28788e+06	-0.000430869	-0.466952	0	1.00224	24
17669	33808	7019	DG(18:0_18:0)+NH4	DG(36:0)+NH4	DG(18:0_18:0)	A	0.518681	1	DG	diacyl	M+NH4	C39H80N1O5			922.726	922.726	1	158388	23.5618	23.4912	158388	50410	-0.000430869	-0.466952	0	0.0756417	24
12468	15717	4823	DG(16:0_18:3)+NH4	DG(34:3)+NH4	DG(16:0_18:3)	A	0.775178	1	DG	diacyl	M+NH4	C37H70N1O5			647.513	647.512	1	260641	12.6583	12.6365	260641	90711	0.000597602	0.92292	1	1.00407	12
12470	16903	4825	DG(16:1_18:1)+NH4	DG(34:2)+NH4	DG(16:1_18:1)	A	1.01853	1	DG	diacyl	M+NH4	C37H72N1O5			538.519	538.519	1	1.69241e+06	17.2642	17.1999	1.69241e+06	220267	-0.000149762	-0.278098	1	1.69241e+06	6
12508	9376	4859	DG(14:0_18:1)+NH4	DG(32:1)+NH4	DG(14:0_18:1)	A	0.744492	1	DG	diacyl	M+NH4	C35H70N1O5			404.337	404.337	1	883057	5.84664	5.85289	883057	246462	0.000196295	0.485473	0	1.04538	19
13539	10109	5374	DG(16:0_16:0)+NH4	DG(32:0)+NH4	DG(16:0_16:0)	A	0.667261	1	DG	diacyl	M+NH4	C35H72N1O5			664.526	664.528	1	3.19859e+06	16.6387	16.6496	3.19859e+06	833199	-0.00110206	-1.65842	0	1.05156	14
15666	10477	6354	DG(16:0_16:0)+NH4	DG(32:0)+NH4	DG(16:0_16:0)	A	0.177407	1	DG	diacyl	M+NH4	C35H72N1O5			664.587	664.587	1	4.9497e+06	20.0814	20.1831	4.9497e+06	1.24572e+06	-0.000264254	-0.397621	1	1.00243	8
12461	5739	4816	DG(14:0_16:0)+NH4	DG(30:0)+NH4	DG(14:0_16:0)	A	0.856281	1	DG	diacyl	M+NH4	C33H68N1O5			678.506	678.507	1	173884	14.4862	14.419	173884	19135	-0.000756904	-1.11554	13	0.564178	19
11527	3287	4356	DG(12:0_16:0)+NH4	DG(28:0)+NH4	DG(12:0_16:0)	A	0.93502	1	DG	diacyl	M+NH4	C31H64N1O5			687.543	687.544	1	438815	14.0184	14.1098	438815	125345	-0.000426034	-0.619646	1	1.02367	12
4097	1520	1595	DG(6:0_18:2)+NH4	DG(24:2)+NH4	DG(6:0_18:2)	B	0.467866	1	DG	diacyl	M+NH4	C27H52N1O5			690.543	690.543	1	3.48335e+06	18.2891	18.3708	3.48335e+06	1.18704e+06	-0.000379541	-0.549627	0	3.48335e+06	8
15768	129475	6400	ChE(26:5)+NH4	ChE(26:5)+NH4	ChE(26:5)	A	0.543191	1	ChE	sterolEsters	M+NH4	C53H90N1O2			750.506	750.507	1	667799	14.1652	14.2888	667799	206072	-0.00128738	-1.71535	4	1.0032	25
15741	107644	6389	ChE(24:6)+NH4	ChE(24:6)+NH4	ChE(24:6)	A	0.623681	1	ChE	sterolEsters	M+NH4	C51H84N1O2			760.585	760.585	1	8.09053e+06	22.193	21.6477	8.09053e+06	4.26194e+06	-0.00026843	-0.352925	22	0.957173	28
14537	86478	5823	ChE(22:6)+NH4	ChE(22:6)+NH4	ChE(22:6)	A	0.611185	1	ChE	sterolEsters	M+NH4	C49H80N1O2			786.6	786.601	1	102539	28.8428	29.0965	102539	134222	-0.000478505	-0.608319	40	0.394425	30
15733	88334	6385	ChE(22:4)+NH4	ChE(22:4)+NH4	ChE(22:4)	A	0.283417	1	ChE	sterolEsters	M+NH4	C49H84N1O2			788.523	788.522	1	1.29705e+06	13.3918	13.4282	1.29705e+06	435936	2.02727e-05	0.0257097	0	0.999967	15
15726	70460	6381	ChE(20:4)+NH4	ChE(20:4)+NH4	ChE(20:4)	A	0.707843	1	ChE	sterolEsters	M+NH4	C47H80N1O2			812.615	812.616	1	2.22193e+08	19.2817	19.3929	2.22193e+08	8.74569e+07	-0.00105402	-1.29707	19	2.22193e+08	18
15699	51408	6370	ChE(18:2)+NH4	ChE(18:2)+NH4	ChE(18:2)	A	0.673998	1	ChE	sterolEsters	M+NH4	C45H80N1O2			838.559	838.559	1	3.01892e+07	17.4973	17.3567	3.01892e+07	6.4368e+06	-0.000700551	-0.835422	0	3.01892e+07	6
13613	25752	5441	Cer(d18:1_24:1)+H-H2O	Cer(d42:2)+H-H2O	Cer(d18:1_24:1)	B	0.813792	1	Cer	acylsphingosines	M+H-H2O	C42H80N1O2			878.575	878.569	1	359859	16.316	16.3373	359859	61466.1	0.00515105	5.86299	1	0.163937	9
13543	39426	5377	Cer(d18:1_24:1)+H	Cer(d42:2)+H	Cer(d18:1_24:1)	A	1.20251	1	Cer	acylsphingosines	M+H	C42H82N1O3			882.6	882.601	1	1.70233e+06	14.9706	14.2562	1.70233e+06	808491	-0.000920954	-1.04345	2	1.01286	7
13618	27783	5446	Cer(d18:1_24:0)+H-H2O	Cer(d42:1)+H-H2O	Cer(d18:1_24:0)	C	0.744691	1	Cer	acylsphingosines	M+H-H2O	C42H82N1O2			878.817	878.817	1	8.08934e+06	23.4401	23.5159	8.08934e+06	1.23466e+06	-0.000441952	-0.502894	1	1.51884e+06	16
14593	14905	5865	Cer(d18:1_22:0)+H-H2O	Cer(d40:1)+H-H2O	Cer(d18:1_22:0)	C	1.08544	1	Cer	acylsphingosines	M+H-H2O	C40H78N1O2			906.606	906.607	1	2.26914e+06	17.6282	17.7056	2.26914e+06	493529	-0.000526976	-0.581261	12	0.998522	13
14675	22814	5916	Cer(d18:1_22:0)+H	Cer(d40:1)+H	Cer(d18:1_22:0)	A	1.01407	1	Cer	acylsphingosines	M+H	C40H80N1O3			522.356	522.355	1	2.71072e+07	3.78376	4.11505	2.71072e+07	7.24458e+06	0.000738054	1.41293	8	2.71072e+07	8
13535	7996	5370	Cer(d18:1_20:0)+H-H2O	Cer(d38:1)+H-H2O	Cer(d18:1_20:0)	B	0.826817	1	Cer	acylsphingosines	M+H-H2O	C38H74N1O2			958.637	958.638	1	550975	18.7039	18.6774	550975	92082.9	-0.00136437	-1.42324	0	550975	7
13557	12516	5390	Cer(d18:1_20:0)+H	Cer(d38:1)+H	Cer(d18:1_20:0)	A	0.424218	1	Cer	acylsphingosines	M+H	C38H76N1O3			946.726	946.719	1	407644	20.524	20.5159	407644	70234.7	0.00687146	7.25818	0	407644	5
10117	2947	3755	Cer(d18:1_16:0)+H-H2O	Cer(d34:1)+H-H2O	Cer(d18:1_16:0)	B	1.29605	1	Cer	acylsphingosines	M+H-H2O	C34H66N1O2			558.509	558.509	1	5.96106e+07	18.5666	18.6491	5.96106e+07	6.62563e+06	-0.000126041	-0.225673	1	5.96106e+07	19
11526	2961	4355	Cer(d18:1_16:0)+H-H2O	Cer(d34:1)+H-H2O	Cer(d18:1_16:0)	B	1.63724	1	Cer	acylsphingosines	M+H-H2O	C34H66N1O2			404.389	404.389	1	757727	15.3384	15.3125	757727	73902.1	0.000181956	0.449954	0	757727	1
11529	3882	4358	Cer(d18:1_16:0)+H	Cer(d34:1)+H	Cer(d18:1_16:0)	A	1.39932	1	Cer	acylsphingosines	M+H	C34H68N1O3			676.552	676.551	1	330490	13.1207	13.0158	330490	118726	0.00136408	2.01622	0	0.997119	8
11066	2137	4155	Cer(d18:1_14:0)+H-H2O	Cer(d32:1)+H-H2O	Cer(d18:1_14:0)	C	0.974789	1	Cer	acylsphingosines	M+H-H2O	C32H62N1O2			564.534	564.535	1	2.37773e+06	16.4068	16.4563	2.37773e+06	381783	-0.000779874	-1.38144	6	2.37773e+06	9
11067	2576	4156	Cer(d18:1_14:0)+H	Cer(d32:1)+H	Cer(d18:1_14:0)	A	1.03868	1	Cer	acylsphingosines	M+H	C32H64N1O3			686.557	686.557	1	528676	15.9107	15.9091	528676	87291.4	0.000914338	1.33177	0	528676	8

## Sheet: Folch3
PeakId	AnntID	ChromeClusterId	LipidID	LipidGroupKey	LipidMolec	Grade	IDScore	Rank	ClassKey	SubClassKey	Adduct	IonFormula	BaseModification	SubModification	ObsMz	CalcMz	Charge	Intensity	MS2RT	TopRT	TopHeight	Area	DeltaDa	DeltaPPM	PublicLink	S/N	VCR
15725	344712	6459	TG(26:0_16:0_16:0)+NH4	TG(58:0)+NH4	TG(26:0_16:0_16:0)	C	0.329902	1	TG	triacyl	M+NH4	C61H122 N1 O6			964.925	964.927	1	84495.3	24.3955	24.3595	84495.3	12993.8	-0.00199857	-2.07122	10	84495.3	15
15778	335725	6512	TG(22:2_18:1_18:1)+NH4	TG(58:4)+NH4	TG(22:2_18:1_18:1)	C	0.871799	1	TG	triacyl	M+NH4	C61H114 N1 O6			956.863	956.864	1	552215	23.4706	23.5011	552215	140223	-0.00106322	-1.11115	56	1.00416	8
15775	327393	6509	TG(18:1_18:1_22:4)+NH4	TG(58:6)+NH4	TG(18:1_18:1_22:4)	A	0.771307	1	TG	triacyl	M+NH4	C61H110 N1 O6			952.832	952.833	1	2.74767e+06	22.9655	22.9991	2.74767e+06	775010	-0.000745704	-0.782618	1	1.00106	5
15741	290343	6475	TG(18:1_18:1_20:1)+NH4	TG(56:3)+NH4	TG(18:1_18:1_20:1)	A	0.92585	1	TG	triacyl	M+NH4	C59H112 N1 O6			930.848	930.848	1	2.16508e+06	23.4072	23.4687	2.16508e+06	445032	-0.000669125	-0.718833	1	2.16508e+06	8
15732	283581	6466	TG(16:0_18:0_22:5)+NH4	TG(56:5)+NH4	TG(16:0_18:0_22:5)	C	0.827376	1	TG	triacyl	M+NH4	C59H108 N1 O6			926.816	926.817	1	5.29638e+06	22.9607	22.9991	5.29638e+06	1.41188e+06	-0.00157354	-1.69779	73	1.00123	6
14591	281593	6020	TG(16:1_18:1_22:5)+NH4	TG(56:7)+NH4	TG(16:1_18:1_22:5)	C	0.486013	1	TG	triacyl	M+NH4	C59H104 N1 O6			922.785	922.786	1	6.02641e+06	22.4761	22.5537	6.02641e+06	954428	-0.000915753	-0.992378	59	0.950709	15
15654	259914	6389	TG(16:0_18:1_20:1)+NH4	TG(54:2)+NH4	TG(16:0_18:1_20:1)	B	0.871276	1	TG	triacyl	M+NH4	C57H110 N1 O6			904.832	904.833	1	8.27727e+06	23.7062	23.4765	8.27727e+06	1.1868e+06	-0.000548907	-0.606639	1	8.27727e+06	14
15712	258931	6446	TG(16:0_18:1_20:2)+NH4	TG(54:3)+NH4	TG(16:0_18:1_20:2)	A	0.935862	1	TG	triacyl	M+NH4	C57H108 N1 O6			902.816	902.817	1	8.22851e+06	23.1606	23.2096	8.22851e+06	1.74278e+06	-0.000777562	-0.861261	1	8.22851e+06	8
14536	254210	5971	TG(16:0_18:1_20:4)+NH4	TG(54:5)+NH4	TG(16:0_18:1_20:4)	B	0.475459	1	TG	triacyl	M+NH4	C57H104 N1 O6			898.787	898.786	1	6.05097e+06	22.7681	22.7724	6.05097e+06	1.35984e+06	0.00105575	1.17464	1	1.05147	6
14518	246765	5956	TG(16:1_16:0_22:6)+NH4	TG(54:7)+NH4	TG(16:1_16:0_22:6)	C	0.682319	1	TG	triacyl	M+NH4	C57H100 N1 O6			894.755	894.755	1	1.34743e+06	22.2857	22.2144	1.34743e+06	250493	0.00079065	0.88365	52	1.34743e+06	15
15669	227824	6404	TG(16:0_18:0_18:1)+NH4	TG(52:1)+NH4	TG(16:0_18:0_18:1)	A	1.06244	1	TG	triacyl	M+NH4	C55H108 N1 O6			878.817	878.817	1	1.32951e+07	23.4578	23.484	1.32951e+07	1.81618e+06	-0.000290583	-0.330652	1	1.32951e+07	14
15691	195993	6425	TG(16:0_16:0_18:1)+NH4	TG(50:1)+NH4	TG(16:0_16:0_18:1)	A	1.04757	1	TG	triacyl	M+NH4	C53H104 N1 O6			850.785	850.786	1	1.93938e+07	23.1641	23.2222	1.93938e+07	2.90225e+06	-0.000478982	-0.562988	2	1.93938e+07	15
14374	192795	5845	TG(14:0_18:1_18:2)+NH4	TG(50:3)+NH4	TG(14:0_18:1_18:2)	A	0.768926	1	TG	triacyl	M+NH4	C53H100 N1 O6			846.754	846.755	1	3.37179e+06	22.5757	22.6459	3.37179e+06	832458	-0.000835266	-0.986431	1	3.37179e+06	8
14567	167056	5998	TG(14:0_16:1_18:1)+NH4	TG(48:2)+NH4	TG(14:0_16:1_18:1)	A	0.96541	1	TG	triacyl	M+NH4	C51H98 N1 O6			820.738	820.739	1	4.70668e+06	22.5366	22.6293	4.70668e+06	915843	-0.000519687	-0.633194	1	4.70668e+06	14
15608	169578	6367	TG(14:0_16:0_18:0)+NH4	TG(48:0)+NH4	TG(14:0_16:0_18:0)	A	0.986069	1	TG	triacyl	M+NH4	C51H102 N1 O6			824.77	824.77	1	2.29234e+07	23.1878	23.2363	2.29234e+07	3.23294e+06	-0.000522414	-0.633405	1	1.50303e+06	14
14479	137620	5923	TG(14:0_16:1_16:1)+NH4	TG(46:2)+NH4	TG(14:0_16:1_16:1)	C	0.673091	1	TG	triacyl	M+NH4	C49H94 N1 O6			792.707	792.708	1	1.07462e+06	22.202	22.2504	1.07462e+06	220103	-0.000263214	-0.332044	25	1.07462e+06	14
14408	109999	5876	TG(12:0_16:0_16:1)+NH4	TG(44:1)+NH4	TG(12:0_16:0_16:1)	A	0.811785	1	TG	triacyl	M+NH4	C47H92 N1 O6			766.692	766.692	1	1.00216e+06	22.2265	22.2504	1.00216e+06	154437	0.000250378	0.326569	1	1.00216e+06	14
13379	276748	5484	PS(24:0_22:6)+H	PS(46:6)+H	PS(24:0_22:6)	A	0.594097	1	PS	diacyl	M+H	C52H91 N1 O10 P1			920.638	920.638	1	1.86032e+06	20.39	20.4059	1.86032e+06	392488	8.93656e-05	0.0970692	0	1.028	7
14533	253471	5968	PS(44:3)+H	PS(44:3)+H	PS(44:3)	C	0.704366	1	PS	diacyl	M+H	C50H93 N1 O10 P1			898.652	898.653	1	739507	21.0483	21.0482	739507	171953	-0.00123861	-1.3783	2	1.00846	11
13375	246934	5480	PS(44:4)+H	PS(44:4)+H	PS(44:4)	C	0.684493	1	PS	diacyl	M+H	C50H91 N1 O10 P1			896.635	896.638	1	691180	20.4603	20.3603	691180	152357	-0.00275859	-3.07659	3	0.724055	9
13373	241022	5479	PS(22:6_22:0)+H	PS(44:6)+H	PS(22:6_22:0)	B	0.417216	1	PS	diacyl	M+H	C50H87 N1 O10 P1			892.604	892.606	1	1.14859e+06	19.6045	19.6307	1.14859e+06	338675	-0.00219573	-2.4599	2	1.00568	7
14444	225512	5904	PS(24:0_18:1)+H	PS(42:1)+H	PS(24:0_18:1)	A	0.885849	1	PS	diacyl	M+H	C48H93 N1 O10 P1			874.653	874.653	1	1.68138e+06	21.3907	21.412	1.68138e+06	380167	-0.000373739	-0.427299	0	1.00716	13
13359	216764	5467	PS(18:1_24:1)+H	PS(42:2)+H	PS(18:1_24:1)	A	0.873451	1	PS	diacyl	M+H	C48H91 N1 O10 P1			872.637	872.638	1	2.03148e+06	20.8061	20.8618	2.03148e+06	526135	-0.000399675	-0.458008	0	1.01936	6
13365	216111	5472	PS(24:1_18:2)+H	PS(42:3)+H	PS(24:1_18:2)	B	0.745484	1	PS	diacyl	M+H	C48H89 N1 O10 P1			870.621	870.622	1	1.60653e+06	20.278	20.3603	1.60653e+06	469019	-0.000522037	-0.599613	0	1.02498	12
11301	208600	4406	PS(20:1_22:6)+H	PS(42:7)+H	PS(20:1_22:6)	A	0.432249	1	PS	diacyl	M+H	C48H81 N1 O10 P1			862.557	862.559	1	1.54926e+06	16.5577	16.7376	1.54926e+06	501663	-0.00190811	-2.21215	2	1.0238	9
13309	183796	5426	PS(18:1_22:1)+H	PS(40:2)+H	PS(18:1_22:1)	A	0.867391	1	PS	diacyl	M+H	C46H87 N1 O10 P1			844.606	844.606	1	3.02529e+06	20.1724	20.1686	3.02529e+06	581278	-0.000698449	-0.826952	2	3.02529e+06	7
12319	181331	4940	PS(20:4_20:0)+H	PS(40:4)+H	PS(20:4_20:0)	B	0.614997	1	PS	diacyl	M+H	C46H83 N1 O10 P1			840.574	840.575	1	2.43011e+06	19.116	19.0414	2.43011e+06	670592	-0.00104086	-1.23827	2	1.08442	8
11410	179917	4497	PS(18:0_22:5)+H	PS(40:5)+H	PS(18:0_22:5)	A	0.727526	1	PS	diacyl	M+H	C46H81 N1 O10 P1			838.559	838.559	1	3.40354e+07	17.5766	17.4212	3.40354e+07	6.73399e+06	-0.000418518	-0.499091	0	3.40354e+07	9
10779	179252	4137	PS(18:1_22:5)+H	PS(40:6)+H	PS(18:1_22:5)	A	0.628169	1	PS	diacyl	M+H	C46H79 N1 O10 P1			836.543	836.544	1	1.88491e+06	16.0324	16.0834	1.88491e+06	495040	-0.000846975	-1.01247	0	1.00162	7
10181	178067	3968	PS(18:1_22:6)+H	PS(40:7)+H	PS(18:1_22:6)	A	0.564718	1	PS	diacyl	M+H	C46H77 N1 O10 P1			834.526	834.528	1	3.27509e+06	14.142	14.1966	3.27509e+06	931420	-0.00151914	-1.82035	2	1.02407	9
13302	165020	5420	PS(20:1_18:0)+H	PS(38:1)+H	PS(20:1_18:0)	B	0.797839	1	PS	diacyl	M+H	C44H85 N1 O10 P1			818.589	818.591	1	4.05467e+06	20.1988	20.2068	4.05467e+06	1.08586e+06	-0.00122165	-1.49238	2	4.05467e+06	13
12253	161818	4885	PS(18:0_20:3)+H	PS(38:3)+H	PS(18:0_20:3)	A	0.814518	1	PS	diacyl	M+H	C44H81 N1 O10 P1			814.558	814.559	1	5.17753e+07	18.3355	18.4092	5.17753e+07	8.77253e+06	-0.000981968	-1.20552	2	5.17753e+07	11
11280	161057	4387	PS(18:1_20:3)+H	PS(38:4)+H	PS(18:1_20:3)	A	0.731376	1	PS	diacyl	M+H	C44H79 N1 O10 P1			812.543	812.544	1	2.59339e+06	16.4173	16.4701	2.59339e+06	583074	-0.000928448	-1.14264	2	0.849127	8
10771	159205	4129	PS(20:5_18:0)+H	PS(38:5)+H	PS(20:5_18:0)	B	0.401542	1	PS	diacyl	M+H	C44H77 N1 O10 P1			810.526	810.528	1	3.32546e+06	15.8135	16.0678	3.32546e+06	1.00376e+06	-0.00186861	-2.30542	2	0.659221	9
10050	157051	3882	PS(16:0_22:6)+H	PS(38:6)+H	PS(16:0_22:6)	A	0.544523	1	PS	diacyl	M+H	C44H75 N1 O10 P1			808.512	808.512	1	6.27147e+06	14.0918	14.1806	6.27147e+06	1.14368e+06	-0.000444547	-0.549832	2	6.27147e+06	7
12162	133971	4802	PS(18:0_18:1)+H	PS(36:1)+H	PS(18:0_18:1)	A	0.831898	1	PS	diacyl	M+H	C42H81 N1 O10 P1			790.559	790.559	1	1.29915e+08	19.222	19.3268	1.29915e+08	2.13126e+07	-0.000537559	-0.679973	2	1.29915e+08	13
13352	134004	5461	PS(18:1_18:0)+H	PS(36:1)+H	PS(18:1_18:0)	B	0.806673	1	PS	diacyl	M+H	C42H81 N1 O10 P1			790.559	790.559	1	3.97823e+06	19.7181	19.6611	3.97823e+06	549254	-0.000537559	-0.679973	2	1.03265	13
12386	130052	5000	PS(18:1_18:1)+H	PS(36:2)+H	PS(18:1_18:1)	A	0.729153	1	PS	diacyl	M+H	C42H79 N1 O10 P1			788.543	788.544	1	3.48849e+07	17.9675	18.1592	3.48849e+07	8.25215e+06	-0.000597093	-0.757209	1	3.48849e+07	4
11351	127779	4449	PS(18:3_18:0)+H	PS(36:3)+H	PS(18:3_18:0)	B	0.493365	1	PS	diacyl	M+H	C42H77 N1 O10 P1			786.527	786.528	1	1.58399e+06	16.8714	16.8714	1.58399e+06	306262	-0.00118711	-1.5093	4	0.319418	11
9909	126453	3788	PS(20:4_16:0)+H	PS(36:4)+H	PS(20:4_16:0)	B	0.527112	1	PS	diacyl	M+H	C42H75 N1 O10 P1			784.512	784.512	1	5.09717e+06	15.1925	15.2916	5.09717e+06	1.23867e+06	-0.000519477	-0.662165	2	5.09717e+06	8
12306	106711	4929	PS(18:1_16:0)+H	PS(34:1)+H	PS(18:1_16:0)	B	0.757774	1	PS	diacyl	M+H	C40H77 N1 O10 P1			762.527	762.528	1	5.77929e+07	17.8928	18.0122	5.77929e+07	1.31062e+07	-0.00102212	-1.34044	3	5.77929e+07	13
10760	105644	4118	PS(16:0_18:2)+H	PS(34:2)+H	PS(16:0_18:2)	A	0.770771	1	PS	diacyl	M+H	C40H75 N1 O10 P1			760.512	760.512	1	2.0868e+06	15.9821	16.0521	2.0868e+06	731211	2.675e-05	0.0351737	2	1.00791	4
10753	89027	4111	PS(16:0_16:1)+H	PS(32:1)+H	PS(16:0_16:1)	A	0.736236	1	PS	diacyl	M+H	C38H73 N1 O10 P1			734.497	734.497	1	2.05917e+06	15.741	15.7074	2.05917e+06	353481	0.000279702	0.380807	2	0.745591	13
11456	380528	4536	PI(23:7_25:5)+NH4	PI(48:12)+NH4	PI(23:7_25:5)	C	0.0280275	1	PI	diacyl	M+NH4	C57H91 N1 O13 P1			1028.63	1028.62	1	398250	17.1129	17.1091	398250	63071.3	0.00663055	6.44604	0	1.02724	1
12395	291489	5009	PI(40:3)+NH4	PI(40:3)+NH4	PI(40:3)	C	0.667232	1	PI	diacyl	M+NH4	C49H93 N1 O13 P1			934.638	934.638	1	2.63749e+06	19.2197	19.3648	2.63749e+06	491549	0.000584246	0.625104	12	1.00078	11
12392	291238	5006	PI(40:4)+NH4	PI(40:4)+NH4	PI(40:4)	C	0.772103	1	PI	diacyl	M+NH4	C49H91 N1 O13 P1			932.622	932.622	1	9.43265e+06	18.1632	18.3798	9.43265e+06	1.55189e+06	-0.000648863	-0.69574	15	1.02435	7
11444	289782	4526	PI(40:5)+NH4	PI(40:5)+NH4	PI(40:5)	C	0.701072	1	PI	diacyl	M+NH4	C49H89 N1 O13 P1			930.606	930.607	1	3.01588e+06	16.8687	16.9308	3.01588e+06	743692	-0.000883734	-0.949632	14	1.0173	8
10218	284696	4002	PI(20:4_20:2)+NH4	PI(40:6)+NH4	PI(20:4_20:2)	B	0.633435	1	PI	diacyl	M+NH4	C49H87 N1 O13 P1			928.591	928.591	1	815102	15.2897	15.2883	815102	152876	6.23238e-05	0.0671165	2	1.02949	4
10214	282728	3999	PI(22:6_18:1)+NH4	PI(40:7)+NH4	PI(22:6_18:1)	B	0.667325	1	PI	diacyl	M+NH4	C49H85 N1 O13 P1			926.575	926.575	1	1.21866e+06	13.7107	13.7566	1.21866e+06	312485	-2.93196e-05	-0.031643	2	1.21866e+06	4
12391	260116	5005	PI(20:3_18:0)+NH4	PI(38:3)+NH4	PI(20:3_18:0)	B	0.903285	1	PI	diacyl	M+NH4	C47H89 N1 O13 P1			906.606	906.607	1	2.29837e+07	18.2458	18.0628	2.29837e+07	3.70463e+06	-0.000559732	-0.617392	2	1.00886	11
11435	259477	4518	PI(20:3_18:1)+NH4	PI(38:4)+NH4	PI(20:3_18:1)	B	0.932005	1	PI	diacyl	M+NH4	C47H87 N1 O13 P1			904.591	904.591	1	5.87073e+06	16.6862	16.7525	5.87073e+06	1.2723e+06	-0.000266031	-0.294089	2	1.00592	7
11438	259534	4520	PI(20:4_18:0)+NH4	PI(38:4)+NH4	PI(20:4_18:0)	C	0.732194	1	PI	diacyl	M+NH4	C47H87 N1 O13 P1			904.591	904.591	1	1.59761e+08	17.1247	17.1048	1.59761e+08	2.42562e+07	-0.000266031	-0.294089	14	1.07114	7
10206	258349	3991	PI(20:4_18:1)+NH4	PI(38:5)+NH4	PI(20:4_18:1)	B	0.649825	1	PI	diacyl	M+NH4	C47H85 N1 O13 P1			902.575	902.575	1	1.54273e+07	15.0818	14.7964	1.54273e+07	3.55281e+06	-0.000156644	-0.173552	2	1.54273e+07	8
8921	254276	3478	PI(20:4_18:2)+NH4	PI(38:6)+NH4	PI(20:4_18:2)	C	0.238808	1	PI	diacyl	M+NH4	C47H83 N1 O13 P1			900.56	900.56	1	171190	12.7028	12.7596	171190	70941.3	-7.83409e-05	-0.0869913	12	1.0041	4
12388	228532	5002	PI(18:0_18:1)+NH4	PI(36:1)+NH4	PI(18:0_18:1)	A	1.23081	1	PI	diacyl	M+NH4	C45H89 N1 O13 P1			882.605	882.607	1	1.08357e+07	18.974	19.0414	1.08357e+07	1.43602e+06	-0.00121738	-1.3793	2	1.08357e+07	8
11356	226971	4450	PI(20:3_16:0)+NH4	PI(36:3)+NH4	PI(20:3_16:0)	B	0.933519	1	PI	diacyl	M+NH4	C45H85 N1 O13 P1			878.574	878.575	1	3.78823e+06	16.7317	16.7525	3.78823e+06	599313	-0.00153951	-1.75227	2	3.78823e+06	11
10186	226356	3973	PI(20:4_16:0)+NH4	PI(36:4)+NH4	PI(20:4_16:0)	B	0.719523	1	PI	diacyl	M+NH4	C45H83 N1 O13 P1			876.56	876.56	1	1.1407e+07	14.6912	14.7654	1.1407e+07	1.57171e+06	7.23798e-05	0.0825725	2	339883	7
8917	225385	3474	PI(20:4_16:1)+NH4	PI(36:5)+NH4	PI(20:4_16:1)	C	0.478911	1	PI	diacyl	M+NH4	C45H81 N1 O13 P1			874.543	874.544	1	186094	12.3476	12.2813	186094	35405.8	-0.00106685	-1.21989	12	1.03863	8
11263	196869	4373	PI(16:0_18:1)+NH4	PI(34:1)+NH4	PI(16:0_18:1)	A	1.12236	1	PI	diacyl	M+NH4	C43H85 N1 O13 P1			854.574	854.575	1	1.07859e+07	17.4661	17.5995	1.07859e+07	2.22324e+06	-0.00106781	-1.24952	2	1.07859e+07	8
8919	239266	3476	PG(22:5_22:5)+NH4	PG(44:10)+NH4	PG(22:5_22:5)	A	0.483507	1	PG	diacyl	M+NH4	C50H83 N1 O10 P1			888.575	888.575	1	295403	12.1262	12.0999	295403	65827.6	7.94734e-05	0.0894392	0	1.04157	3
7771	235680	3075	PG(22:5_22:6)+NH4	PG(44:11)+NH4	PG(22:5_22:6)	A	0.431932	1	PG	diacyl	M+NH4	C50H81 N1 O10 P1			886.559	886.559	1	633970	10.1215	10.186	633970	137217	0.000117262	0.132266	0	1.03267	3
6151	234591	2452	PG(22:6_22:6)+NH4	PG(44:12)+NH4	PG(22:6_22:6)	A	0.453314	1	PG	diacyl	M+NH4	C50H79 N1 O10 P1			884.543	884.544	1	767788	8.25196	8.3135	767788	175593	-0.000335891	-0.379734	1	1.00059	2
8895	179886	3461	PG(18:1_22:6)+NH4	PG(40:7)+NH4	PG(18:1_22:6)	A	0.645207	1	PG	diacyl	M+NH4	C46H81 N1 O10 P1			838.559	838.559	1	1.98819e+06	12.0035	12.1658	1.98819e+06	406887	-0.00071569	-0.853475	2	1.98819e+06	9
3132	161692	1222	PG(18:3_20:2)+NH4	PG(38:5)+NH4	PG(18:3_20:2)	C	0.691694	1	PG	diacyl	M+NH4	C44H81 N1 O10 P1			814.558	814.559	1	1.36734e+06	3.65803	3.62297	1.36734e+06	290491	-0.00145403	-1.78505	14	1.02935	11
10770	108893	4128	PG(16:0_18:1)+NH4	PG(34:1)+NH4	PG(16:0_18:1)	A	0.284948	1	PG	diacyl	M+NH4	C40H81 N1 O10 P1			766.563	766.559	1	3.00327e+06	15.8522	15.8484	3.00327e+06	938331	0.00404082	5.27137	4	1.02278	7
11289	161612	4395	PE(42:9)+H	PE(42:9)+H	PE(42:9)	C	0.519938	1	PE	diacyl	M+H	C47 H77 N1 O8 P1			814.535	814.538	1	938600	17.4149	17.3766	938600	92609	-0.00351518	-4.31554	4	938600	8
12259	162833	4891	PE(42:8)+H	PE(42:8)+H	PE(42:8)	C	0.416408	1	PE	diacyl	M+H	C47 H79 N1 O8 P1			816.552	816.554	1	1.62561e+06	18.1087	18.1592	1.62561e+06	299594	-0.00200868	-2.45995	4	1.03308	11
10774	160967	4132	PE(42:10)+H	PE(42:10)+H	PE(42:10)	C	0.48776	1	PE	diacyl	M+H	C47 H75 N1 O8 P1			812.517	812.522	1	2.32909e+06	15.555	15.676	2.32909e+06	697658	-0.00509208	-6.267	3	2.32909e+06	9
11369	129989	4463	PE(40:8)+H	PE(40:8)+H	PE(40:8)	C	0.544456	1	PE	diacyl	M+H	C45 H75 N1 O8 P1			788.519	788.522	1	1.85805e+06	17.4108	17.4212	1.85805e+06	301272	-0.00354595	-4.49695	7	1.85805e+06	11
8862	104412	3438	PE(38:9)+H	PE(38:9)+H	PE(38:9)	C	0.340967	1	PE	diacyl	M+H	C43 H69 N1 O8 P1			758.473	758.476	1	184546	13.0962	13.1059	184546	24349.2	-0.00218474	-2.88044	2	184546	9
12315	108827	4937	PE(38:5)+H	PE(38:5)+H	PE(38:5)	C	0.419999	1	PE	diacyl	M+H	C43 H77 N1 O8 P1			766.538	766.538	1	7.37049e+06	18.9077	18.8355	7.37049e+06	1.32151e+06	1.08011e-05	0.0140907	14	1.04078	17
11291	91536	4397	PE(36:5)+H	PE(36:5)+H	PE(36:5)	C	0.530699	1	PE	diacyl	M+H	C41 H73 N1 O8 P1			738.502	738.507	1	1.51708e+06	17.2327	17.1983	1.51708e+06	441914	-0.00511162	-6.92156	12	1.00684	17
10766	108256	4124	PE(22:6_16:0)+H	PE(38:6)+H	PE(22:6_16:0)	B	0.770088	1	PE	diacyl	M+H	C43 H75 N1 O8 P1			764.522	764.522	1	1.0803e+08	15.731	15.6246	1.0803e+08	1.73934e+07	-0.000969342	-1.2679	2	9.25342e+07	15
8790	108675	3396	PE(20:5_18:0)+H	PE(38:5)+H	PE(20:5_18:0)	C	0.663605	1	PE	diacyl	M+H	C43 H77 N1 O8 P1			766.533	766.538	1	643404	12.9318	12.9575	643404	153619	-0.00535816	-6.99007	14	1.00138	17
13272	113806	5391	PE(18:1_20:1)+H	PE(38:2)+H	PE(18:1_20:1)	A	1.15381	1	PE	diacyl	M+H	C43 H83 N1 O8 P1			772.584	772.585	1	2.94169e+07	19.8012	19.9512	2.94169e+07	6.9466e+06	-0.000738805	-0.956276	4	2.94169e+07	12
12240	93044	4872	PE(18:1_18:1)+H	PE(36:2)+H	PE(18:1_18:1)	A	1.03115	1	PE	diacyl	M+H	C41 H79 N1 O8 P1			744.554	744.554	1	1.91597e+08	18.8207	18.845	1.91597e+08	4.2412e+07	4.64681e-06	0.00624107	3	1.91597e+08	12
10020	74564	3860	PE(16:1_18:2)+H	PE(34:3)+H	PE(16:1_18:2)	A	1.02177	1	PE	diacyl	M+H	C39 H73 N1 O8 P1			714.506	714.507	1	4.10978e+06	15.1244	15.4186	4.10978e+06	1.1514e+06	-0.00100822	-1.41108	2	1.01824	11
9930	62819	3803	PE(16:1_16:1)+H	PE(32:2)+H	PE(16:1_16:1)	A	0.996096	1	PE	diacyl	M+H	C37 H71 N1 O8 P1			688.492	688.491	1	1.08234e+06	14.7718	14.7832	1.08234e+06	190293	0.000602305	0.874818	3	0.878998	12
11217	74904	4335	PE(16:0_18:2)+H	PE(34:2)+H	PE(16:0_18:2)	A	1.16566	1	PE	diacyl	M+H	C39 H75 N1 O8 P1			716.523	716.522	1	3.43361e+07	17.3963	17.1983	3.43361e+07	1.23949e+07	0.000106277	0.148323	3	1.02205	12
11417	106628	4504	PE(15:0_23:7)+H	PE(38:7)+H	PE(15:0_23:7)	B	0.587588	1	PE	diacyl	M+H	C43 H73 N1 O8 P1			762.504	762.507	1	7.14091e+06	16.5961	16.6654	7.14091e+06	1.24919e+06	-0.00246988	-3.23915	0	7.14091e+06	16
14610	309280	6038	PC(48:7)+H	PC(48:7)+H	PC(48:7)	C	1.94498	1	PC	diacyl	M+H	C56H99 N1 O8 P1			944.717	944.71	1	644738	21.122	21.0798	644738	198907	0.00707042	7.48422	0	1.00958	20
11445	293762	4527	PC(48:11)+H	PC(48:11)+H	PC(48:11)	C	1.29472	1	PC	diacyl	M+H	C56H91 N1 O8 P1			936.644	936.648	1	480949	17.0748	16.9902	480949	104150	-0.00333418	-3.55969	0	480949	8
10211	291402	3996	PC(48:12)+H	PC(48:12)+H	PC(48:12)	C	1.25103	1	PC	diacyl	M+H	C56H89 N1 O8 P1			934.633	934.632	1	426175	15.3694	15.3372	426175	62118.3	0.000490962	0.525299	0	1.05869	10
14606	317690	6035	PC(48:5)+H	PC(48:5)+H	PC(48:5)	C	1.56152	1	PC	diacyl	M+H	C56H103 N1 O8 P1			948.748	948.742	1	430599	22.1317	22.2346	430599	168568	0.00595603	6.27781	0	1.03321	27
14583	276858	6013	PC(46:5)+H	PC(46:5)+H	PC(46:5)	C	2.24522	1	PC	diacyl	M+H	C54H99 N1 O8 P1			920.71	920.71	1	4.68325e+06	21.2587	21.5386	4.68325e+06	1.74721e+06	8.65519e-05	0.0940056	0	1.0255	28
13382	271956	5486	PC(46:7)+H	PC(46:7)+H	PC(46:7)	C	2.23216	1	PC	diacyl	M+H	C54H95 N1 O8 P1			916.679	916.679	1	2.01747e+06	19.7466	19.9651	2.01747e+06	417011	-0.000103949	-0.113398	0	1.02157	21
12397	269400	5011	PC(46:8)+H	PC(46:8)+H	PC(46:8)	C	1.35476	1	PC	diacyl	M+H	C54H93 N1 O8 P1			914.663	914.663	1	390551	19.4098	19.3648	390551	95057.1	-0.000639236	-0.698875	0	390551	14
12410	269260	5022	PC(46:9)+H	PC(46:9)+H	PC(46:9)	C	2.18563	1	PC	diacyl	M+H	C54H91 N1 O8 P1			912.647	912.648	1	3.03873e+06	17.8466	17.8799	3.03873e+06	549658	-0.000765429	-0.83869	0	0.999101	8
11441	267276	4523	PC(46:10)+H	PC(46:10)+H	PC(46:10)	C	2.23009	1	PC	diacyl	M+H	C54H89 N1 O8 P1			910.632	910.632	1	1.3919e+06	16.2329	16.2472	1.3919e+06	403995	-4.65455e-05	-0.0511133	0	1.02465	9
10202	261369	3987	PC(46:11)+H	PC(46:11)+H	PC(46:11)	C	1.61587	1	PC	diacyl	M+H	C54H87 N1 O8 P1			908.616	908.616	1	521767	15.1102	15.1579	521767	133178	-0.000131714	-0.144961	0	1.03057	8
8920	260005	3477	PC(46:12)+H	PC(46:12)+H	PC(46:12)	C	1.14151	1	PC	diacyl	M+H	C54H85 N1 O8 P1			906.6	906.601	1	340153	13.3465	13.3863	340153	72790.8	-0.000869118	-0.958656	0	340153	10
15733	284798	6467	PC(46:1)+H	PC(46:1)+H	PC(46:1)	C	0.199252	1	PC	diacyl	M+H	C54H107 N1 O8 P1			928.765	928.773	1	90905.3	24.4962	24.1975	90905.3	49491.7	-0.00828207	-8.91721	1	1.00527	38
15723	279457	6457	PC(46:4)+H	PC(46:4)+H	PC(46:4)	C	0.917684	1	PC	diacyl	M+H	C54H101 N1 O8 P1			922.726	922.726	1	153749	23.5285	23.5497	153749	105817	0.000211182	0.228868	0	0.0985961	25
13377	246998	5482	PC(20:3_24:0)+H	PC(44:3)+H	PC(20:3_24:0)	C	0.813841	1	PC	diacyl	M+H	C52H99 N1 O8 P1			896.707	896.71	1	815734	20.653	20.649	815734	122050	-0.00367087	-4.09371	2	815734	17
13376	241122	5481	PC(44:5)+H	PC(44:5)+H	PC(44:5)	C	1.53825	1	PC	diacyl	M+H	C52H95 N1 O8 P1			892.678	892.679	1	7.54922e+06	20.3757	20.7554	7.54922e+06	3.10087e+06	-0.000804001	-0.900661	2	7.54922e+06	27
12158	239354	4798	PC(26:7_18:0)+H	PC(44:7)+H	PC(26:7_18:0)	C	1.69953	1	PC	diacyl	M+H	C52H91 N1 O8 P1			888.647	888.648	1	3.97636e+06	18.5544	18.8208	3.97636e+06	1.02133e+06	-0.000871889	-0.981141	2	1.01739	20
11376	235743	4470	PC(44:8)+H	PC(44:8)+H	PC(44:8)	C	1.91085	1	PC	diacyl	M+H	C52H89 N1 O8 P1			886.633	886.632	1	1.40228e+06	17.4245	17.5401	1.40228e+06	324048	0.000852027	0.960969	3	1.00148	15
10185	228346	3972	PC(44:10)+H	PC(44:10)+H	PC(44:10)	C	2.28559	1	PC	diacyl	M+H	C52H85 N1 O8 P1			882.6	882.601	1	965676	15.3646	15.3697	965676	189575	-0.000498347	-0.564634	2	0.999809	10
10194	227962	3980	PC(44:11)+H	PC(44:11)+H	PC(44:11)	C	1.60728	1	PC	diacyl	M+H	C52H83 N1 O8 P1			880.585	880.585	1	1.70973e+06	13.4807	13.5774	1.70973e+06	399886	-1.38853e-05	-0.0157682	0	1.70973e+06	8
7770	226799	3074	PC(44:12)+H	PC(44:12)+H	PC(44:12)	C	1.58827	1	PC	diacyl	M+H	C52H81 N1 O8 P1			878.569	878.569	1	1.81824e+06	11.5841	11.6873	1.81824e+06	413613	-0.000358986	-0.408603	1	1.81824e+06	9
10191	226866	3977	PC(44:12)+H	PC(44:12)+H	PC(44:12)	C	0.802951	1	PC	diacyl	M+H	C52H81 N1 O8 P1			878.575	878.569	1	178150	14.0684	14.0173	178150	49915.2	0.00571035	6.49959	1	0.696005	9
16979	254313	6785	PC(44:1)+H	PC(44:1)+H	PC(44:1)	C	0.36324	1	PC	diacyl	M+H	C52H103 N1 O8 P1			900.744	900.742	1	98177.1	25.5098	25.5194	98177.1	18514.4	0.00247936	2.75257	5	0.978364	38
14438	216826	5900	PC(42:1)+H	PC(42:1)+H	PC(42:1)	C	2.11041	1	PC	diacyl	M+H	C50H99 N1 O8 P1			872.709	872.71	1	7.24589e+06	22.5319	22.7724	7.24589e+06	3.50507e+06	-0.00107561	-1.23249	15	1.00558	38
18249	219125	7098	PC(42:1)+H	PC(42:1)+H	PC(42:1)	C	0.492225	1	PC	diacyl	M+H	C50H99 N1 O8 P1			872.708	872.71	1	93145.5	27.3004	27.0281	93145.5	39168.3	-0.00253407	-2.90367	15	0.9999	38
14426	214783	5891	PC(42:3)+H	PC(42:3)+H	PC(42:3)	C	1.56649	1	PC	diacyl	M+H	C50H95 N1 O8 P1			868.678	868.679	1	6.7649e+06	21.0066	21.064	6.7649e+06	2.62165e+06	-0.000837428	-0.964024	6	6.7649e+06	18
13362	209499	5470	PC(42:5)+H	PC(42:5)+H	PC(42:5)	C	1.55957	1	PC	diacyl	M+H	C50H91 N1 O8 P1			864.647	864.648	1	1.15225e+07	19.7733	19.6155	1.15225e+07	6.52773e+06	-0.000635192	-0.734624	9	1.15225e+07	28
12357	209072	4976	PC(42:6)+H	PC(42:6)+H	PC(42:6)	C	1.78152	1	PC	diacyl	M+H	C50H89 N1 O8 P1			862.631	862.632	1	1.47697e+07	18.2567	18.6297	1.47697e+07	5.53667e+06	-0.000850072	-0.985439	8	1.01051	21
11293	207742	4398	PC(42:7)+H	PC(42:7)+H	PC(42:7)	C	2.05467	1	PC	diacyl	M+H	C50H87 N1 O8 P1			860.616	860.616	1	1.46677e+07	16.7507	17.1686	1.46677e+07	3.88143e+06	-0.000427737	-0.497012	6	0.999995	20
9813	207031	3729	PC(42:8)+H	PC(42:8)+H	PC(42:8)	C	1.56254	1	PC	diacyl	M+H	C50H85 N1 O8 P1			858.6	858.601	1	810385	15.0429	15.0927	810385	176058	-0.000863132	-1.00528	4	0.0977816	14
9802	201624	3719	PC(42:9)+H	PC(42:9)+H	PC(42:9)	C	1.43325	1	PC	diacyl	M+H	C50H83 N1 O8 P1			856.584	856.585	1	3.59515e+06	13.6024	13.7403	3.59515e+06	850503	-0.000766464	-0.894789	4	0.556386	9
8893	196710	3459	PC(42:10)+H	PC(42:10)+H	PC(42:10)	C	1.57157	1	PC	diacyl	M+H	C50H81 N1 O8 P1			854.569	854.569	1	1.10371e+07	12.531	12.7015	1.10371e+07	2.46894e+06	-0.000221828	-0.259578	3	1.10371e+07	10
7760	196024	3070	PC(42:11)+H	PC(42:11)+H	PC(42:11)	C	1.84421	1	PC	diacyl	M+H	C50H79 N1 O8 P1			852.554	852.554	1	248464	10.7357	10.7571	248464	59752.2	-0.000151506	-0.177708	2	1.00636	8
9765	196095	3696	PC(42:11)+H	PC(42:11)+H	PC(42:11)	C	1.03502	1	PC	diacyl	M+H	C50H79 N1 O8 P1			852.558	852.554	1	805370	13.6387	13.724	805370	227038	0.00418737	4.91156	2	0.999529	8
9767	196166	3698	PC(42:11)+H	PC(42:11)+H	PC(42:11)	C	1.06659	1	PC	diacyl	M+H	C50H79 N1 O8 P1			852.558	852.554	1	2.48328e+06	15.2802	15.3209	2.48328e+06	1.19227e+06	0.00418737	4.91156	2	0.999916	8
14372	190057	5843	PC(24:0_16:0)+H	PC(40:0)+H	PC(24:0_16:0)	C	2.07223	1	PC	diacyl	M+H	C48H97 N1 O8 P1			846.693	846.695	1	2.39488e+06	22.771	22.8199	2.39488e+06	1.02276e+06	-0.00134785	-1.5919	9	1.00719	21
16967	183845	6778	PC(40:1)+H	PC(40:1)+H	PC(40:1)	C	0.572673	1	PC	diacyl	M+H	C48H95 N1 O8 P1			844.684	844.679	1	57538.3	26.3502	26.3592	57538.3	8166.2	0.00490483	5.80673	20	1.03361	39
13294	181387	5413	PC(40:3)+H	PC(40:3)+H	PC(40:3)	C	1.58447	1	PC	diacyl	M+H	C48H91 N1 O8 P1			840.647	840.648	1	2.41465e+07	20.1019	20.3907	2.41465e+07	9.51749e+06	-0.000405819	-0.482745	20	1.00609	17
15680	180418	6415	PC(40:4)+H	PC(40:4)+H	PC(40:4)	C	0.365108	1	PC	diacyl	M+H	C48H89 N1 O8 P1			838.629	838.632	1	65199.6	24.0084	23.9708	65199.6	11897.5	-0.00294815	-3.51542	24	65199.6	25
12305	179379	4928	PC(40:5)+H	PC(40:5)+H	PC(40:5)	C	1.58481	1	PC	diacyl	M+H	C48H87 N1 O8 P1			836.615	836.616	1	1.49607e+08	19.1567	18.6297	1.49607e+08	5.00859e+07	-0.00110866	-1.32518	24	1.49607e+08	27
11394	178193	4484	PC(18:0_22:6)+H	PC(40:6)+H	PC(18:0_22:6)	C	1.28643	1	PC	diacyl	M+H	C48H85 N1 O8 P1			834.6	834.601	1	1.95975e+07	16.5168	16.6485	1.95975e+07	5.10687e+06	-0.00100728	-1.2069	13	0.211289	21
11392	178381	4484	PC(22:6_18:0)+H	PC(40:6)+H	PC(22:6_18:0)	C	1.08118	1	PC	diacyl	M+H	C48H85 N1 O8 P1			834.6	834.601	1	2.50187e+07	16.9356	16.9159	2.50187e+07	3.91829e+06	-0.00100728	-1.2069	13	0.269738	21
11393	178561	4484	PC(40:6)+H	PC(40:6)+H	PC(40:6)	C	1.49271	1	PC	diacyl	M+H	C48H85 N1 O8 P1			834.6	834.601	1	7.10476e+07	17.6202	17.1537	7.10476e+07	2.43025e+07	-0.00100728	-1.2069	13	0.765996	21
10171	177416	3962	PC(40:7)+H	PC(40:7)+H	PC(40:7)	C	1.49503	1	PC	diacyl	M+H	C48H83 N1 O8 P1			832.584	832.585	1	1.22492e+06	14.5505	14.6202	1.22492e+06	413362	-0.00080384	-0.965474	12	0.997819	20
10778	177564	4136	PC(40:7)+H	PC(40:7)+H	PC(40:7)	C	1.59119	1	PC	diacyl	M+H	C48H83 N1 O8 P1			832.584	832.585	1	8.33989e+07	16.0731	15.7231	8.33989e+07	3.26862e+07	-0.00080384	-0.965474	12	1.00157	20
12294	177712	4919	PC(40:7)+H	PC(40:7)+H	PC(40:7)	C	1.63127	1	PC	diacyl	M+H	C48H83 N1 O8 P1			832.582	832.585	1	9.63035e+06	17.9972	18.2621	9.63035e+06	3.85239e+06	-0.00330997	-3.97553	12	1.01435	20
8912	174514	3471	PC(40:8)+H	PC(40:8)+H	PC(40:8)	C	1.67105	1	PC	diacyl	M+H	C48H81 N1 O8 P1			830.569	830.569	1	402644	13.202	13.2543	402644	84576.8	-0.000206974	-0.249196	8	1.00411	16
8896	170003	3462	PC(40:10)+H	PC(40:10)+H	PC(40:10)	C	1.28598	1	PC	diacyl	M+H	C48H77 N1 O8 P1			826.543	826.538	1	634289	13.3902	13.4192	634289	268967	0.00448227	5.42294	3	0.999403	10
14552	163260	5985	PC(38:1)+H	PC(38:1)+H	PC(38:1)	C	0.978443	1	PC	diacyl	M+H	C46H91 N1 O8 P1			816.647	816.648	1	4.86461e+07	21.0027	21.0798	4.86461e+07	1.43813e+07	-0.000346232	-0.423967	22	4.86461e+07	39
12233	159306	4866	PC(38:4)+H	PC(38:4)+H	PC(38:4)	C	1.57982	1	PC	diacyl	M+H	C46H85 N1 O8 P1			810.6	810.601	1	9.6017e+08	18.3305	18.6591	9.6017e+08	2.47174e+08	-0.000490147	-0.604671	22	9.6017e+08	25
13355	159579	5463	PC(38:4)+H	PC(38:4)+H	PC(38:4)	C	1.49727	1	PC	diacyl	M+H	C46H85 N1 O8 P1			810.6	810.601	1	3.3959e+07	20.4819	20.3086	3.3959e+07	7.15659e+06	-0.000490147	-0.604671	22	3.3959e+07	25
14527	159852	5964	PC(38:4)+H	PC(38:4)+H	PC(38:4)	C	1.6186	1	PC	diacyl	M+H	C46H85 N1 O8 P1			810.597	810.601	1	1.56781e+06	21.5242	21.2222	1.56781e+06	696057	-0.00324625	-4.00474	22	0.461671	25
15615	160125	6370	PC(38:4)+H	PC(38:4)+H	PC(38:4)	C	1.19275	1	PC	diacyl	M+H	C46H85 N1 O8 P1			810.599	810.601	1	325020	23.2355	23.5335	325020	174884	-0.00141157	-1.74138	22	0.103609	25
19031	160398	7317	PC(38:4)+H	PC(38:4)+H	PC(38:4)	C	0.553222	1	PC	diacyl	M+H	C46H85 N1 O8 P1			810.6	810.601	1	81846.8	29.686	29.6432	81846.8	21808	-0.00112663	-1.38987	22	0.997783	25
11258	157111	4369	PC(38:5)+H	PC(38:5)+H	PC(38:5)	C	1.57358	1	PC	diacyl	M+H	C46H83 N1 O8 P1			808.584	808.585	1	4.79086e+08	16.807	16.692	4.79086e+08	1.63887e+08	-0.00105567	-1.30558	24	1.37652e+08	27
11259	157292	4369	PC(38:5)+H	PC(38:5)+H	PC(38:5)	C	1.57358	1	PC	diacyl	M+H	C46H83 N1 O8 P1			808.584	808.585	1	1.34631e+07	16.807	16.8908	1.34631e+07	4.60549e+06	-0.00105567	-1.30558	24	3.86824e+06	27
10043	153582	3877	PC(38:6)+H	PC(38:6)+H	PC(38:6)	C	1.53812	1	PC	diacyl	M+H	C46H81 N1 O8 P1			806.568	806.569	1	2.36532e+07	15.2711	15.3535	2.36532e+07	4.59956e+06	-0.000959839	-1.19003	24	0.114669	21
8817	149294	3410	PC(38:8)+H	PC(38:8)+H	PC(38:8)	C	1.55151	1	PC	diacyl	M+H	C46H77 N1 O8 P1			802.535	802.538	1	733189	12.1772	12.1823	733189	126902	-0.00318588	-3.96975	6	1.00817	14
10013	149386	3858	PC(38:8)+H	PC(38:8)+H	PC(38:8)	C	1.29618	1	PC	diacyl	M+H	C46H77 N1 O8 P1			802.535	802.538	1	3.66631e+06	14.2981	14.3758	3.66631e+06	1.28683e+06	-0.00318588	-3.96975	6	0.998288	14
14470	130419	5915	PC(36:1)+H	PC(36:1)+H	PC(36:1)	C	0.97246	1	PC	diacyl	M+H	C44H87 N1 O8 P1			788.616	788.616	1	1.13956e+07	21.5579	21.2222	1.13956e+07	5.11508e+06	-6.23824e-05	-0.0791036	26	1.00377	40
16951	131100	6772	PC(36:1)+H	PC(36:1)+H	PC(36:1)	C	0.884768	1	PC	diacyl	M+H	C44H87 N1 O8 P1			788.616	788.616	1	730138	24.628	24.7119	730138	240305	-0.000314874	-0.399273	26	0.317139	40
16953	131781	6772	PC(36:1)+H	PC(36:1)+H	PC(36:1)	C	0.752968	1	PC	diacyl	M+H	C44H87 N1 O8 P1			788.616	788.616	1	553975	26.1466	25.7939	553975	324662	-0.000314874	-0.399273	26	0.240621	40
18235	132462	7090	PC(36:1)+H	PC(36:1)+H	PC(36:1)	C	1.34085	1	PC	diacyl	M+H	C44H87 N1 O8 P1			788.616	788.616	1	632737	27.6947	27.3426	632737	759803	-0.000453848	-0.575498	26	0.999976	40
13336	127802	5448	PC(36:2)+H	PC(36:2)+H	PC(36:2)	C	0.948115	1	PC	diacyl	M+H	C44H85 N1 O8 P1			786.599	786.601	1	1.76083e+07	20.039	19.9499	1.76083e+07	4.41713e+06	-0.00132295	-1.68185	40	1.0004	20
15632	128205	6378	PC(36:2)+H	PC(36:2)+H	PC(36:2)	C	2.16239	1	PC	diacyl	M+H	C44H85 N1 O8 P1			786.601	786.601	1	470917	23.8475	23.9222	470917	111817	0.000267588	0.340182	40	0.15419	20
18242	128608	7093	PC(36:2)+H	PC(36:2)+H	PC(36:2)	C	0.578369	1	PC	diacyl	M+H	C44H85 N1 O8 P1			786.601	786.601	1	339452	26.9588	27.4088	339452	433423	-3.21317e-05	-0.0408487	40	1.00206	20
18243	129011	7093	PC(36:2)+H	PC(36:2)+H	PC(36:2)	C	0.465878	1	PC	diacyl	M+H	C44H85 N1 O8 P1			786.601	786.601	1	106902	28.6059	28.6502	106902	62210.7	-3.21317e-05	-0.0408487	40	0.315573	20
12376	126557	4992	PC(36:3)+H	PC(36:3)+H	PC(36:3)	C	1.589	1	PC	diacyl	M+H	C44H83 N1 O8 P1			784.584	784.585	1	3.57669e+08	18.5085	17.9093	3.57669e+08	1.86578e+08	-0.000745158	-0.949747	20	1.00069	17
11330	123273	4430	PC(36:4)+H	PC(36:4)+H	PC(36:4)	C	1.53547	1	PC	diacyl	M+H	C44H81 N1 O8 P1			782.569	782.569	1	1.32932e+09	16.9913	16.7079	1.32932e+09	2.95117e+08	-0.000639814	-0.817581	26	1.32932e+09	25
12373	123436	4989	PC(36:4)+H	PC(36:4)+H	PC(36:4)	C	2.36556	1	PC	diacyl	M+H	C44H81 N1 O8 P1			782.569	782.569	1	7.40791e+06	18.523	18.6591	7.40791e+06	1.3374e+06	-0.000639814	-0.817581	26	0.141015	25
14456	123599	5908	PC(36:4)+H	PC(36:4)+H	PC(36:4)	C	1.23349	1	PC	diacyl	M+H	C44H81 N1 O8 P1			782.567	782.569	1	1.03516e+06	21.606	21.5228	1.03516e+06	216715	-0.00229627	-2.93426	26	0.649457	25
15626	123774	6375	PC(36:4)+H	PC(36:4)+H	PC(36:4)	C	1.12674	1	PC	diacyl	M+H	C44H81 N1 O8 P1			782.568	782.569	1	285789	23.2212	23.242	285789	61605	-0.00169127	-2.16118	26	0.183252	25
18239	123925	7092	PC(36:4)+H	PC(36:4)+H	PC(36:4)	C	0.411558	1	PC	diacyl	M+H	C44H81 N1 O8 P1			782.568	782.569	1	326522	27.8971	27.2764	326522	323199	-0.00160021	-2.04481	26	1.00007	25
19026	124088	7316	PC(36:4)+H	PC(36:4)+H	PC(36:4)	C	0.393404	1	PC	diacyl	M+H	C44H81 N1 O8 P1			782.568	782.569	1	114449	29.4791	29.3949	114449	38641.1	-0.00160021	-2.04481	26	0.308819	25
7757	121735	3067	PC(36:5)+H	PC(36:5)+H	PC(36:5)	C	1.36228	1	PC	diacyl	M+H	C44H79 N1 O8 P1			780.55	780.554	1	155684	10.5801	10.545	155684	43821.6	-0.00379402	-4.86068	21	1.01402	27
9889	121850	3779	PC(36:5)+H	PC(36:5)+H	PC(36:5)	C	2.39356	1	PC	diacyl	M+H	C44H79 N1 O8 P1			780.553	780.554	1	975921	13.9332	14.0173	975921	215315	-0.00040475	-0.518541	21	1.00365	27
9894	121965	3781	PC(36:5)+H	PC(36:5)+H	PC(36:5)	C	1.54277	1	PC	diacyl	M+H	C44H79 N1 O8 P1			780.553	780.554	1	1.67625e+07	15.4523	15.1905	1.67625e+07	5.39117e+06	-0.00040475	-0.518541	21	0.298736	27
8835	121077	3420	PC(36:6)+H	PC(36:6)+H	PC(36:6)	C	1.42597	1	PC	diacyl	M+H	C44H77 N1 O8 P1			778.538	778.538	1	6.39967e+06	12.4216	13.3038	6.39967e+06	3.24167e+06	-0.000546393	-0.701819	17	6.39967e+06	21
9857	119316	3756	PC(36:7)+H	PC(36:7)+H	PC(36:7)	C	1.24663	1	PC	diacyl	M+H	C44H75 N1 O8 P1			776.52	776.522	1	3.60339e+06	14.2934	14.3758	3.60339e+06	856719	-0.00247542	-3.18783	6	1.00525	20
13241	106863	5365	PC(34:0)+H	PC(34:0)+H	PC(34:0)	C	0.981424	1	PC	diacyl	M+H	C42H85 N1 O8 P1			762.601	762.601	1	2.66162e+08	20.7535	20.2235	2.66162e+08	8.77166e+07	1.0839e-05	0.0142133	13	1.00703	22
3116	105993	1210	PC(34:1)+H	PC(34:1)+H	PC(34:1)	C	0.0710682	1	PC	diacyl	M+H	C42H83 N1 O8 P1			760.578	760.585	1	951854	4.23034	4.29561	951854	392249	-0.00700365	-9.20824	22	1.00279	39
12297	106042	4922	PC(34:1)+H	PC(34:1)+H	PC(34:1)	C	0.978618	1	PC	diacyl	M+H	C42H83 N1 O8 P1			760.584	760.585	1	1.3643e+09	19.2149	19.0338	1.3643e+09	3.10521e+08	-0.000649418	-0.85384	22	1.3643e+09	39
13244	106091	5366	PC(34:1)+H	PC(34:1)+H	PC(34:1)	C	0.977023	1	PC	diacyl	M+H	C42H83 N1 O8 P1			760.584	760.585	1	2.29981e+07	20.7915	20.6642	2.29981e+07	6.29872e+06	-0.000649418	-0.85384	22	0.291475	39
14398	106140	5866	PC(34:1)+H	PC(34:1)+H	PC(34:1)	C	0.968195	1	PC	diacyl	M+H	C42H83 N1 O8 P1			760.585	760.585	1	5.24994e+06	22.3128	22.2188	5.24994e+06	2.25553e+06	7.61086e-05	0.100066	22	0.498395	39
16939	106189	6769	PC(34:1)+H	PC(34:1)+H	PC(34:1)	C	0.919153	1	PC	diacyl	M+H	C42H83 N1 O8 P1			760.585	760.585	1	1.34457e+06	25.3572	25.4709	1.34457e+06	565561	-0.000534463	-0.7027	22	0.353496	39
18231	106238	7088	PC(34:1)+H	PC(34:1)+H	PC(34:1)	C	0.939144	1	PC	diacyl	M+H	C42H83 N1 O8 P1			760.585	760.585	1	1.54912e+06	26.8851	27.3426	1.54912e+06	2.08029e+06	-3.16453e-05	-0.0416064	22	1	39
18232	106287	7088	PC(34:1)+H	PC(34:1)+H	PC(34:1)	C	0.843965	1	PC	diacyl	M+H	C42H83 N1 O8 P1			760.585	760.585	1	536842	28.4556	28.6171	536842	307875	-3.16453e-05	-0.0416064	22	0.346547	39
11407	104427	4494	PC(34:2)+H	PC(34:2)+H	PC(34:2)	C	0.969605	1	PC	diacyl	M+H	C42H81 N1 O8 P1			758.568	758.569	1	7.57463e+08	17.5431	17.5995	7.57463e+08	2.84816e+08	-0.00101401	-1.33674	30	1.02909	18
12281	104647	4911	PC(34:2)+H	PC(34:2)+H	PC(34:2)	C	1.35371	1	PC	diacyl	M+H	C42H81 N1 O8 P1			758.568	758.569	1	1.39735e+07	19.3739	19.4383	1.39735e+07	4.26369e+06	-0.00101401	-1.33674	30	0.473841	18
15586	104867	6355	PC(34:2)+H	PC(34:2)+H	PC(34:2)	C	0.351266	1	PC	diacyl	M+H	C42H81 N1 O8 P1			758.57	758.569	1	170785	24.4003	24.4405	170785	51765.9	0.000177219	0.233622	30	0.198628	18
9708	104057	3666	PC(34:3)+H	PC(34:3)+H	PC(34:3)	C	1.50726	1	PC	diacyl	M+H	C42H79 N1 O8 P1			756.554	756.554	1	4.59037e+07	15.1806	15.3697	4.59037e+07	1.85604e+07	-0.000105143	-0.138976	14	0.887232	17
12269	104204	4901	PC(17:3_17:0)+H	PC(34:3)+H	PC(17:3_17:0)	C	0.940834	1	PC	diacyl	M+H	C42H79 N1 O8 P1			756.553	756.554	1	8.95098e+06	18.7281	19.0708	8.95098e+06	5.35067e+06	-0.000668506	-0.883619	14	1.00049	17
9680	101988	3655	PC(34:4)+H	PC(34:4)+H	PC(34:4)	C	1.54098	1	PC	diacyl	M+H	C42H77 N1 O8 P1			754.538	754.538	1	2.33165e+06	13.6246	13.887	2.33165e+06	1.08073e+06	-0.000227617	-0.301664	22	1.00482	25
8837	101364	3422	PC(34:5)+H	PC(34:5)+H	PC(34:5)	C	1.35393	1	PC	diacyl	M+H	C42H75 N1 O8 P1			752.52	752.522	1	815671	12.0689	12.3637	815671	447140	-0.00218753	-2.90693	6	1.00361	27
9654	97182	3638	PC(34:6)+H	PC(34:6)+H	PC(34:6)	C	0.986462	1	PC	diacyl	M+H	C42H73 N1 O8 P1			750.506	750.507	1	923756	13.6167	14.3758	923756	422425	-0.000994379	-1.32494	4	0.994809	21
12219	89295	4853	PC(32:0)+H	PC(32:0)+H	PC(32:0)	C	0.970169	1	PC	diacyl	M+H	C40H81 N1 O8 P1			734.569	734.569	1	4.56119e+08	18.8976	19.0253	4.56119e+08	1.43637e+08	-0.00013301	-0.181072	14	4.56119e+08	20
13227	89707	5354	PC(32:0)+H	PC(32:0)+H	PC(32:0)	C	0.971126	1	PC	diacyl	M+H	C40H81 N1 O8 P1			734.569	734.569	1	6.71286e+06	20.4325	20.3299	6.71286e+06	1.85963e+06	-0.00013301	-0.181072	14	0.429117	20
14346	88160	5826	PC(32:1)+H	PC(32:1)+H	PC(32:1)	C	1.7704	1	PC	diacyl	M+H	C40H79 N1 O8 P1			732.555	732.554	1	684870	22.7246	22.6775	684870	162561	0.00128569	1.75508	16	1.00369	38
18223	88368	7082	PC(32:1)+H	PC(32:1)+H	PC(32:1)	C	0.63228	1	PC	diacyl	M+H	C40H79 N1 O8 P1			732.554	732.554	1	340631	27.3367	27.2764	340631	288230	-3.98459e-05	-0.0543931	16	1.00009	38
19023	88576	7314	PC(32:1)+H	PC(32:1)+H	PC(32:1)	C	0.45334	1	PC	diacyl	M+H	C40H79 N1 O8 P1			732.554	732.554	1	224783	28.8516	28.6828	224783	106073	-3.98459e-05	-0.0543931	16	0.533631	38
10088	87452	3909	PC(32:3)+H	PC(32:3)+H	PC(32:3)	C	1.53549	1	PC	diacyl	M+H	C40H75 N1 O8 P1			728.522	728.522	1	5.27468e+06	14.2838	14.3595	5.27468e+06	4.78126e+06	-0.0002913	-0.39985	10	1.01976	17
7503	85949	2920	PC(32:4)+H	PC(32:4)+H	PC(32:4)	C	1.54179	1	PC	diacyl	M+H	C40H73 N1 O8 P1			726.507	726.507	1	535909	11.642	11.7199	535909	186629	0.000120881	0.166387	11	1.00183	25
9991	71962	3841	PC(30:0)+H	PC(30:0)+H	PC(30:0)	C	1.6152	1	PC	diacyl	M+H	C38H77 N1 O8 P1			706.536	706.538	1	207069	14.2618	14.2943	207069	115967	-0.00168695	-2.38763	12	1.00579	20
12140	72165	4783	PC(30:0)+H	PC(30:0)+H	PC(30:0)	C	0.983688	1	PC	diacyl	M+H	C38H77 N1 O8 P1			706.538	706.538	1	2.55485e+06	19.3716	19.2619	2.55485e+06	1.49858e+06	-0.000304048	-0.430334	12	1.00549	20
13224	72368	5352	PC(30:0)+H	PC(30:0)+H	PC(30:0)	C	2.51552	1	PC	diacyl	M+H	C38H77 N1 O8 P1			706.538	706.538	1	1.14183e+06	20.9206	20.7858	1.14183e+06	334873	-0.000400419	-0.566733	12	0.437274	20
14266	72571	5764	PC(30:0)+H	PC(30:0)+H	PC(30:0)	C	1.86724	1	PC	diacyl	M+H	C38H77 N1 O8 P1			706.539	706.538	1	254615	22.7484	22.6617	254615	69816.3	0.000454535	0.643327	12	0.157891	20
16918	72774	6764	PC(30:0)+H	PC(30:0)+H	PC(30:0)	C	0.577768	1	PC	diacyl	M+H	C38H77 N1 O8 P1			706.534	706.538	1	179127	24.7114	24.6957	179127	31770.6	-0.00391946	-5.54741	12	0.237624	20
18219	72977	7080	PC(30:0)+H	PC(30:0)+H	PC(30:0)	C	0.493616	1	PC	diacyl	M+H	C38H77 N1 O8 P1			706.538	706.538	1	84298.7	28.159	28.0378	84298.7	24974.3	0.000330403	0.467636	12	0.683753	20
19020	73180	7312	PC(30:0)+H	PC(30:0)+H	PC(30:0)	C	0.45322	1	PC	diacyl	M+H	C38H77 N1 O8 P1			706.538	706.538	1	105184	29.7147	29.8088	105184	33379.6	0.000330403	0.467636	12	0.850837	20
9983	71575	3837	PC(30:1)+H	PC(30:1)+H	PC(30:1)	C	0.979778	1	PC	diacyl	M+H	C38H75 N1 O8 P1			704.522	704.522	1	1.72995e+08	14.7937	15.3535	1.72995e+08	6.3513e+07	-0.000663179	-0.941316	10	1.00718	38
12149	71666	4790	PC(30:1)+H	PC(30:1)+H	PC(30:1)	C	2.40838	1	PC	diacyl	M+H	C38H75 N1 O8 P1			704.527	704.522	1	1.24581e+07	18.2481	18.1981	1.24581e+07	1.98221e+06	0.00420579	5.9697	10	1.24581e+07	38
9880	60301	3774	PC(10:0_18:0)+H	PC(28:0)+H	PC(10:0_18:0)	C	2.1582	1	PC	diacyl	M+H	C36H73 N1 O8 P1			678.506	678.507	1	229349	14.579	14.555	229349	49507.7	-0.000666904	-0.982899	13	1.03358	20
10744	60383	4103	PC(28:0)+H	PC(28:0)+H	PC(28:0)	C	0.983732	1	PC	diacyl	M+H	C36H73 N1 O8 P1			678.506	678.507	1	2.52233e+06	16.1223	15.676	2.52233e+06	1.39422e+06	-0.000666904	-0.982899	13	0.994022	20
8735	59112	3360	PC(28:1)+H	PC(28:1)+H	PC(28:1)	C	2.09742	1	PC	diacyl	M+H	C36H71 N1 O8 P1			676.491	676.491	1	1.02891e+06	12.2396	13.3038	1.02891e+06	986413	-5.03954e-05	-0.0744952	7	1.00813	38
9522	1219	3581	MG(24:0)+H	MG(24:0)+H	MG(24:0)	A	0.892175	1	MG	monoacyl	M+H	C27H55 O4			443.409	443.409	1	2.17813e+06	15.44	15.4594	2.17813e+06	294062	-0.000461637	-1.04111	0	1.04745	25
8518	659	3225	MG(22:0)+H	MG(22:0)+H	MG(22:0)	A	0.668049	1	MG	monoacyl	M+H	C25H51 O4			415.378	415.378	1	529416	12.4816	12.4792	529416	91826.1	-0.000165715	-0.398948	0	529416	25
6558	322	2554	MG(20:0)+H	MG(20:0)+H	MG(20:0)	A	0.684367	1	MG	monoacyl	M+H	C23H47 O4			387.346	387.347	1	1.15014e+06	9.52458	9.51054	1.15014e+06	173462	-0.000517425	-1.33582	1	0.997506	25
3770	313	1427	MG(20:1)+H	MG(20:1)+H	MG(20:1)	A	0.404167	1	MG	monoacyl	M+H	C23H45 O4			385.332	385.331	1	1.35791e+06	6.21607	6.24884	1.35791e+06	198153	0.000279035	0.724142	0	531597	8
4817	208	1870	MG(18:0)+H	MG(18:0)+H	MG(18:0)	A	0.720224	1	MG	monoacyl	M+H	C21H43 O4			359.315	359.316	1	1.15721e+06	6.30693	6.30199	1.15721e+06	182525	-0.000293081	-0.815663	1	1.15721e+06	25
5726	209	2251	MG(18:0)+H	MG(18:0)+H	MG(18:0)	A	0.707274	1	MG	monoacyl	M+H	C21H43 O4			359.315	359.316	1	850462	7.89712	7.96911	850462	344912	-0.000293081	-0.815663	1	0.462992	25
6520	210	2528	MG(18:0)+H	MG(18:0)+H	MG(18:0)	A	0.68146	1	MG	monoacyl	M+H	C21H43 O4			359.316	359.316	1	617115	9.54697	9.47811	617115	133824	-4.71961e-05	-0.13135	1	0.275492	25
7065	211	2745	MG(18:0)+H	MG(18:0)+H	MG(18:0)	A	0.814965	1	MG	monoacyl	M+H	C21H43 O4			359.316	359.316	1	2.37008e+06	11.0667	11.0672	2.37008e+06	663142	-4.71961e-05	-0.13135	1	1.00839	25
8385	212	3172	MG(18:0)+H	MG(18:0)+H	MG(18:0)	A	0.704942	1	MG	monoacyl	M+H	C21H43 O4			359.316	359.316	1	887293	12.619	12.6111	887293	445095	-4.71961e-05	-0.13135	1	0.401671	25
11080	213	4222	MG(18:0)+H	MG(18:0)+H	MG(18:0)	C	0.704039	1	MG	monoacyl	M+H	C21H43 O4			359.315	359.316	1	1.23782e+06	17.2459	17.2429	1.23782e+06	144849	-0.00048402	-1.34706	1	1.05478	25
13064	215	5229	MG(18:0)+H	MG(18:0)+H	MG(18:0)	C	0.72871	1	MG	monoacyl	M+H	C21H43 O4			359.315	359.316	1	776438	20.9063	20.9074	776438	213171	-0.00048402	-1.34706	1	0.534112	25
16606	216	6669	MG(18:0)+H	MG(18:0)+H	MG(18:0)	A	0.754006	1	MG	monoacyl	M+H	C21H43 O4			359.315	359.316	1	1.4404e+06	25.6739	25.051	1.4404e+06	4.3369e+06	-0.00014756	-0.410668	1	1.00001	25
18010	217	6999	MG(18:0)+H	MG(18:0)+H	MG(18:0)	C	0.685995	1	MG	monoacyl	M+H	C21H43 O4			359.315	359.316	1	979083	27.2664	27.1606	979083	215087	-0.000108599	-0.302237	1	0.602873	25
1560	203	380	MG(18:1)+H	MG(18:1)+H	MG(18:1)	B	0.759453	1	MG	monoacyl	M+H	C21H41 O4			357.3	357.3	1	4.07099e+06	2.80531	2.72702	4.07099e+06	645249	-0.000382007	-1.06915	3	1.03332	8
1552	199	375	MG(18:2)+H	MG(18:2)+H	MG(18:2)	C	0.631046	1	MG	monoacyl	M+H	C21H39 O4			355.284	355.284	1	8.39696e+06	2.64696	2.6998	8.39696e+06	2.41922e+06	-0.000183867	-0.51752	1	8.39696e+06	9
9625	201	3623	MG(18:2)+H	MG(18:2)+H	MG(18:2)	C	0.525058	1	MG	monoacyl	M+H	C21H39 O4			355.284	355.284	1	796768	14.6517	14.718	796768	339322	-0.00044756	-1.25972	1	1.00563	9
3590	114	1324	MG(16:0)+H	MG(16:0)+H	MG(16:0)	B	0.628846	1	MG	monoacyl	M+H	C19H39 O4			331.284	331.284	1	2.14496e+06	4.55352	4.58624	2.14496e+06	278989	-0.000101661	-0.306868	3	2.14496e+06	25
3597	115	1329	MG(16:0)+H	MG(16:0)+H	MG(16:0)	A	0.731494	1	MG	monoacyl	M+H	C19H39 O4			331.284	331.284	1	5.72075e+06	6.06801	6.11869	5.72075e+06	738680	-0.000101661	-0.306868	3	0.645238	25
6508	116	2521	MG(16:0)+H	MG(16:0)+H	MG(16:0)	A	0.67046	1	MG	monoacyl	M+H	C19H39 O4			331.284	331.284	1	2.22832e+06	9.26692	9.05651	2.22832e+06	647200	9.94749e-06	0.030027	3	0.708433	25
7139	117	2769	MG(16:0)+H	MG(16:0)+H	MG(16:0)	A	0.633933	1	MG	monoacyl	M+H	C19H39 O4			331.284	331.284	1	2.46532e+06	10.8265	11.0672	2.46532e+06	3.66494e+06	9.94749e-06	0.030027	3	1.00304	25
8287	118	3140	MG(16:0)+H	MG(16:0)+H	MG(16:0)	A	0.495682	1	MG	monoacyl	M+H	C19H39 O4			331.284	331.284	1	1.99957e+06	12.3642	12.4462	1.99957e+06	872165	-0.000203169	-0.613275	3	0.859467	25
11062	119	4212	MG(16:0)+H	MG(16:0)+H	MG(16:0)	C	0.605325	1	MG	monoacyl	M+H	C19H39 O4			331.284	331.284	1	1.35275e+06	17.0458	17.0348	1.35275e+06	469638	-0.000333353	-1.00624	3	0.414052	25
12001	120	4674	MG(16:0)+H	MG(16:0)+H	MG(16:0)	C	0.602229	1	MG	monoacyl	M+H	C19H39 O4			331.284	331.284	1	1.72607e+06	18.6677	18.8355	1.72607e+06	529581	-0.000333353	-1.00624	3	1.03713	25
13060	121	5227	MG(16:0)+H	MG(16:0)+H	MG(16:0)	A	0.66847	1	MG	monoacyl	M+H	C19H39 O4			331.284	331.284	1	553669	20.3343	20.2995	553669	94409.7	-0.000277555	-0.837813	3	0.205336	25
14052	122	5658	MG(16:0)+H	MG(16:0)+H	MG(16:0)	A	0.686713	1	MG	monoacyl	M+H	C19H39 O4			331.284	331.284	1	2.83796e+06	21.8627	21.6493	2.83796e+06	1.0842e+06	-0.000277555	-0.837813	3	1.00008	25
14053	123	5658	MG(16:0)+H	MG(16:0)+H	MG(16:0)	A	0.686713	1	MG	monoacyl	M+H	C19H39 O4			331.284	331.284	1	1.38419e+06	21.8627	21.9815	1.38419e+06	317065	-0.000277555	-0.837813	3	0.487783	25
16333	124	6589	MG(16:0)+H	MG(16:0)+H	MG(16:0)	C	0.710094	1	MG	monoacyl	M+H	C19H39 O4			331.284	331.284	1	2.20914e+06	24.8734	24.8734	2.20914e+06	7.69097e+06	-0.000121828	-0.367744	3	1	25
12134	66317	4779	LPC(30:0)+H	LPC(30:0)+H	LPC(30:0)	C	1.88288	1	LPC	monoacyl	M+H	C38H79 N1 O7 P1			692.558	692.559	1	5.4855e+06	18.7455	18.8208	5.4855e+06	951505	-0.000384117	-0.554634	0	1.00762	12
12127	63698	4774	LPC(30:1)+H	LPC(30:1)+H	LPC(30:1)	C	0.981739	1	LPC	monoacyl	M+H	C38H77 N1 O7 P1			690.543	690.543	1	3.83301e+06	18.3418	18.4239	3.83301e+06	1.13123e+06	-4.96635e-05	-0.0719195	0	3.83301e+06	12
11181	48696	4305	LPC(28:0)+H	LPC(28:0)+H	LPC(28:0)	C	1.07889	1	LPC	monoacyl	M+H	C36H75 N1 O7 P1			664.527	664.528	1	3.08269e+06	16.734	16.7525	3.08269e+06	880312	-0.000912388	-1.37299	0	1.00078	12
9811	46717	3727	LPC(28:1)+H	LPC(28:1)+H	LPC(28:1)	C	1.21397	1	LPC	monoacyl	M+H	C36H73 N1 O7 P1			662.511	662.512	1	209992	14.4637	14.5224	209992	92964.6	-0.00045561	-0.687701	0	1.0037	12
10136	25567	3941	LPC(26:1)+H	LPC(26:1)+H	LPC(26:1)	C	1.53827	1	LPC	monoacyl	M+H	C34H69 N1 O7 P1			634.481	634.481	1	926817	13.6916	13.6914	926817	315704	0.000430538	0.678567	0	1.02998	12
7716	24292	3036	LPC(26:2)+H	LPC(26:2)+H	LPC(26:2)	C	0.90963	1	LPC	monoacyl	M+H	C34H67 N1 O7 P1			632.464	632.465	1	202936	10.9851	11.0019	202936	115767	-0.000686938	-1.08613	0	1.00305	4
10046	15144	3879	LPC(24:0)+H	LPC(24:0)+H	LPC(24:0)	C	1.44522	1	LPC	monoacyl	M+H	C32H67 N1 O7 P1			608.465	608.465	1	784499	13.54	13.6589	784499	261062	0.000387753	0.637264	1	1.00732	12
7646	14832	2991	LPC(24:1)+H	LPC(24:1)+H	LPC(24:1)	C	0.965427	1	LPC	monoacyl	M+H	C32H65 N1 O7 P1			606.449	606.449	1	650629	10.6587	10.8224	650629	299187	0.000170969	0.281917	1	1.00228	12
7528	8239	2934	LPC(22:0)+H	LPC(22:0)+H	LPC(22:0)	C	1.10242	1	LPC	monoacyl	M+H	C30H63 N1 O7 P1			580.435	580.434	1	262744	10.6445	10.6592	262744	81002.1	0.000964955	1.66247	1	0.998833	12
5887	7978	2329	LPC(22:1)+H	LPC(22:1)+H	LPC(22:1)	C	0.986879	1	LPC	monoacyl	M+H	C30H61 N1 O7 P1			578.418	578.418	1	289539	7.9114	7.95346	289539	120941	-0.000295904	-0.511574	2	1.01071	12
5964	4899	2361	LPC(20:0)+H	LPC(20:0)+H	LPC(20:0)	C	1.92917	1	LPC	monoacyl	M+H	C28H59 N1 O7 P1			552.403	552.402	1	904063	7.65301	7.67169	904063	268293	0.000582939	1.05528	1	1.00221	12
3921	4772	1533	LPC(20:1)+H	LPC(20:1)+H	LPC(20:1)	C	1.8287	1	LPC	monoacyl	M+H	C28H57 N1 O7 P1			550.387	550.387	1	2.91898e+06	5.50108	5.57582	2.91898e+06	810655	0.00062081	1.12795	3	2.91898e+06	12
3838	3527	1475	LPC(18:0)+H	LPC(18:0)+H	LPC(18:0)	C	1.60724	1	LPC	monoacyl	M+H	C26H55 N1 O7 P1			524.371	524.371	1	963048	5.04022	5.04861	963048	208229	0.000397265	0.757602	2	963048	12
3001	3455	1118	LPC(18:1)+H	LPC(18:1)+H	LPC(18:1)	C	0.979174	1	LPC	monoacyl	M+H	C26H53 N1 O7 P1			522.356	522.355	1	2.78074e+07	3.81627	4.12415	2.78074e+07	7.24077e+06	0.000916313	1.75419	8	0.999262	12
2987	2445	1107	LPC(16:0)+H	LPC(16:0)+H	LPC(16:0)	C	0.965772	1	LPC	monoacyl	M+H	C24H51 N1 O7 P1			496.34	496.34	1	3.69059e+06	3.74445	3.78124	3.69059e+06	526051	0.000695261	1.40077	3	1.04291	12
1876	2401	641	LPC(16:1)+H	LPC(16:1)+H	LPC(16:1)	C	1.95419	1	LPC	monoacyl	M+H	C24H49 N1 O7 P1			494.324	494.324	1	3.36403e+06	3.17069	3.2441	3.36403e+06	994574	0.0001551	0.313762	2	3.36403e+06	12
14388	98354	5859	DG(18:1_26:1)+NH4	DG(44:2)+NH4	DG(18:1_26:1)	A	0.779075	1	DG	diacyl	M+NH4	C47H92 N1 O5			750.697	750.697	1	718520	22.2455	22.2504	718520	102558	0.000482121	0.64223	0	1.00474	7
14222	70119	5739	DG(16:0_24:0)+NH4	DG(40:0)+NH4	DG(16:0_24:0)	A	0.908059	1	DG	diacyl	M+NH4	C43H88 N1 O5			698.666	698.666	1	1.76631e+06	22.2713	22.282	1.76631e+06	296968	0.000143494	0.205383	0	1.03255	21
14311	54986	5798	DG(18:0_20:0)+NH4	DG(38:0)+NH4	DG(18:0_20:0)	A	0.938669	1	DG	diacyl	M+NH4	C41H84 N1 O5			670.634	670.634	1	3.05689e+06	21.817	21.8529	3.05689e+06	498630	-0.000670107	-0.999212	2	1.58904e+06	21
13184	50841	5324	DG(18:1_20:1)+NH4	DG(38:2)+NH4	DG(18:1_20:1)	A	1.01084	1	DG	diacyl	M+NH4	C41H80 N1 O5			666.603	666.603	1	6.30624e+06	20.7168	20.7655	6.30624e+06	986838	-0.000326861	-0.490338	1	6.30624e+06	8
13181	49695	5321	DG(18:0_20:3)+NH4	DG(38:3)+NH4	DG(18:0_20:3)	A	0.82157	1	DG	diacyl	M+NH4	C41H78 N1 O5			664.587	664.587	1	5.38948e+06	20.1551	20.2235	5.38948e+06	1.3001e+06	-0.000147798	-0.22239	1	1.02111	10
12113	46840	4761	DG(16:0_22:4)+NH4	DG(38:4)+NH4	DG(16:0_22:4)	A	0.72592	1	DG	diacyl	M+NH4	C41H76 N1 O5			662.572	662.572	1	2.80358e+06	19.4613	19.4971	2.80358e+06	406488	-0.000125562	-0.189507	1	1.00019	6
12119	44883	4767	DG(16:0_22:5)+NH4	DG(38:5)+NH4	DG(16:0_22:5)	A	0.62745	1	DG	diacyl	M+NH4	C41H74 N1 O5			660.556	660.556	1	6.41411e+06	18.5153	18.6297	6.41411e+06	1.17253e+06	-0.000373178	-0.564945	1	6.41411e+06	14
9791	43341	3711	DG(8:0_30:6)+NH4	DG(38:6)+NH4	DG(8:0_30:6)	C	0.105961	1	DG	diacyl	M+NH4	C41H72 N1 O5			658.538	658.541	1	215207	14.8223	14.7832	215207	54182.9	-0.00248585	-3.77479	7	0.999891	4
14234	31791	5745	DG(18:0_18:0)+NH4	DG(36:0)+NH4	DG(18:0_18:0)	A	0.602608	1	DG	diacyl	M+NH4	C39H80 N1 O5			642.603	642.603	1	506533	22.1078	22.029	506533	99258.2	-9.72757e-05	-0.151377	2	0.329984	21
15531	32027	6329	DG(18:0_18:0)+NH4	DG(36:0)+NH4	DG(18:0_18:0)	A	0.660893	1	DG	diacyl	M+NH4	C39H80 N1 O5			642.603	642.603	1	356194	23.6536	23.5497	356194	161586	-9.72757e-05	-0.151377	2	0.320374	21
17386	32263	6806	DG(18:0_18:0)+NH4	DG(36:0)+NH4	DG(18:0_18:0)	A	0.355092	1	DG	diacyl	M+NH4	C39H80 N1 O5			642.602	642.603	1	146190	26.7392	26.6273	146190	91889	-0.000769253	-1.19709	2	0.672239	21
13152	30990	5298	DG(18:0_18:1)+NH4	DG(36:1)+NH4	DG(18:0_18:1)	A	0.938071	1	DG	diacyl	M+NH4	C39H78 N1 O5			640.587	640.587	1	4.11182e+07	20.5926	20.7675	4.11182e+07	6.18723e+06	-0.000287982	-0.449559	1	4.11182e+07	10
12105	27150	4753	DG(18:1_18:2)+NH4	DG(36:3)+NH4	DG(18:1_18:2)	A	0.953113	1	DG	diacyl	M+NH4	C39H74 N1 O5			636.556	636.556	1	4.70115e+06	19.1279	19.2766	4.70115e+06	1.17568e+06	6.10103e-06	0.00958443	1	0.997446	10
13145	17536	5291	DG(16:0_18:0)+NH4	DG(34:0)+NH4	DG(16:0_18:0)	A	1.05512	1	DG	diacyl	M+NH4	C37H76 N1 O5			614.572	614.572	1	2.05502e+08	20.5468	20.6153	2.05502e+08	2.37081e+07	1.0019e-05	0.0163024	2	0.472185	23
13144	17746	5291	DG(16:0_18:0)+NH4	DG(34:0)+NH4	DG(16:0_18:0)	A	0.724016	1	DG	diacyl	M+NH4	C37H76 N1 O5			614.572	614.572	1	4.70387e+08	20.799	20.776	4.70387e+08	5.42669e+07	1.0019e-05	0.0163024	2	1.08081	23
7678	15354	3012	DG(16:0_18:2)+NH4	DG(34:2)+NH4	DG(16:0_18:2)	C	0.415904	1	DG	diacyl	M+NH4	C37H72 N1 O5			610.54	610.541	1	239030	11.6879	11.671	239030	45146.8	-0.000595652	-0.975613	7	1.00077	7
12066	15893	4718	DG(16:0_18:2)+NH4	DG(34:2)+NH4	DG(16:0_18:2)	A	0.809709	1	DG	diacyl	M+NH4	C37H72 N1 O5			610.54	610.541	1	7.62688e+06	18.8481	19.1149	7.62688e+06	2.35595e+06	-0.000270931	-0.443756	1	1.00711	7
13121	9440	5270	DG(15:0_17:0)+NH4	DG(32:0)+NH4	DG(15:0_17:0)	C	0.694599	1	DG	diacyl	M+NH4	C35H72 N1 O5			586.54	586.541	1	3.17325e+08	19.8128	19.8283	3.17325e+08	4.09569e+07	-0.000183711	-0.313211	6	1.03339	22
15498	9625	6316	DG(16:0_16:0)+NH4	DG(32:0)+NH4	DG(16:0_16:0)	A	0.286777	1	DG	diacyl	M+NH4	C35H72 N1 O5			586.541	586.541	1	145283	23.4357	22.9667	145283	166274	0.000732873	1.24948	2	0.731658	22
16854	9809	6747	DG(16:0_16:0)+NH4	DG(32:0)+NH4	DG(16:0_16:0)	A	0.109931	1	DG	diacyl	M+NH4	C35H72 N1 O5			586.541	586.541	1	81362.9	25.5288	25.3579	81362.9	26308.2	5.27879e-05	0.0899987	2	0.510515	22
12068	8554	4719	DG(14:0_18:1)+NH4	DG(32:1)+NH4	DG(14:0_18:1)	A	0.690151	1	DG	diacyl	M+NH4	C35H70 N1 O5			584.525	584.525	1	928990	18.7576	18.7032	928990	151959	-0.000336399	-0.575508	1	0.135139	10
1985	6584	743	DG(2:0_30:7)+NH4	DG(32:7)+NH4	DG(2:0_30:7)	C	0.326239	1	DG	diacyl	M+NH4	C35H58 N1 O5			572.436	572.431	1	676844	2.53003	2.41405	676844	116868	0.00519377	9.07317	0	1.01287	8
12042	5575	4698	DG(14:0_16:0)+NH4	DG(30:0)+NH4	DG(14:0_16:0)	A	0.988467	1	DG	diacyl	M+NH4	C33H68 N1 O5			558.509	558.509	1	5.44341e+07	18.6096	18.6885	5.44341e+07	6.38615e+06	-4.6539e-05	-0.083327	1	5.44341e+07	21
11103	3699	4241	DG(12:0_16:0)+NH4	DG(28:0)+NH4	DG(12:0_16:0)	A	0.924957	1	DG	diacyl	M+NH4	C31H64 N1 O5			530.478	530.478	1	2.64191e+06	16.6153	16.6782	2.64191e+06	424862	0.000432156	0.814654	1	136475	21
4891	1856	1920	DG(6:0_18:0)+NH4	DG(24:0)+NH4	DG(6:0_18:0)	C	0.429558	1	DG	diacyl	M+NH4	C27H56 N1 O5			474.416	474.415	1	1.08918e+07	6.93315	7.06096	1.08918e+07	3.12213e+06	0.000247473	0.521638	1	1.08918e+07	21
15593	114486	6361	ChE(26:5)+NH4	ChE(26:5)+NH4	ChE(26:5)	A	0.600363	1	ChE	sterolEsters	M+NH4	C53H90 N1 O2			772.694	772.697	1	217120	23.5189	23.5335	217120	32619.3	-0.00250934	-3.24751	0	1.01012	4
14315	74592	5802	ChE(22:6)+NH4	ChE(22:6)+NH4	ChE(22:6)	A	0.718289	1	ChE	sterolEsters	M+NH4	C49H80 N1 O2			714.618	714.618	1	1.62595e+06	22.5826	22.5967	1.62595e+06	231594	-0.000690214	-0.965849	0	1.04291	5
15565	66429	6346	ChE(20:3)+NH4	ChE(20:3)+NH4	ChE(20:3)	A	0.563605	1	ChE	sterolEsters	M+NH4	C47H82 N1 O2			692.633	692.634	1	201102	23.1457	23.1772	201102	35112	-0.000937102	-1.35295	0	201102	1
15537	51640	6333	ChE(18:2)+NH4	ChE(18:2)+NH4	ChE(18:2)	A	0.633104	1	ChE	sterolEsters	M+NH4	C45H80 N1 O2			666.618	666.618	1	597307	23.1124	23.1448	597307	82540.2	-0.00025105	-0.376602	0	597307	2
14273	39771	5770	Cer(d18:1_24:0)+H	Cer(d42:1)+H	Cer(d18:1_24:0)	A	1.25146	1	Cer	acylsphingosines	M+H	C42H84 N1 O3			650.645	650.645	1	1.60186e+06	21.2809	21.3329	1.60186e+06	273929	0.000103341	0.158829	1	1.60186e+06	8
13179	39161	5319	Cer(d18:1_24:1)+H	Cer(d42:2)+H	Cer(d18:1_24:1)	A	1.18892	1	Cer	acylsphingosines	M+H	C42H82 N1 O3			648.629	648.629	1	2.07387e+06	20.6736	20.7098	2.07387e+06	334459	-0.000150885	-0.232621	1	1.00167	6
13138	24939	5285	Cer(d18:1_24:0)+H-H2O	Cer(d42:1)+H-H2O	Cer(d18:1_24:0)	C	0.921544	1	Cer	acylsphingosines	M+H-H2O	C42H82 N1 O2			632.634	632.634	1	903982	20.6254	20.6034	903982	111805	0.000252207	0.398662	1	903982	9
13130	23507	5277	Cer(d18:1_24:1)+H-H2O	Cer(d42:2)+H-H2O	Cer(d18:1_24:1)	C	1.08539	1	Cer	acylsphingosines	M+H-H2O	C42H80 N1 O2			630.618	630.618	1	1.43417e+06	20.3258	20.3147	1.43417e+06	226781	-1.88357e-05	-0.0298686	2	1.02843	4
14189	21570	5715	Cer(d18:1_22:0)+H	Cer(d40:1)+H	Cer(d18:1_22:0)	A	1.01809	1	Cer	acylsphingosines	M+H	C40H80 N1 O3			622.613	622.613	1	1.71718e+06	21.1493	21.1589	1.71718e+06	261649	-0.000256271	-0.411605	1	1.71718e+06	8
14195	14412	5721	Cer(d18:1_22:0)+H-H2O	Cer(d40:1)+H-H2O	Cer(d18:1_22:0)	C	1.09835	1	Cer	acylsphingosines	M+H-H2O	C40H78 N1 O2			604.603	604.603	1	1.49253e+06	21.1529	21.1536	1.49253e+06	240643	-0.000156893	-0.259497	3	1.04066	9
13115	7762	5265	Cer(d18:1_20:0)+H-H2O	Cer(d38:1)+H-H2O	Cer(d18:1_20:0)	C	0.730798	1	Cer	acylsphingosines	M+H-H2O	C38H74 N1 O2			576.571	576.571	1	384446	20.5009	20.4667	384446	53390.9	-0.000293445	-0.508948	3	384446	9
13112	6324	5263	Cer(d18:1_18:0)+H	Cer(d36:1)+H	Cer(d18:1_18:0)	A	1.14103	1	Cer	acylsphingosines	M+H	C36H72 N1 O3			566.551	566.551	1	804807	19.6188	19.6155	804807	108777	0.000257737	0.454923	1	1.10535	9
13100	4561	5253	Cer(d18:1_18:0)+H-H2O	Cer(d36:1)+H-H2O	Cer(d18:1_18:0)	C	1.85397	1	Cer	acylsphingosines	M+H-H2O	C36H70 N1 O2			548.54	548.54	1	1.17238e+06	19.6093	19.6155	1.17238e+06	165881	-5.90371e-05	-0.107626	3	1.17238e+06	9
11108	4230	4245	Cer(d18:1_16:0)+H	Cer(d34:1)+H	Cer(d18:1_16:0)	A	1.46245	1	Cer	acylsphingosines	M+H	C34H68 N1 O3			538.519	538.519	1	782770	17.2907	17.2429	782770	151698	6.08801e-05	0.113051	1	782770	9
9707	3389	3665	Cer(d18:1_16:0)+H-H2O	Cer(d34:1)+H-H2O	Cer(d18:1_16:0)	B	1.32527	1	Cer	acylsphingosines	M+H-H2O	C34H66 N1 O2			520.509	520.509	1	680557	15.0477	15.0765	680557	145299	0.000165542	0.318039	1	680557	9
11102	3403	4240	Cer(d18:1_16:0)+H-H2O	Cer(d34:1)+H-H2O	Cer(d18:1_16:0)	C	1.64628	1	Cer	acylsphingosines	M+H-H2O	C34H66 N1 O2			520.509	520.509	1	3.09731e+06	17.2253	17.2577	3.09731e+06	688587	0.000227035	0.436178	3	0.999542	9
10716	3084	4076	Cer(d18:1_14:0)+H	Cer(d32:1)+H	Cer(d18:1_14:0)	A	1.06477	1	Cer	acylsphingosines	M+H	C32H64 N1 O3			510.489	510.488	1	752685	15.9916	15.9738	752685	104788	0.000500952	0.981319	1	752685	8
10713	2393	4074	Cer(d18:1_14:0)+H-H2O	Cer(d32:1)+H-H2O	Cer(d18:1_14:0)	C	0.936594	1	Cer	acylsphingosines	M+H-H2O	C32H62 N1 O2			492.478	492.478	1	1.72055e+06	15.939	15.9738	1.72055e+06	275386	0.000265067	0.53823	2	1.01559	9

## Sheet: Matyash1
PeakId	AnntID	ChromeClusterId	LipidID	LipidGroupKey	LipidMolec	Grade	IDScore	Rank	ClassKey	SubClassKey	Adduct	IonFormula		BaseModification	SubModification	ObsMz	CalcMz	Charge	Intensity	MS2RT	TopRT	TopHeight	Area	DeltaDa	DeltaPPM	PublicLink	S/N	VCR
15844	460822	6347	TG(26:2_18:1_18:1)+NH4	TG(62:4)+NH4	TG(26:2_18:1_18:1)	C	0.476428	1	TG	triacyl	M+NH4	C65 H122 N1 O6	FALSE			1012.93	1012.93	1	236458	23.8845	23.9402	236458	52399.2	-0.000997	-0.984538	28	1.03325	8
10752	428023	4064	TG(41:11_21:0)+NH4	TG(62:11)+NH4	TG(41:11_21:0)	C	0.0830485	1	TG	triacyl	M+NH4	C65 H108 N1 O6	FALSE			998.812	998.817	1	376376	16.0534	16.0373	376376	98238.2	-0.00487656	-4.88233	27	1.01152	12
15862	410924	6365	TG(16:0_18:1_26:5)+NH4	TG(60:6)+NH4	TG(16:0_18:1_26:5)	C	0.767218	1	TG	triacyl	M+NH4	C63 H114 N1 O6	FALSE			980.863	980.864	1	1.47577e+06	23.2476	23.29	1.47577e+06	405630	-0.000873	-0.889896	55	1.01533	9
15865	418572	6368	TG(26:4_16:0_18:1)+NH4	TG(60:5)+NH4	TG(26:4_16:0_18:1)	C	0.782547	1	TG	triacyl	M+NH4	C63 H116 N1 O6	FALSE			982.878	982.88	1	639087	23.475	23.5176	639087	186967	-0.00199012	-2.02479	49	1.00649	9
15805	421482	6308	TG(42:2_18:1)+NH4	TG(60:3)+NH4	TG(42:2_18:1)	C	0.827525	1	TG	triacyl	M+NH4	C63 H120 N1 O6	FALSE			986.911	986.911	1	772243	23.8797	23.9402	772243	140603	-0.000295	-0.29936	34	1.05207	15
7984	401897	3078	TG(26:4_17:3_17:3)+NH4	TG(60:10)+NH4	TG(26:4_17:3_17:3)	C	0.0914304	1	TG	triacyl	M+NH4	C63 H106 N1 O6	FALSE			972.798	972.801	1	70396	10.4098	10.3354	70396	15284.3	-0.00351785	-3.61621	34	0.643141	11
15812	384876	6315	TG(18:0_18:1_22:4)+NH4	TG(58:5)+NH4	TG(18:0_18:1_22:4)	C	0.853641	1	TG	triacyl	M+NH4	C61 H112 N1 O6	FALSE			954.847	954.848	1	3.12879e+06	23.2284	23.29	3.12879e+06	953990	-0.00113911	-1.19297	63	1.03094	9
15818	387600	6321	TG(18:1_20:1_20:1)+NH4	TG(58:3)+NH4	TG(18:1_20:1_20:1)	A	0.859158	1	TG	triacyl	M+NH4	C61 H116 N1 O6	FALSE			958.879	958.88	1	926505	23.6945	23.7126	926505	202797	-0.000447	-0.466087	1	0.997923	15
14334	334117	5647	TG(28:2_6:0_22:6)+NH4	TG(56:8)+NH4	TG(28:2_6:0_22:6)	C	0.649944	1	TG	triacyl	M+NH4	C59 H102 N1 O6	FALSE			920.77	920.77	1	1.25331e+06	22.1936	22.2386	1.25331e+06	240623	-0.000551	-0.598103	48	1.25331e+06	5
15741	343798	6246	TG(18:0_18:1_20:3)+NH4	TG(56:4)+NH4	TG(18:0_18:1_20:3)	A	0.874115	1	TG	triacyl	M+NH4	C59 H110 N1 O6	FALSE			928.832	928.833	1	5.73634e+06	23.2236	23.2737	5.73634e+06	1.66526e+06	-0.000956	-1.02899	1	0.999448	8
15744	344440	6249	TG(16:0_20:1_20:2)+NH4	TG(56:3)+NH4	TG(16:0_20:1_20:2)	B	0.907887	1	TG	triacyl	M+NH4	C59 H112 N1 O6	FALSE			930.848	930.848	1	4.64032e+06	23.6802	23.485	4.64032e+06	1.11078e+06	-0.000565	-0.607304	1	4.64032e+06	15
15759	347277	6264	TG(24:0_16:0_16:0)+NH4	TG(56:0)+NH4	TG(24:0_16:0_16:0)	C	0.492644	1	TG	triacyl	M+NH4	C59 H118 N1 O6	FALSE			936.896	936.895	1	166033	24.174	24.184	166033	25571	0.000867	0.925501	14	1.08629	15
14455	286759	5747	TG(16:1_16:0_22:6)+NH4	TG(54:7)+NH4	TG(16:1_16:0_22:6)	C	0.67871	1	TG	triacyl	M+NH4	C57 H100 N1 O6	FALSE			894.755	894.755	1	1.43616e+06	22.2442	22.2305	1.43616e+06	260797	0.000551	0.615831	52	1.43616e+06	6
15797	297480	6300	TG(16:0_18:1_20:4)+NH4	TG(54:5)+NH4	TG(16:0_18:1_20:4)	B	0.609654	1	TG	triacyl	M+NH4	C57 H104 N1 O6	FALSE			898.786	898.786	1	9.29021e+06	22.7421	22.7861	9.29021e+06	2.26729e+06	0.000399	0.443529	1	1.01035	9
15606	308802	6145	TG(29:2_7:0_18:1)+NH4	TG(54:3)+NH4	TG(29:2_7:0_18:1)	C	0.927773	1	TG	triacyl	M+NH4	C57 H108 N1 O6	FALSE			902.816	902.817	1	17200000	23.1273	23.2087	17200000	4.08759e+06	-0.000886	-0.981898	64	0.999985	15
14345	254547	5658	TG(16:0_16:1_20:4)+NH4	TG(52:5)+NH4	TG(16:0_16:1_20:4)	C	0.361249	1	TG	triacyl	M+NH4	C55 H100 N1 O6	FALSE			870.754	870.755	1	1.78503e+06	22.4513	22.4834	1.78503e+06	490547	-0.000338	-0.387746	60	1.00319	9
15714	270017	6226	TG(16:1_18:1_18:1)+NH4	TG(52:3)+NH4	TG(16:1_18:1_18:1)	A	0.841903	1	TG	triacyl	M+NH4	C55 H104 N1 O6	FALSE			874.785	874.786	1	25300000	22.8396	22.9228	25300000	4.79018e+06	-0.000534	-0.610104	1	25300000	15
15739	272511	6244	TG(16:0_18:0_18:1)+NH4	TG(52:1)+NH4	TG(16:0_18:0_18:1)	A	1.09669	1	TG	triacyl	M+NH4	C55 H108 N1 O6	FALSE			878.817	878.817	1	23700000	23.4243	23.5035	23700000	3.50642e+06	-4.09e-06	-0.00465749	1	23700000	14
9974	210952	3717	TG(32:2_18:4)+NH4	TG(50:6)+NH4	TG(32:2_18:4)	C	0.0971526	1	TG	triacyl	M+NH4	C53 H94 N1 O6	FALSE			840.716	840.708	1	128797	13.6376	13.6141	128797	31408.2	0.00809077	9.62376	31	0.302339	9
14454	223287	5746	TG(14:0_18:1_18:2)+NH4	TG(50:3)+NH4	TG(14:0_18:1_18:2)	A	0.771761	1	TG	triacyl	M+NH4	C53 H100 N1 O6	FALSE			846.754	846.755	1	6.14039e+06	22.55	22.6098	6.14039e+06	1.41613e+06	-0.000527	-0.622675	1	6.14039e+06	15
15608	226338	6147	TG(16:0_16:0_18:1)+NH4	TG(50:1)+NH4	TG(16:0_16:0_18:1)	A	1.03953	1	TG	triacyl	M+NH4	C53 H104 N1 O6	FALSE			850.785	850.786	1	44400000	23.177	23.2491	44400000	6.61806e+06	-0.000324	-0.381389	2	44400000	15
15610	226569	6149	TG(16:0_16:0_18:1)+NH4	TG(50:1)+NH4	TG(16:0_16:0_18:1)	A	1.03953	1	TG	triacyl	M+NH4	C53 H104 N1 O6	FALSE			850.785	850.786	1	123194	23.177	23.4223	123194	61178	-0.000324	-0.381389	2	123194	15
14338	192287	5651	TG(14:0_16:1_18:1)+NH4	TG(48:2)+NH4	TG(14:0_16:1_18:1)	A	0.92207	1	TG	triacyl	M+NH4	C51 H98 N1 O6	FALSE			820.739	820.739	1	7.97413e+06	22.5475	22.6098	7.97413e+06	1.54897e+06	-0.000224	-0.273099	1	1.03244	12
7886	162348	3024	TG(3:0_18:4_27:8)+NH4	TG(48:12)+NH4	TG(3:0_18:4_27:8)	C	0.114445	1	TG	triacyl	M+NH4	C51 H78 N1 O6	FALSE			800.578	800.582	1	337744	11.6975	11.4243	337744	189428	-0.00437335	-5.46271	0	0.442349	8
15751	200279	6256	TG(14:0_16:0_18:0)+NH4	TG(48:0)+NH4	TG(14:0_16:0_18:0)	A	0.999037	1	TG	triacyl	M+NH4	C51 H102 N1 O6	FALSE			824.77	824.77	1	11300000	23.1984	23.2616	11300000	1.45658e+06	-0.000387	-0.469251	1	11300000	14
14438	157456	5730	TG(12:0_16:1_18:1)+NH4	TG(46:2)+NH4	TG(12:0_16:1_18:1)	A	0.733078	1	TG	triacyl	M+NH4	C49 H94 N1 O6	FALSE			792.707	792.708	1	980334	22.2272	22.2937	980334	196635	-0.00016	-0.202109	1	980334	12
15656	159739	6181	TG(14:0_16:0_16:0)+NH4	TG(46:0)+NH4	TG(14:0_16:0_16:0)	A	0.83699	1	TG	triacyl	M+NH4	C49 H98 N1 O6	FALSE			796.739	796.739	1	8.36933e+06	22.8847	22.9502	8.36933e+06	1.16442e+06	-6.61e-05	-0.0829421	1	8.36933e+06	15
14283	124144	5617	TG(12:0_16:0_16:1)+NH4	TG(44:1)+NH4	TG(12:0_16:0_16:1)	A	0.743424	1	TG	triacyl	M+NH4	C47 H92 N1 O6	FALSE			766.692	766.692	1	874386	22.2079	22.2779	874386	139066	-0.00041	-0.535009	1	874386	15
14281	101171	5616	TG(12:0_14:0_16:0)+NH4	TG(42:0)+NH4	TG(12:0_14:0_16:0)	A	0.701954	1	TG	triacyl	M+NH4	C45 H90 N1 O6	FALSE			740.676	740.676	1	798861	22.2537	22.2779	798861	127119	-5.64e-05	-0.0761069	1	349355	14
13354	333056	5315	PS(24:0_22:6)+H	PS(46:6)+H	PS(24:0_22:6)	A	0.629909	1	PS	diacyl	M+H	C52 H91 N1 O10 P1	TRUE			920.637	920.638	1	1.75395e+06	20.3823	20.4159	1.75395e+06	376109	-0.000785	-0.853119	0	1.00072	8
10106	283881	3816	PS(27:7_17:1)+H	PS(44:8)+H	PS(27:7_17:1)	C	0.21081	1	PS	diacyl	M+H	C50 H83 N1 O10 P1	TRUE			888.568	888.575	1	150275	13.6328	13.5649	150275	25020.4	-0.00659605	-7.42317	3	150275	4
13343	291275	5305	PS(44:4)+H	PS(44:4)+H	PS(44:4)	C	0.749257	1	PS	diacyl	M+H	C50 H91 N1 O10 P1	TRUE			896.638	896.638	1	668592	20.4468	20.7333	668592	333572	0.00062	0.690939	3	0.999536	8
14466	294514	5757	PS(44:3)+H	PS(44:3)+H	PS(44:3)	C	0.71019	1	PS	diacyl	M+H	C50 H93 N1 O10 P1	TRUE			898.654	898.653	1	557978	20.9978	21.0607	557978	176671	0.00126646	1.40928	2	0.999977	9
11303	239405	4282	PS(42:8)+H	PS(42:8)+H	PS(42:8)	C	0.047041	1	PS	diacyl	M+H	C48 H79 N1 O10 P1	TRUE			860.541	860.544	1	1.49885e+06	17.3641	17.3897	1.49885e+06	383534	-0.00302011	-3.50953	4	1.49885e+06	4
12117	241027	4645	PS(42:7)+H	PS(42:7)+H	PS(42:7)	C	0.0271511	1	PS	diacyl	M+H	C48 H81 N1 O10 P1	TRUE			862.557	862.559	1	5.09248e+06	18.6987	18.6973	5.09248e+06	788462	-0.0023682	-2.74555	6	80219.4	6
12136	246976	4660	PS(20:1_22:4)+H	PS(42:5)+H	PS(20:1_22:4)	B	0.684784	1	PS	diacyl	M+H	C48 H85 N1 O10 P1	TRUE			866.586	866.591	1	1.29343e+06	18.682	18.7121	1.29343e+06	230266	-0.00437158	-5.04458	2	0.997272	10
13241	252327	5219	PS(24:1_18:2)+H	PS(42:3)+H	PS(24:1_18:2)	A	0.824597	1	PS	diacyl	M+H	C48 H89 N1 O10 P1	TRUE			870.621	870.622	1	1.34399e+06	20.225	20.3101	1.34399e+06	431151	-0.00108186	-1.24262	0	1.01311	9
13244	258888	5222	PS(18:1_24:1)+H	PS(42:2)+H	PS(18:1_24:1)	A	0.858375	1	PS	diacyl	M+H	C48 H91 N1 O10 P1	TRUE			872.637	872.638	1	1.88061e+06	20.7905	20.8542	1.88061e+06	573376	-0.000757	-0.867195	0	1.01211	10
14365	266367	5674	PS(24:0_18:1)+H	PS(42:1)+H	PS(24:0_18:1)	A	0.897474	1	PS	diacyl	M+H	C48 H93 N1 O10 P1	TRUE			874.652	874.653	1	2.54119e+06	21.3978	21.4085	2.54119e+06	504109	-0.000839	-0.959746	0	2.54119e+06	13
9930	202386	3683	PS(40:9)+H	PS(40:9)+H	PS(40:9)	C	0.0529983	1	PS	diacyl	M+H	C46 H73 N1 O10 P1	TRUE			830.495	830.497	1	633877	14.1373	14.1396	633877	128614	-0.00186334	-2.24365	6	0.998261	4
9950	204954	3700	PS(18:1_22:6)+H	PS(40:7)+H	PS(18:1_22:6)	A	0.585404	1	PS	diacyl	M+H	C46 H77 N1 O10 P1	TRUE			834.527	834.528	1	2.9863e+06	14.1089	14.2053	2.9863e+06	953203	-0.00096	-1.14979	2	2.9863e+06	7
10696	204998	4018	PS(22:6_18:1)+H	PS(40:7)+H	PS(22:6_18:1)	C	0.334008	1	PS	diacyl	M+H	C46 H77 N1 O10 P1	TRUE			834.527	834.528	1	178621	15.6229	15.3373	178621	47898.6	-0.00096	-1.14979	10	1.00243	7
11425	209520	4383	PS(22:4_18:1)+H	PS(40:5)+H	PS(22:4_18:1)	B	0.648877	1	PS	diacyl	M+H	C46 H81 N1 O10 P1	TRUE			838.559	838.559	1	2.46243e+06	16.945	16.8478	2.46243e+06	687882	-0.000675	-0.80528	2	1.01073	10
12328	209582	4823	PS(22:5_18:0)+H	PS(40:5)+H	PS(22:5_18:0)	B	0.258343	1	PS	diacyl	M+H	C46 H81 N1 O10 P1	TRUE			838.559	838.559	1	1.54252e+06	18.4599	18.4902	1.54252e+06	366557	-0.000675	-0.80528	0	1.01814	10
13270	216376	5242	PS(18:1_22:1)+H	PS(40:2)+H	PS(18:1_22:1)	A	0.886469	1	PS	diacyl	M+H	C46 H87 N1 O10 P1	TRUE			844.606	844.606	1	5.64741e+06	20.1659	20.2346	5.64741e+06	1.41387e+06	-0.000657	-0.778205	2	5.64741e+06	8
10070	170958	3788	PS(16:0_22:6)+H	PS(38:6)+H	PS(16:0_22:6)	A	0.599642	1	PS	diacyl	M+H	C44 H75 N1 O10 P1	TRUE			808.512	808.512	1	4.94193e+06	14.0587	14.1341	4.94193e+06	987701	-0.000194	-0.240106	2	4.94193e+06	8
10653	180071	3983	PS(20:5_18:0)+H	PS(38:5)+H	PS(20:5_18:0)	B	0.420998	1	PS	diacyl	M+H	C44 H77 N1 O10 P1	TRUE			810.525	810.528	1	990212	15.8038	15.7032	990212	180234	-0.0027047	-3.33696	2	0.215311	10
11320	181673	4295	PS(20:3_18:1)+H	PS(38:4)+H	PS(20:3_18:1)	B	0.751538	1	PS	diacyl	M+H	C44 H79 N1 O10 P1	TRUE			812.543	812.544	1	1.70459e+06	16.3907	16.4866	1.70459e+06	478613	-0.000856	-1.05288	2	1.00696	7
12263	183130	4766	PS(20:2_18:1)+H	PS(38:3)+H	PS(20:2_18:1)	B	0.647478	1	PS	diacyl	M+H	C44 H81 N1 O10 P1	TRUE			814.558	814.559	1	1.97559e+06	18.1305	18.1649	1.97559e+06	260632	-0.000832	-1.02187	2	1.97559e+06	9
12264	183180	4767	PS(20:3_18:0)+H	PS(38:3)+H	PS(20:3_18:0)	C	0.740253	1	PS	diacyl	M+H	C44 H81 N1 O10 P1	TRUE			814.558	814.559	1	57300000	18.6086	18.386	57300000	10600000	-0.000832	-1.02187	12	57300000	9
12270	185908	4773	PS(18:1_20:1)+H	PS(38:2)+H	PS(18:1_20:1)	A	0.763821	1	PS	diacyl	M+H	C44 H83 N1 O10 P1	TRUE			816.574	816.575	1	8.34563e+06	19.2394	19.3924	8.34563e+06	2.48841e+06	-0.00104155	-1.27552	2	8.34563e+06	8
13281	189276	5250	PS(18:0_20:1)+H	PS(38:1)+H	PS(18:0_20:1)	A	0.826957	1	PS	diacyl	M+H	C44 H85 N1 O10 P1	TRUE			818.589	818.591	1	5.3052e+06	20.1826	20.2214	5.3052e+06	1.22228e+06	-0.00131444	-1.60573	2	5.3052e+06	13
10682	149689	4005	PS(20:4_16:0)+H	PS(36:4)+H	PS(20:4_16:0)	B	0.578283	1	PS	diacyl	M+H	C42 H75 N1 O10 P1	TRUE			784.512	784.512	1	5.08819e+06	15.1138	15.2473	5.08819e+06	1.13213e+06	-0.000243	-0.310251	2	5.08819e+06	7
10685	151072	4008	PS(18:3_18:0)+H	PS(36:3)+H	PS(18:3_18:0)	B	0.639391	1	PS	diacyl	M+H	C42 H77 N1 O10 P1	TRUE			786.528	786.528	1	902491	15.9844	16.0373	902491	189118	-0.000377	-0.479117	4	1.0225	9
12167	153304	4683	PS(18:1_18:1)+H	PS(36:2)+H	PS(18:1_18:1)	A	0.681101	1	PS	diacyl	M+H	C42 H79 N1 O10 P1	TRUE			788.543	788.544	1	35200000	17.9122	18.128	35200000	7.65584e+06	-0.000815	-1.0333	1	35200000	8
12178	155394	4693	PS(18:0_18:1)+H	PS(36:1)+H	PS(18:0_18:1)	A	0.759847	1	PS	diacyl	M+H	C42 H81 N1 O10 P1	TRUE			790.559	790.559	1	154000000	19.1931	19.3126	154000000	26700000	-0.000559	-0.707312	2	154000000	13
10663	118603	3991	PS(18:2_16:0)+H	PS(34:2)+H	PS(18:2_16:0)	B	0.66766	1	PS	diacyl	M+H	C40 H75 N1 O10 P1	TRUE			760.512	760.512	1	2.14869e+06	15.8788	15.9895	2.14869e+06	668406	-0.000291	-0.383257	2	1.00692	8
12315	119695	4810	PS(16:0_18:1)+H	PS(34:1)+H	PS(16:0_18:1)	A	0.870466	1	PS	diacyl	M+H	C40 H77 N1 O10 P1	TRUE			762.527	762.528	1	44800000	17.9099	17.9833	44800000	11200000	-0.000823	-1.07963	3	44800000	13
10651	96751	3981	PS(16:0_16:1)+H	PS(32:1)+H	PS(16:0_16:1)	A	0.713194	1	PS	diacyl	M+H	C38 H73 N1 O10 P1	TRUE			734.497	734.497	1	2.61736e+06	15.8835	16.0691	2.61736e+06	1.06491e+06	0.000348	0.473717	2	0.997349	13
12388	386328	4875	PI(24:5_18:0)+NH4	PI(42:5)+NH4	PI(24:5_18:0)	B	0.755016	1	PI	diacyl	M+NH4	C51 H93 N1 O13 P1	FALSE			958.635	958.638	1	846873	18.6868	18.6973	846873	96636.8	-0.00287678	-3.0009	0	846873	6
10123	342063	3830	PI(22:6_18:1)+NH4	PI(40:7)+NH4	PI(22:6_18:1)	B	0.633166	1	PI	diacyl	M+NH4	C49 H85 N1 O13 P1	FALSE			926.576	926.575	1	1.39849e+06	13.6611	13.7455	1.39849e+06	320189	0.00021	0.226352	2	1.39849e+06	4
10737	343083	4050	PI(20:4_20:2)+NH4	PI(40:6)+NH4	PI(20:4_20:2)	B	0.712384	1	PI	diacyl	M+NH4	C49 H87 N1 O13 P1	FALSE			928.591	928.591	1	1.31064e+06	15.2267	15.2578	1.31064e+06	158979	3.83e-05	0.0412469	2	0.985537	4
11451	343860	4407	PI(40:5)+NH4	PI(40:5)+NH4	PI(40:5)	C	0.769343	1	PI	diacyl	M+NH4	C49 H89 N1 O13 P1	FALSE			930.606	930.607	1	1.53276e+06	16.3955	16.4715	1.53276e+06	464461	-0.000675	-0.725072	14	0.720105	6
12371	343919	4860	PI(22:5_18:0)+NH4	PI(40:5)+NH4	PI(22:5_18:0)	B	0.584816	1	PI	diacyl	M+NH4	C49 H89 N1 O13 P1	FALSE			930.606	930.607	1	7.76456e+06	17.9296	17.7673	7.76456e+06	1.16825e+06	-0.000675	-0.725072	0	7.76456e+06	6
12376	345561	4864	PI(40:3)+NH4	PI(40:3)+NH4	PI(40:3)	C	0.760193	1	PI	diacyl	M+NH4	C49 H93 N1 O13 P1	FALSE			934.638	934.638	1	1.20753e+06	19.2027	19.1558	1.20753e+06	141799	0.000168	0.17998	12	0.366125	10
10112	308661	3822	PI(38:5)+NH4	PI(38:5)+NH4	PI(38:5)	C	0.739759	1	PI	diacyl	M+NH4	C47 H85 N1 O13 P1	FALSE			902.575	902.575	1	15100000	14.5669	14.71	15100000	2.74657e+06	-0.000297	-0.328911	14	15100000	6
10734	310411	4047	PI(38:4)+NH4	PI(38:4)+NH4	PI(38:4)	C	0.808002	1	PI	diacyl	M+NH4	C47 H87 N1 O13 P1	FALSE			904.591	904.591	1	2.91631e+06	16.1135	16.0054	2.91631e+06	759108	-0.000273	-0.301565	14	0.999304	5
11448	310482	4404	PI(20:4_18:0)+NH4	PI(38:4)+NH4	PI(20:4_18:0)	C	0.791653	1	PI	diacyl	M+NH4	C47 H87 N1 O13 P1	FALSE			904.591	904.591	1	140000000	17.0072	17.0564	140000000	22900000	-0.000273	-0.301565	14	140000000	5
11458	310648	4414	PI(38:3)+NH4	PI(38:3)+NH4	PI(38:3)	C	0.9668	1	PI	diacyl	M+NH4	C47 H89 N1 O13 P1	FALSE			906.606	906.607	1	1.55224e+06	17.6596	17.6907	1.55224e+06	358731	-0.000406	-0.448095	12	1.55224e+06	10
12372	311438	4861	PI(38:2)+NH4	PI(38:2)+NH4	PI(38:2)	C	0.933443	1	PI	diacyl	M+NH4	C47 H91 N1 O13 P1	FALSE			908.621	908.622	1	6.61821e+06	19.0649	19.0966	6.61821e+06	1.14361e+06	-0.000761	-0.837301	13	0.997474	6
10102	270769	3812	PI(20:4_16:0)+NH4	PI(36:4)+NH4	PI(20:4_16:0)	B	1.00806	1	PI	diacyl	M+NH4	C45 H83 N1 O13 P1	FALSE			876.559	876.56	1	10600000	14.6166	14.7042	10600000	1.64036e+06	-0.000241	-0.274598	2	10600000	5
11431	271827	4388	PI(18:2_18:1)+NH4	PI(36:3)+NH4	PI(18:2_18:1)	B	0.625147	1	PI	diacyl	M+NH4	C45 H85 N1 O13 P1	FALSE			878.575	878.575	1	312547	16.3484	16.3511	312547	52645.4	-0.000225	-0.25633	2	0.135249	10
6145	279775	2381	PG(22:6_22:6)+NH4	PG(44:12)+NH4	PG(22:6_22:6)	A	0.412515	1	PG	diacyl	M+NH4	C50 H79 N1 O10 P1	TRUE			884.544	884.544	1	597632	8.16421	8.26093	597632	121628	0.000836	0.94461	1	597632	1
7951	283565	3062	PG(22:5_22:6)+NH4	PG(44:11)+NH4	PG(22:5_22:6)	A	0.511567	1	PG	diacyl	M+NH4	C50 H81 N1 O10 P1	TRUE			886.559	886.559	1	534266	10.0789	10.1374	534266	96274.6	0.000225	0.25342	0	1.10319	4
9066	283841	3454	PG(22:5_22:5)+NH4	PG(44:10)+NH4	PG(22:5_22:5)	A	0.471722	1	PG	diacyl	M+NH4	C50 H83 N1 O10 P1	TRUE			888.573	888.575	1	206794	12.0406	12.018	206794	27256	-0.00153406	-1.72643	0	1.01603	4
9007	241486	3422	PG(22:6_20:2)+NH4	PG(42:8)+NH4	PG(22:6_20:2)	C	0.374486	1	PG	diacyl	M+NH4	C48 H83 N1 O10 P1	TRUE			864.574	864.575	1	149639	12.4226	12.368	149639	31501.1	-0.000903	-1.04408	4	1.00789	7
10096	246937	3807	PG(20:2_22:5)+NH4	PG(42:7)+NH4	PG(20:2_22:5)	A	0.227677	1	PG	diacyl	M+NH4	C48 H85 N1 O10 P1	TRUE			866.591	866.591	1	148014	14.243	14.2382	148014	35410.8	0.000673	0.776878	0	1.01318	10
8954	209490	3387	PG(18:1_22:6)+NH4	PG(40:7)+NH4	PG(18:1_22:6)	A	0.471969	1	PG	diacyl	M+NH4	C46 H81 N1 O10 P1	TRUE			838.559	838.559	1	772450	11.9399	12.1013	772450	298105	0.000176	0.209409	2	1.02505	10
9967	210057	3714	PG(18:1_22:5)+NH4	PG(40:6)+NH4	PG(18:1_22:5)	A	0.500261	1	PG	diacyl	M+NH4	C46 H83 N1 O10 P1	TRUE			840.574	840.575	1	509481	13.8634	13.959	509481	137413	-0.000859	-1.02214	0	1.01018	7
10659	181583	3987	PE(42:10)+H	PE(42:10)+H	PE(42:10)	C	0.435991	1	PE	diacyl	M+H	C47 H75 N1 O8 P1	FALSE			812.519	812.522	1	3.29042e+06	15.4943	15.6714	3.29042e+06	863792	-0.0030989	-3.81392	3	3.29042e+06	7
12190	156821	4705	PE(22:6_18:0)+H	PE(40:6)+H	PE(22:6_18:0)	B	0.733587	1	PE	diacyl	M+H	C45 H79 N1 O8 P1	FALSE			792.553	792.554	1	3.37154e+06	19.5328	19.5255	3.37154e+06	489928	-0.000736	-0.928159	2	1.00185	17
11257	119610	4240	PE(38:7)+H	PE(38:7)+H	PE(38:7)	C	0.535135	1	PE	diacyl	M+H	C43 H73 N1 O8 P1	FALSE			762.504	762.507	1	6.70856e+06	16.5282	16.5974	6.70856e+06	1.3259e+06	-0.0025957	-3.40417	10	6.70856e+06	17
9923	120340	3676	PE(20:4_18:2)+H	PE(38:6)+H	PE(20:4_18:2)	B	0.888583	1	PE	diacyl	M+H	C43 H75 N1 O8 P1	FALSE			764.522	764.522	1	5.22489e+06	14.5533	14.8458	5.22489e+06	2.78912e+06	-0.000365	-0.477836	2	1.00015	17
12341	126698	4835	PE(20:3_18:0)+H	PE(38:3)+H	PE(20:3_18:0)	B	0.979095	1	PE	diacyl	M+H	C43 H81 N1 O8 P1	FALSE			770.568	770.569	1	106000000	19.2343	19.1674	106000000	17000000	-0.00102535	-1.33064	2	178018	15
11369	100059	4340	PE(36:5)+H	PE(36:5)+H	PE(36:5)	C	0.474998	1	PE	diacyl	M+H	C41 H73 N1 O8 P1	FALSE			738.501	738.507	1	1.68058e+06	17.1596	17.2241	1.68058e+06	717186	-0.00562413	-7.61554	12	1.00589	20
11372	100858	4343	PE(20:4_16:0)+H	PE(36:4)+H	PE(20:4_16:0)	C	0.790646	1	PE	diacyl	M+H	C41 H75 N1 O8 P1	FALSE			740.522	740.522	1	210000000	16.6385	16.5988	210000000	36400000	-0.000275	-0.371418	14	77700000	22
11382	101214	4352	PE(18:1_18:2)+H	PE(36:3)+H	PE(18:1_18:2)	B	1.11043	1	PE	diacyl	M+H	C41 H77 N1 O8 P1	FALSE			742.537	742.538	1	37700000	17.306	17.4499	37700000	13300000	-0.000681	-0.916651	2	1.01889	15
9910	62110	3669	PE(16:1_16:1)+H	PE(32:2)+H	PE(16:1_16:1)	A	1.21117	1	PE	diacyl	M+H	C37 H71 N1 O8 P1	FALSE			688.492	688.491	1	958517	14.7148	14.7308	958517	185641	0.000622	0.903818	3	0.793551	16
12386	358546	4873	PC(48:9)+H	PC(48:9)+H	PC(48:9)	C	1.40626	1	PC	diacyl	M+H	C56 H95 N1 O8 P1	TRUE			940.679	940.679	1	339342	19.4572	19.4072	339342	81621.2	0.000338	0.359382	0	1.0113	12
14544	369105	5823	PC(48:7)+H	PC(48:7)+H	PC(48:7)	C	1.75464	1	PC	diacyl	M+H	C56 H99 N1 O8 P1	TRUE			944.718	944.71	1	549423	21.1577	21.1872	549423	128603	0.00741421	7.84813	0	1.00475	23
14539	373524	5818	PC(48:5)+H	PC(48:5)+H	PC(48:5)	C	1.66115	1	PC	diacyl	M+H	C56 H103 N1 O8 P1	TRUE			948.748	948.742	1	364978	22.1478	22.3095	364978	164741	0.0067973	7.16453	0	0.347103	25
10741	345474	4054	PC(48:12)+H	PC(48:12)+H	PC(48:12)	C	1.34309	1	PC	diacyl	M+H	C56 H89 N1 O8 P1	TRUE			934.63	934.632	1	385540	15.2944	15.2578	385540	48795.5	-0.00192093	-2.05528	0	385540	9
11461	346189	4417	PC(48:11)+H	PC(48:11)+H	PC(48:11)	C	1.48718	1	PC	diacyl	M+H	C56 H91 N1 O8 P1	TRUE			936.644	936.648	1	777421	16.964	16.9682	777421	118545	-0.00345963	-3.69362	0	777421	7
12381	319418	4869	PC(46:9)+H	PC(46:9)+H	PC(46:9)	C	1.54323	1	PC	diacyl	M+H	C54 H91 N1 O8 P1	TRUE			912.647	912.648	1	1.9437e+06	17.8516	17.8543	1.9437e+06	510457	-0.000928	-1.01729	0	1.02822	12
13347	327374	5309	PC(46:7)+H	PC(46:7)+H	PC(46:7)	C	1.74483	1	PC	diacyl	M+H	C54 H95 N1 O8 P1	TRUE			916.679	916.679	1	505453	19.7606	19.6603	505453	62145.8	0.000163	0.17823	0	1.03168	24
14327	333166	5642	PC(46:5)+H	PC(46:5)+H	PC(46:5)	C	2.11123	1	PC	diacyl	M+H	C54 H99 N1 O8 P1	TRUE			920.71	920.71	1	4.22616e+06	21.2678	21.535	4.22616e+06	1.59529e+06	-0.00065	-0.706102	0	0.999537	26
15699	335088	6213	PC(46:4)+H	PC(46:4)+H	PC(46:4)	C	0.319723	1	PC	diacyl	M+H	C54 H101 N1 O8 P1	TRUE			922.725	922.726	1	114208	23.7916	23.6964	114208	32209.8	-0.000584	-0.633263	0	1.00469	31
9069	310552	3456	PC(46:12)+H	PC(46:12)+H	PC(46:12)	C	1.53122	1	PC	diacyl	M+H	C54 H85 N1 O8 P1	TRUE			906.601	906.601	1	273276	13.3159	13.3181	273276	73107.8	0.00028	0.30921	0	1.0091	9
10713	279833	4029	PC(44:9)+H	PC(44:9)+H	PC(44:9)	C	2.079	1	PC	diacyl	M+H	C52 H87 N1 O8 P1	TRUE			884.616	884.616	1	1.29048e+06	15.4466	15.4964	1.29048e+06	243276	-0.000146	-0.164604	0	0.45155	13
11454	283646	4410	PC(26:8_18:0)+H	PC(44:8)+H	PC(26:8_18:0)	C	1.5513	1	PC	diacyl	M+H	C52 H89 N1 O8 P1	TRUE			886.632	886.632	1	1.11188e+06	17.4465	17.495	1.11188e+06	626577	-5.29e-05	-0.05961	3	1.01487	15
12186	283988	4701	PC(26:7_18:0)+H	PC(44:7)+H	PC(26:7_18:0)	C	1.70729	1	PC	diacyl	M+H	C52 H91 N1 O8 P1	TRUE			888.648	888.648	1	4.41556e+06	18.5691	18.786	4.41556e+06	1.17164e+06	-0.000167	-0.188173	2	0.999953	23
13344	291364	5306	PC(20:3_24:0)+H	PC(44:3)+H	PC(20:3_24:0)	C	0.800798	1	PC	diacyl	M+H	C52 H99 N1 O8 P1	TRUE			896.708	896.71	1	610066	20.6708	20.6426	610066	134948	-0.00253817	-2.83053	2	1.00488	22
14462	292844	5753	PC(44:3)+H	PC(44:3)+H	PC(44:3)	C	2.12335	1	PC	diacyl	M+H	C52 H99 N1 O8 P1	TRUE			896.708	896.71	1	2.96001e+06	22.1888	21.8669	2.96001e+06	1.38204e+06	-0.00253817	-2.83053	2	1.00436	22
14469	294585	5760	PC(44:2)+H	PC(44:2)+H	PC(44:2)	C	0.669462	1	PC	diacyl	M+H	C52 H101 N1 O8 P1	TRUE			898.725	898.726	1	181759	22.2585	22.183	181759	26347.3	-0.000631	-0.702368	5	181759	25
7949	271649	3060	PC(44:12)+H	PC(44:12)+H	PC(44:12)	C	1.57926	1	PC	diacyl	M+H	C52 H81 N1 O8 P1	TRUE			878.569	878.569	1	1.66472e+06	11.5454	11.6388	1.66472e+06	338595	-0.000235	-0.268017	1	1.66472e+06	10
9068	273147	3455	PC(44:11)+H	PC(44:11)+H	PC(44:11)	C	1.61689	1	PC	diacyl	M+H	C52 H83 N1 O8 P1	TRUE			880.585	880.585	1	1.92509e+06	13.4282	13.5199	1.92509e+06	356685	0.000276	0.313972	0	1.92509e+06	7
10103	273531	3813	PC(44:10)+H	PC(44:10)+H	PC(44:10)	C	1.57958	1	PC	diacyl	M+H	C52 H85 N1 O8 P1	TRUE			882.6	882.601	1	1.76389e+06	14.1879	14.4681	1.76389e+06	834392	-0.000573	-0.649098	2	1.76389e+06	9
16757	302336	6623	PC(44:1)+H	PC(44:1)+H	PC(44:1)	C	0.552524	1	PC	diacyl	M+H	C52 H103 N1 O8 P1	TRUE			900.746	900.742	1	238764	24.9547	24.7753	238764	174190	0.00436462	4.84559	5	0.100113	43
17160	305442	6668	PC(44:1)+H	PC(44:1)+H	PC(44:1)	C	0.192009	1	PC	diacyl	M+H	C52 H103 N1 O8 P1	TRUE			900.74	900.742	1	91658.2	26.5418	26.4975	91658.2	14224.6	-0.00163084	-1.81056	5	0.300466	43
10022	233477	3752	PC(42:9)+H	PC(42:9)+H	PC(42:9)	C	2.21942	1	PC	diacyl	M+H	C50 H83 N1 O8 P1	TRUE			856.585	856.585	1	6.54569e+06	13.5775	14.4845	6.54569e+06	3.42843e+06	-0.000559	-0.652261	4	1.0271	13
10035	235249	3763	PC(42:8)+H	PC(42:8)+H	PC(42:8)	C	1.90141	1	PC	diacyl	M+H	C50 H85 N1 O8 P1	TRUE			858.6	858.601	1	699659	14.9722	15.0593	699659	166761	-0.000667	-0.77636	4	1.00402	17
11307	239498	4285	PC(42:7)+H	PC(42:7)+H	PC(42:7)	C	2.0988	1	PC	diacyl	M+H	C50 H87 N1 O8 P1	TRUE			860.616	860.616	1	2.54324e+06	16.7509	16.8177	2.54324e+06	543230	-0.000634	-0.736928	6	0.261598	23
11306	239679	4285	PC(42:7)+H	PC(42:7)+H	PC(42:7)	C	2.05591	1	PC	diacyl	M+H	C50 H87 N1 O8 P1	TRUE			860.616	860.616	1	9.89942e+06	17.5408	17.1489	9.89942e+06	3.39017e+06	-0.000634	-0.736928	6	1.01825	23
12121	241287	4649	PC(42:6)+H	PC(42:6)+H	PC(42:6)	C	1.46029	1	PC	diacyl	M+H	C50 H89 N1 O8 P1	TRUE			862.632	862.632	1	14200000	18.2644	18.579	14200000	6.30523e+06	-0.000431	-0.500024	8	1.0017	21
13336	241537	5298	PC(42:5)+H	PC(42:5)+H	PC(42:5)	C	1.57483	1	PC	diacyl	M+H	C50 H91 N1 O8 P1	TRUE			864.647	864.648	1	16100000	19.8059	19.6301	16100000	6.57542e+06	-0.000212	-0.245654	9	16100000	25
14519	241942	5800	PC(18:3_24:2)+H	PC(42:5)+H	PC(18:3_24:2)	C	1.27928	1	PC	diacyl	M+H	C50 H91 N1 O8 P1	TRUE			864.647	864.648	1	2.54486e+06	21.3438	21.0923	2.54486e+06	612868	-0.000212	-0.245654	9	1.02707	25
14329	250991	5643	PC(42:3)+H	PC(42:3)+H	PC(42:3)	C	1.60081	1	PC	diacyl	M+H	C50 H95 N1 O8 P1	TRUE			868.678	868.679	1	5.92792e+06	21.0392	21.1082	5.92792e+06	2.43982e+06	-0.000495	-0.569939	6	1.00127	23
7930	252395	3049	PC(42:2)+H	PC(42:2)+H	PC(42:2)	C	0.581178	1	PC	diacyl	M+H	C50 H97 N1 O8 P1	TRUE			870.689	870.695	1	80622.2	10.052	9.95589	80622.2	13964.1	-0.00535308	-6.14806	16	0.851824	26
7931	226592	3050	PC(42:11)+H	PC(42:11)+H	PC(42:11)	C	1.80755	1	PC	diacyl	M+H	C50 H79 N1 O8 P1	TRUE			852.555	852.554	1	220718	10.7149	10.7478	220718	40257.5	0.00152123	1.78432	2	1.04917	8
10006	226663	3740	PC(42:11)+H	PC(42:11)+H	PC(42:11)	C	1.04398	1	PC	diacyl	M+H	C50 H79 N1 O8 P1	TRUE			852.559	852.554	1	572023	13.609	13.647	572023	138391	0.00530661	6.22437	2	1.00629	8
10694	226734	4016	PC(42:11)+H	PC(42:11)+H	PC(42:11)	C	1.17547	1	PC	diacyl	M+H	C50 H79 N1 O8 P1	TRUE			852.559	852.554	1	3.14279e+06	15.2124	15.5441	3.14279e+06	1.22435e+06	0.00530661	6.22437	2	1.03247	8
8996	228335	3412	PC(42:10)+H	PC(42:10)+H	PC(42:10)	C	1.07399	1	PC	diacyl	M+H	C50 H81 N1 O8 P1	TRUE			854.569	854.569	1	87350.7	12.2355	12.2513	87350.7	11602	-0.000356	-0.416683	3	87350.7	9
11264	228428	4246	PC(42:10)+H	PC(42:10)+H	PC(42:10)	C	0.972497	1	PC	diacyl	M+H	C50 H81 N1 O8 P1	TRUE			854.575	854.569	1	7.57465e+06	17.4088	17.5402	7.57465e+06	1.931e+06	0.0051025	5.97084	3	5.85144e+06	9
15705	258953	6218	PC(19:0_23:1)+H	PC(42:1)+H	PC(19:0_23:1)	B	1.54221	1	PC	diacyl	M+H	C50 H99 N1 O8 P1	TRUE			872.71	872.71	1	1.00467e+06	24.0957	23.5988	1.00467e+06	534568	-0.000484	-0.554941	0	0.124499	44
16749	261262	6619	PC(14:0_28:1)+H	PC(42:1)+H	PC(14:0_28:1)	C	0.855374	1	PC	diacyl	M+H	C50 H99 N1 O8 P1	TRUE			872.71	872.71	1	128311	25.6979	25.6356	128311	36135.4	-0.000484	-0.554941	15	0.365429	44
17736	263548	6929	PC(42:1)+H	PC(42:1)+H	PC(42:1)	C	0.470995	1	PC	diacyl	M+H	C50 H99 N1 O8 P1	TRUE			872.708	872.71	1	103837	27.3537	27.124	103837	40595.4	-0.00223762	-2.56399	15	0.887513	44
16752	266418	6620	PC(42:0)+H	PC(42:0)+H	PC(42:0)	C	0.548381	1	PC	diacyl	M+H	C50 H101 N1 O8 P1	TRUE			874.725	874.726	1	138322	25.6524	25.6193	138322	96894.9	-0.000884	-1.01117	6	0.115626	21
9921	201492	3674	PC(40:9)+H	PC(40:9)+H	PC(40:9)	C	1.18009	1	PC	diacyl	M+H	C48 H79 N1 O8 P1	TRUE			828.551	828.554	1	1.51531e+06	14.8068	14.9279	1.51531e+06	907949	-0.00278475	-3.36098	6	1.00974	13
8945	202436	3378	PC(40:8)+H	PC(40:8)+H	PC(40:8)	C	1.38874	1	PC	diacyl	M+H	C48 H81 N1 O8 P1	TRUE			830.569	830.569	1	443169	13.1631	13.2514	443169	90532	-0.000197	-0.237324	8	1.0066	16
9944	204116	3695	PC(40:7)+H	PC(40:7)+H	PC(40:7)	C	1.45927	1	PC	diacyl	M+H	C48 H83 N1 O8 P1	TRUE			832.585	832.585	1	1.20812e+06	14.5125	14.6487	1.20812e+06	264547	-0.000538	-0.646697	12	0.999742	23
10695	204264	4017	PC(40:7)+H	PC(40:7)+H	PC(40:7)	C	1.57744	1	PC	diacyl	M+H	C48 H83 N1 O8 P1	TRUE			832.585	832.585	1	105000000	16.0657	15.7191	105000000	32800000	-0.000538	-0.646697	12	0.997069	23
11396	205124	4364	PC(22:6_18:0)+H	PC(40:6)+H	PC(22:6_18:0)	C	2.25105	1	PC	diacyl	M+H	C48 H85 N1 O8 P1	TRUE			834.6	834.601	1	19500000	16.6362	16.5769	19500000	3.8109e+06	-0.000911	-1.09157	13	0.36129	21
11397	205304	4364	PC(40:6)+H	PC(40:6)+H	PC(40:6)	C	1.50397	1	PC	diacyl	M+H	C48 H85 N1 O8 P1	TRUE			834.6	834.601	1	55300000	17.6163	17.1037	55300000	26300000	-0.000911	-1.09157	13	1.0239	21
11404	208512	4370	PC(22:5_18:0)+H	PC(40:5)+H	PC(22:5_18:0)	C	0.83988	1	PC	diacyl	M+H	C48 H87 N1 O8 P1	TRUE			836.615	836.616	1	2.0287e+06	16.6408	16.607	2.0287e+06	209817	-0.00111439	-1.33202	24	1.00521	25
12322	208775	4817	PC(40:5)+H	PC(40:5)+H	PC(40:5)	C	1.58629	1	PC	diacyl	M+H	C48 H87 N1 O8 P1	TRUE			836.616	836.616	1	128000000	19.1422	18.5938	128000000	53200000	-0.000845	-1.00975	24	128000000	25
13263	210090	5236	PC(40:3)+H	PC(40:3)+H	PC(40:3)	C	1.57287	1	PC	diacyl	M+H	C48 H91 N1 O8 P1	TRUE			840.647	840.648	1	18500000	20.0868	20.457	18500000	8.28273e+06	-0.000609	-0.724332	20	18500000	22
3037	212554	1198	PC(40:2)+H	PC(40:2)+H	PC(40:2)	C	0.169616	1	PC	diacyl	M+H	C48 H93 N1 O8 P1	TRUE			842.655	842.663	1	364757	4.26119	4.2386	364757	161835	-0.00806972	-9.57644	18	1.00984	26
14432	212633	5725	PC(40:2)+H	PC(40:2)+H	PC(40:2)	C	0.97793	1	PC	diacyl	M+H	C48 H93 N1 O8 P1	TRUE			842.663	842.663	1	21200000	20.9788	21.0923	21200000	5.88106e+06	-0.000651	-0.772854	18	1.01091	26
8924	200593	3363	PC(40:10)+H	PC(40:10)+H	PC(40:10)	C	1.17782	1	PC	diacyl	M+H	C48 H77 N1 O8 P1	TRUE			826.535	826.538	1	498373	13.2627	13.5014	498373	231785	-0.00323391	-3.91259	3	1.0018	8
4292	216425	1748	PC(40:1)+H	PC(40:1)+H	PC(40:1)	C	0.279369	1	PC	diacyl	M+H	C48 H95 N1 O8 P1	TRUE			844.674	844.679	1	546754	5.80415	5.87429	546754	409595	-0.00449827	-5.32542	20	1.00043	43
14444	218025	5736	PC(40:1)+H	PC(40:1)+H	PC(40:1)	C	2.23869	1	PC	diacyl	M+H	C48 H95 N1 O8 P1	TRUE			844.679	844.679	1	10800000	22.4926	21.9143	10800000	5.01125e+06	-0.000359	-0.424543	20	1.0071	43
15796	220549	6299	PC(40:0)+H	PC(40:0)+H	PC(40:0)	C	0.738463	1	PC	diacyl	M+H	C48 H97 N1 O8 P1	TRUE			846.694	846.695	1	2.9291e+06	24.0197	22.8836	2.9291e+06	2.10325e+06	-0.000288	-0.340113	9	1.002	21
9063	166659	3451	PC(38:8)+H	PC(38:8)+H	PC(38:8)	C	1.89604	1	PC	diacyl	M+H	C46 H77 N1 O8 P1	TRUE			802.535	802.538	1	384479	12.1652	12.1347	384479	106692	-0.0027278	-3.39896	6	384479	15
10045	166751	3769	PC(38:8)+H	PC(38:8)+H	PC(38:8)	C	1.17994	1	PC	diacyl	M+H	C46 H77 N1 O8 P1	TRUE			802.535	802.538	1	2.71895e+06	14.2628	14.4352	2.71895e+06	1.13831e+06	-0.0027278	-3.39896	6	0.91701	15
11271	167423	4253	PC(38:7)+H	PC(38:7)+H	PC(38:7)	C	1.48822	1	PC	diacyl	M+H	C46 H79 N1 O8 P1	TRUE			804.551	804.554	1	37100000	16.8064	16.7425	37100000	12600000	-0.00307535	-3.82242	11	5.9848e+06	23
10684	169844	4007	PC(22:6_16:0)+H	PC(38:6)+H	PC(22:6_16:0)	C	1.24854	1	PC	diacyl	M+H	C46 H81 N1 O8 P1	TRUE			806.569	806.569	1	241000000	15.5219	15.7032	241000000	60500000	-0.000318	-0.394251	24	241000000	21
11301	171010	4281	PC(38:5)+H	PC(38:5)+H	PC(38:5)	C	1.57739	1	PC	diacyl	M+H	C46 H83 N1 O8 P1	TRUE			808.584	808.585	1	438000000	16.792	16.7425	438000000	167000000	-0.00109383	-1.35277	24	0.999851	25
11302	171205	4281	PC(20:5_18:0)+H	PC(38:5)+H	PC(20:5_18:0)	C	0.697723	1	PC	diacyl	M+H	C46 H83 N1 O8 P1	TRUE			808.584	808.585	1	75400000	17.3761	17.4348	75400000	20400000	-0.00109383	-1.35277	24	0.171984	25
12241	171372	4747	PC(38:5)+H	PC(38:5)+H	PC(38:5)	C	2.24432	1	PC	diacyl	M+H	C46 H83 N1 O8 P1	TRUE			808.584	808.585	1	1.84226e+06	18.7347	18.6381	1.84226e+06	234246	-0.00109383	-1.35277	24	0.0817195	25
12240	171553	4747	PC(38:5)+H	PC(38:5)+H	PC(38:5)	C	2.24432	1	PC	diacyl	M+H	C46 H83 N1 O8 P1	TRUE			808.584	808.585	1	22500000	18.7347	19.1854	22500000	10800000	-0.00109383	-1.35277	24	1.00017	25
12247	180163	4752	PC(38:4)+H	PC(38:4)+H	PC(38:4)	C	1.58379	1	PC	diacyl	M+H	C46 H85 N1 O8 P1	TRUE			810.6	810.601	1	755000000	18.3285	18.6677	755000000	250000000	-0.000431	-0.531749	22	0.999278	31
13229	180436	5210	PC(38:4)+H	PC(38:4)+H	PC(38:4)	C	1.61374	1	PC	diacyl	M+H	C46 H85 N1 O8 P1	TRUE			810.6	810.601	1	4.91181e+06	19.8504	19.615	4.91181e+06	1.39332e+06	-0.000431	-0.531749	22	0.473758	31
13230	180709	5211	PC(38:4)+H	PC(38:4)+H	PC(38:4)	C	1.47942	1	PC	diacyl	M+H	C46 H85 N1 O8 P1	TRUE			810.6	810.601	1	65900000	20.4539	20.119	65900000	19600000	-0.000431	-0.531749	22	65900000	31
14487	181004	5773	PC(38:4)+H	PC(38:4)+H	PC(38:4)	C	1.46376	1	PC	diacyl	M+H	C46 H85 N1 O8 P1	TRUE			810.598	810.601	1	2.84064e+06	21.5001	20.9501	2.84064e+06	1.45973e+06	-0.00322628	-3.98011	22	1.0063	31
15701	181255	6214	PC(38:4)+H	PC(38:4)+H	PC(38:4)	C	1.67997	1	PC	diacyl	M+H	C46 H85 N1 O8 P1	TRUE			810.6	810.601	1	344414	23.346	23.1437	344414	151332	-0.00114872	-1.41712	22	0.0995222	31
12256	181768	4760	PC(38:3)+H	PC(38:3)+H	PC(38:3)	C	1.87921	1	PC	diacyl	M+H	C46 H87 N1 O8 P1	TRUE			812.616	812.616	1	230000000	19.265	19.3924	230000000	85600000	-0.000592	-0.72849	19	0.998722	24
13266	183447	5239	PC(38:2)+H	PC(38:2)+H	PC(38:2)	C	2.46314	1	PC	diacyl	M+H	C46 H89 N1 O8 P1	TRUE			814.631	814.632	1	98700000	20.2371	20.119	98700000	25400000	-0.00106906	-1.31233	19	98700000	27
3044	186566	1203	PC(38:1)+H	PC(38:1)+H	PC(38:1)	C	0.114375	1	PC	diacyl	M+H	C46 H91 N1 O8 P1	TRUE			816.645	816.648	1	485788	4.25642	4.27891	485788	179005	-0.00306484	-3.75295	22	0.953293	44
14517	187637	5798	PC(38:1)+H	PC(38:1)+H	PC(38:1)	C	0.976688	1	PC	diacyl	M+H	C46 H91 N1 O8 P1	TRUE			816.647	816.648	1	45100000	21.0273	21.1082	45100000	13500000	-0.00029	-0.355288	22	0.997831	44
10661	130658	3989	PC(36:8)+H	PC(36:8)+H	PC(36:8)	C	1.07331	1	PC	diacyl	M+H	C44 H73 N1 O8 P1	TRUE			774.504	774.507	1	483663	15.5086	15.4646	483663	53599.3	-0.00249298	-3.2188	3	483663	18
9958	135689	3706	PC(36:7)+H	PC(36:7)+H	PC(36:7)	C	1.48287	1	PC	diacyl	M+H	C44 H75 N1 O8 P1	TRUE			776.521	776.522	1	2.22161e+06	14.2145	14.3531	2.22161e+06	874747	-0.00152204	-1.96007	6	2.22161e+06	24
9006	138363	3421	PC(36:6)+H	PC(36:6)+H	PC(36:6)	C	1.22124	1	PC	diacyl	M+H	C44 H77 N1 O8 P1	TRUE			778.538	778.538	1	7.0153e+06	12.2665	13.2514	7.0153e+06	3.14717e+06	-8.5e-06	-0.0109214	17	1.01724	21
9965	138461	3712	PC(36:6)+H	PC(36:6)+H	PC(36:6)	C	1.40644	1	PC	diacyl	M+H	C44 H77 N1 O8 P1	TRUE			778.538	778.538	1	501723	13.8036	13.7455	501723	111448	-8.5e-06	-0.0109214	17	0.0702794	21
11366	146056	4337	PC(36:4)+H	PC(36:4)+H	PC(36:4)	C	1.5781	1	PC	diacyl	M+H	C44 H81 N1 O8 P1	TRUE			782.569	782.569	1	1000000000	16.8898	16.7035	1000000000	274000000	-0.000712	-0.909678	26	212000000	31
12131	146219	4655	PC(36:4)+H	PC(36:4)+H	PC(36:4)	C	2.49964	1	PC	diacyl	M+H	C44 H81 N1 O8 P1	TRUE			782.569	782.569	1	5.16523e+06	18.4349	18.0022	5.16523e+06	2.46851e+06	-0.000712	-0.909678	26	0.0922931	31
12130	146382	4655	PC(36:4)+H	PC(36:4)+H	PC(36:4)	C	2.49964	1	PC	diacyl	M+H	C44 H81 N1 O8 P1	TRUE			782.569	782.569	1	56000000	18.4349	19.1854	56000000	33900000	-0.000712	-0.909678	26	1.00123	31
14387	146708	5692	PC(36:4)+H	PC(36:4)+H	PC(36:4)	C	1.34467	1	PC	diacyl	M+H	C44 H81 N1 O8 P1	TRUE			782.567	782.569	1	1.13611e+06	21.5622	21.2346	1.13611e+06	438322	-0.00220011	-2.8114	26	0.821754	31
17728	146871	6923	PC(36:4)+H	PC(36:4)+H	PC(36:4)	C	0.45478	1	PC	diacyl	M+H	C44 H81 N1 O8 P1	TRUE			782.567	782.569	1	332174	27.8172	27.2235	332174	297691	-0.00223225	-2.85246	26	1.00145	31
18680	147034	7217	PC(36:4)+H	PC(36:4)+H	PC(36:4)	C	0.643792	1	PC	diacyl	M+H	C44 H81 N1 O8 P1	TRUE			782.567	782.569	1	99891.5	29.3763	29.1952	99891.5	57325.8	-0.00223225	-2.85246	26	0.304478	31
12143	149903	4666	PC(36:3)+H	PC(36:3)+H	PC(36:3)	C	1.57142	1	PC	diacyl	M+H	C44 H83 N1 O8 P1	TRUE			784.584	784.585	1	271000000	18.413	17.9282	271000000	161000000	-0.00061	-0.777255	20	1.00588	22
13300	150150	5267	PC(36:3)+H	PC(36:3)+H	PC(36:3)	C	1.48135	1	PC	diacyl	M+H	C44 H83 N1 O8 P1	TRUE			784.584	784.585	1	22500000	20.4562	20.2497	22500000	7.25455e+06	-0.00061	-0.777255	20	22500000	22
3003	151095	1178	PC(36:2)+H	PC(36:2)+H	PC(36:2)	C	0.0154548	1	PC	diacyl	M+H	C44 H85 N1 O8 P1	TRUE			786.597	786.601	1	1.04775e+06	3.32019	3.2981	1.04775e+06	318856	-0.00408128	-5.1885	40	1.0037	26
14408	151498	5705	PC(36:2)+H	PC(36:2)+H	PC(36:2)	C	0.976595	1	PC	diacyl	M+H	C44 H85 N1 O8 P1	TRUE			786.6	786.601	1	1.62293e+06	21.8745	21.693	1.62293e+06	610974	-0.000412	-0.52363	40	0.649431	26
17724	151901	6919	PC(36:2)+H	PC(36:2)+H	PC(36:2)	C	0.636852	1	PC	diacyl	M+H	C44 H85 N1 O8 P1	TRUE			786.601	786.601	1	329220	27.4544	27.2733	329220	426875	-0.000213	-0.270308	40	0.999878	26
18678	152304	7216	PC(36:2)+H	PC(36:2)+H	PC(36:2)	C	0.726321	1	PC	diacyl	M+H	C44 H85 N1 O8 P1	TRUE			786.601	786.601	1	109473	29.0649	28.7464	109473	128428	-0.000213	-0.270308	40	0.335633	26
15642	153327	6169	PC(36:1)+H	PC(36:1)+H	PC(36:1)	C	0.883541	1	PC	diacyl	M+H	C44 H87 N1 O8 P1	TRUE			788.616	788.616	1	724561	24.6155	24.4604	724561	196144	-0.000118	-0.149713	26	0.491064	44
17726	154008	6921	PC(36:1)+H	PC(36:1)+H	PC(36:1)	C	0.561735	1	PC	diacyl	M+H	C44 H87 N1 O8 P1	TRUE			788.616	788.616	1	567943	27.875	27.1904	567943	743857	-0.000367	-0.464818	26	1.00123	44
8878	112562	3333	PC(34:5)+H	PC(34:5)+H	PC(34:5)	C	0.91813	1	PC	diacyl	M+H	C42 H75 N1 O8 P1	TRUE			752.52	752.522	1	990035	12.1943	12.368	990035	431024	-0.00267523	-3.55501	6	1.00646	25
9886	114534	3654	PC(34:4)+H	PC(34:4)+H	PC(34:4)	C	1.56679	1	PC	diacyl	M+H	C42 H77 N1 O8 P1	TRUE			754.538	754.538	1	32100000	14.8568	14.3039	32100000	10500000	-0.000267	-0.353914	22	4.26534e+06	31
11408	114629	4372	PC(34:4)+H	PC(34:4)+H	PC(34:4)	C	1.01518	1	PC	diacyl	M+H	C42 H77 N1 O8 P1	TRUE			754.536	754.538	1	958589	16.816	16.7425	958589	190472	-0.00208222	-2.75959	22	0.998487	31
10657	117081	3986	PC(34:3)+H	PC(34:3)+H	PC(34:3)	C	1.10346	1	PC	diacyl	M+H	C42 H79 N1 O8 P1	TRUE			756.554	756.554	1	37800000	15.5258	15.4964	37800000	20700000	0.000118	0.155837	14	0.748509	22
12286	117215	4786	PC(34:3)+H	PC(34:3)+H	PC(34:3)	C	1.23612	1	PC	diacyl	M+H	C42 H79 N1 O8 P1	TRUE			756.554	756.554	1	3.4002e+06	18.4032	18.3423	3.4002e+06	618638	-0.000221	-0.29229	14	0.356756	22
12295	117865	4793	PC(15:1_19:1)+H	PC(34:2)+H	PC(15:1_19:1)	C	1.2322	1	PC	diacyl	M+H	C42 H81 N1 O8 P1	TRUE			758.568	758.569	1	15000000	19.4354	19.422	15000000	5.32877e+06	-0.0010334	-1.3623	30	1.00495	25
17719	118077	6915	PC(34:2)+H	PC(34:2)+H	PC(34:2)	C	0.338886	1	PC	diacyl	M+H	C42 H81 N1 O8 P1	TRUE			758.569	758.569	1	156158	26.9603	27.2401	156158	178970	-0.00074	-0.974923	30	1.00196	25
1956	118634	789	PC(34:1)+H	PC(34:1)+H	PC(34:1)	C	0.0556879	1	PC	diacyl	M+H	C42 H83 N1 O8 P1	TRUE			760.578	760.585	1	39595.1	1.56928	1.51708	39595.1	4020.82	-0.00662556	-8.71113	22	39595.1	44
3006	118694	1180	PC(34:1)+H	PC(34:1)+H	PC(34:1)	C	0.068886	1	PC	diacyl	M+H	C42 H83 N1 O8 P1	TRUE			760.578	760.585	1	1.23949e+06	4.23434	4.1983	1.23949e+06	398841	-0.00662556	-8.71113	22	1.00779	44
12307	118743	4802	PC(34:1)+H	PC(34:1)+H	PC(34:1)	C	0.950437	1	PC	diacyl	M+H	C42 H83 N1 O8 P1	TRUE			760.585	760.585	1	2880000000	19.1493	18.9262	2880000000	1020000000	-0.000413	-0.54344	22	0.954396	44
13210	118792	5195	PC(34:1)+H	PC(34:1)+H	PC(34:1)	C	0.974626	1	PC	diacyl	M+H	C42 H83 N1 O8 P1	TRUE			760.585	760.585	1	34400000	20.6972	20.2648	34400000	15600000	2.7e-05	0.0354866	22	0.512216	44
14277	118841	5612	PC(34:1)+H	PC(34:1)+H	PC(34:1)	C	0.971386	1	PC	diacyl	M+H	C42 H83 N1 O8 P1	TRUE			760.585	760.585	1	4.61494e+06	22.2347	22.3253	4.61494e+06	2.49818e+06	0.000369	0.485503	22	0.353553	44
16724	118890	6611	PC(34:1)+H	PC(34:1)+H	PC(34:1)	C	0.911166	1	PC	diacyl	M+H	C42 H83 N1 O8 P1	TRUE			760.585	760.585	1	1.21244e+06	25.3049	25.3272	1.21244e+06	339691	-0.000431	-0.566265	22	0.356226	44
7838	91947	2997	PC(32:4)+H	PC(32:4)+H	PC(32:4)	C	0.832392	1	PC	diacyl	M+H	C40 H73 N1 O8 P1	TRUE			726.507	726.507	1	592182	11.5596	11.6883	592182	152926	-0.000226	-0.311286	11	1.00427	31
10039	93834	3766	PC(32:3)+H	PC(32:3)+H	PC(32:3)	C	1.57141	1	PC	diacyl	M+H	C40 H75 N1 O8 P1	TRUE			728.522	728.522	1	4.03804e+06	14.3035	14.4352	4.03804e+06	2.52209e+06	-0.000505	-0.693837	10	1.012	22
11330	93909	4305	PC(32:3)+H	PC(32:3)+H	PC(32:3)	C	0.946551	1	PC	diacyl	M+H	C40 H75 N1 O8 P1	TRUE			728.52	728.522	1	830106	16.9207	16.9983	830106	233929	-0.00244283	-3.35313	10	1.01902	22
11331	93984	4306	PC(32:3)+H	PC(32:3)+H	PC(32:3)	C	1.43851	1	PC	diacyl	M+H	C40 H75 N1 O8 P1	TRUE			728.52	728.522	1	25000000	17.3822	17.3254	25000000	6.30719e+06	-0.00244283	-3.35313	10	25000000	22
10642	95096	3974	PC(32:2)+H	PC(32:2)+H	PC(32:2)	C	0.968423	1	PC	diacyl	M+H	C40 H77 N1 O8 P1	TRUE			730.538	730.538	1	113000000	15.8161	15.2896	113000000	51100000	-0.000377	-0.516592	13	1.00561	25
12227	95200	4740	PC(32:2)+H	PC(32:2)+H	PC(32:2)	C	1.9376	1	PC	diacyl	M+H	C40 H77 N1 O8 P1	TRUE			730.538	730.538	1	17300000	18.0389	18.1921	17300000	4.04175e+06	6.8e-05	0.0931057	13	434698	25
2897	95690	1106	PC(32:1)+H	PC(32:1)+H	PC(32:1)	C	0.0363392	1	PC	diacyl	M+H	C40 H79 N1 O8 P1	TRUE			732.547	732.554	1	2.42938e+06	3.24352	3.31154	2.42938e+06	525813	-0.00689595	-9.41357	16	2.42938e+06	43
11348	95735	4321	PC(32:1)+H	PC(32:1)+H	PC(32:1)	C	0.936003	1	PC	diacyl	M+H	C40 H79 N1 O8 P1	TRUE			732.553	732.554	1	1040000000	17.2678	17.2843	1040000000	471000000	-0.00048	-0.654683	16	1040000000	43
12232	95780	4744	PC(32:1)+H	PC(32:1)+H	PC(32:1)	C	0.96774	1	PC	diacyl	M+H	C40 H79 N1 O8 P1	TRUE			732.553	732.554	1	21700000	18.7905	18.7417	21700000	4.60674e+06	-0.00048	-0.654683	16	0.609442	43
17717	95825	6913	PC(32:1)+H	PC(32:1)+H	PC(32:1)	C	0.592945	1	PC	diacyl	M+H	C40 H79 N1 O8 P1	TRUE			732.554	732.554	1	313352	27.1762	27.2733	313352	400018	-0.000177	-0.242126	16	0.999754	43
18676	95870	7214	PC(32:1)+H	PC(32:1)+H	PC(32:1)	C	0.787336	1	PC	diacyl	M+H	C40 H79 N1 O8 P1	TRUE			732.554	732.554	1	209758	28.6951	29.1619	209758	206689	-0.000177	-0.242126	16	0.663205	43
14310	95915	5635	PC(32:1)+H	PC(32:1)+H	PC(32:1)	C	1.8606	1	PC	diacyl	M+H	C40 H79 N1 O8 P1	TRUE			732.555	732.554	1	752127	21.934	21.8669	752127	226852	0.00170135	2.32249	16	0.128755	43
13205	96767	5192	PC(32:0)+H	PC(32:0)+H	PC(32:0)	C	0.97078	1	PC	diacyl	M+H	C40 H81 N1 O8 P1	TRUE			734.569	734.569	1	14600000	20.3312	19.9323	14600000	5.41949e+06	4.56e-05	0.0621195	14	0.999224	21
14315	97179	5636	PC(32:0)+H	PC(32:0)+H	PC(32:0)	C	2.472	1	PC	diacyl	M+H	C40 H81 N1 O8 P1	TRUE			734.57	734.569	1	1.13354e+06	21.8868	21.8669	1.13354e+06	340195	0.000438	0.596838	14	0.394432	21
9945	73313	3696	PC(30:2)+H	PC(30:2)+H	PC(30:2)	C	0.981435	1	PC	diacyl	M+H	C38 H73 N1 O8 P1	TRUE			702.507	702.507	1	3.94008e+06	13.9475	13.8769	3.94008e+06	2.58947e+06	-0.000187	-0.265865	7	1.00929	25
11251	73915	4238	PC(30:1)+H	PC(30:1)+H	PC(30:1)	C	0.979787	1	PC	diacyl	M+H	C38 H75 N1 O8 P1	TRUE			704.522	704.522	1	3.75503e+06	16.2697	16.321	3.75503e+06	692851	-0.00054	-0.766929	10	0.998057	43
12157	74006	4677	PC(30:1)+H	PC(30:1)+H	PC(30:1)	C	2.47327	1	PC	diacyl	M+H	C38 H75 N1 O8 P1	TRUE			704.525	704.522	1	14000000	18.2738	18.1944	14000000	1.9799e+06	0.00276167	3.91992	10	14000000	43
9957	74684	3705	PC(30:0)+H	PC(30:0)+H	PC(30:0)	C	1.02078	1	PC	diacyl	M+H	C38 H77 N1 O8 P1	TRUE			706.537	706.538	1	214867	14.0872	14.2546	214867	75180	-0.000706	-0.999191	12	1.00113	20
12162	74887	4681	PC(30:0)+H	PC(30:0)+H	PC(30:0)	C	0.98275	1	PC	diacyl	M+H	C38 H77 N1 O8 P1	TRUE			706.538	706.538	1	37300000	17.7909	17.7655	37300000	6.75606e+06	-0.00046	-0.650687	12	1.04901	20
12165	75090	4682	PC(30:0)+H	PC(30:0)+H	PC(30:0)	C	2.53489	1	PC	diacyl	M+H	C38 H77 N1 O8 P1	TRUE			706.538	706.538	1	3.55753e+06	19.3172	19.2297	3.55753e+06	1.33173e+06	-0.00046	-0.650687	12	0.999975	20
13196	75293	5184	PC(30:0)+H	PC(30:0)+H	PC(30:0)	C	0.982142	1	PC	diacyl	M+H	C38 H77 N1 O8 P1	TRUE			706.538	706.538	1	824188	20.9033	20.6879	824188	381201	-0.000494	-0.699688	12	0.250599	20
17716	75496	6912	PC(30:0)+H	PC(30:0)+H	PC(30:0)	C	1.15251	1	PC	diacyl	M+H	C38 H77 N1 O8 P1	TRUE			706.538	706.538	1	144144	28.1583	27.2899	144144	180171	-0.000532	-0.753258	12	1.00543	20
8880	55348	3335	PC(28:1)+H	PC(28:1)+H	PC(28:1)	C	0.87016	1	PC	diacyl	M+H	C36 H71 N1 O8 P1	TRUE			676.492	676.491	1	1.00824e+06	12.257	13.2514	1.00824e+06	926510	0.000321	0.473797	7	1.00148	43
9873	57732	3645	PC(28:0)+H	PC(28:0)+H	PC(28:0)	C	1.94855	1	PC	diacyl	M+H	C36 H73 N1 O8 P1	TRUE			678.507	678.507	1	171176	14.4775	14.4517	171176	18029.6	-0.000193	-0.284684	13	171176	20
10611	57820	3944	PC(28:0)+H	PC(28:0)+H	PC(28:0)	C	0.981664	1	PC	diacyl	M+H	C36 H73 N1 O8 P1	TRUE			678.507	678.507	1	1.73042e+06	16.02	15.9895	1.73042e+06	514957	-0.000193	-0.284684	13	1.00554	20
10554	951	3899	MG(24:0)+H	MG(24:0)+H	MG(24:0)	A	0.861682	1	MG	monoacyl	M+H	C27 H55 O4	FALSE			443.409	443.409	1	2.40467e+06	15.3638	15.401	2.40467e+06	332240	-3.62e-05	-0.0817124	0	2.40467e+06	22
6581	346	2499	MG(20:0)+H	MG(20:0)+H	MG(20:0)	A	0.769168	1	MG	monoacyl	M+H	C23 H47 O4	FALSE			387.347	387.347	1	2.77918e+06	9.38225	9.38747	2.77918e+06	551436	-0.00025	-0.644515	1	0.932983	22
1408	246	331	MG(18:2)+H	MG(18:2)+H	MG(18:2)	C	0.591398	1	MG	monoacyl	M+H	C21 H39 O4	FALSE			355.284	355.284	1	6.89415e+06	2.63952	2.7038	6.89415e+06	2.37711e+06	-0.000234	-0.659969	1	6.89415e+06	8
1417	254	338	MG(18:1)+H	MG(18:1)+H	MG(18:1)	A	0.702613	1	MG	monoacyl	M+H	C21 H41 O4	FALSE			357.3	357.3	1	3.14849e+06	2.79972	2.74472	3.14849e+06	734800	-0.000335	-0.936562	3	1.00502	4
4908	255	1862	MG(18:0)+H	MG(18:0)+H	MG(18:0)	A	0.709189	1	MG	monoacyl	M+H	C21 H43 O4	FALSE			359.315	359.316	1	1.48981e+06	6.28833	6.29152	1.48981e+06	225243	-0.000193	-0.536253	1	1.48981e+06	22
5656	256	2141	MG(18:0)+H	MG(18:0)+H	MG(18:0)	A	0.73195	1	MG	monoacyl	M+H	C21 H43 O4	FALSE			359.315	359.316	1	741610	7.84111	8.08608	741610	293925	-0.000193	-0.536253	1	0.285425	22
7391	257	2789	MG(18:0)+H	MG(18:0)+H	MG(18:0)	A	0.748337	1	MG	monoacyl	M+H	C21 H43 O4	FALSE			359.315	359.316	1	677377	10.9802	10.8633	677377	877875	-0.00037	-1.02918	1	0.623513	22
8532	258	3153	MG(18:0)+H	MG(18:0)+H	MG(18:0)	A	0.66992	1	MG	monoacyl	M+H	C21 H43 O4	FALSE			359.316	359.316	1	353278	12.5545	12.6014	353278	88300.2	-7.66e-05	-0.213076	1	0.361588	22
9619	259	3541	MG(18:0)+H	MG(18:0)+H	MG(18:0)	C	0.680528	1	MG	monoacyl	M+H	C21 H43 O4	FALSE			359.316	359.316	1	714014	14.0998	14.1068	714014	193075	-7.66e-05	-0.213076	1	1.00046	22
10524	260	3884	MG(18:0)+H	MG(18:0)+H	MG(18:0)	C	0.610791	1	MG	monoacyl	M+H	C21 H43 O4	FALSE			359.315	359.316	1	906580	15.6867	15.6873	906580	152385	-0.000389	-1.08206	1	1.02544	22
11133	261	4143	MG(18:0)+H	MG(18:0)+H	MG(18:0)	C	0.689435	1	MG	monoacyl	M+H	C21 H43 O4	FALSE			359.315	359.316	1	596789	17.3252	17.2994	596789	88596	-0.00055	-1.52979	1	0.468246	22
13036	262	5065	MG(18:0)+H	MG(18:0)+H	MG(18:0)	C	0.745351	1	MG	monoacyl	M+H	C21 H43 O4	FALSE			359.315	359.316	1	949775	20.442	20.1741	949775	427705	-0.000278	-0.773917	1	0.741524	22
13971	263	5473	MG(18:0)+H	MG(18:0)+H	MG(18:0)	A	0.716021	1	MG	monoacyl	M+H	C21 H43 O4	FALSE			359.315	359.316	1	1.07702e+06	22.1716	22.1514	1.07702e+06	314880	-0.000142	-0.394515	1	0.578834	22
15350	264	6044	MG(18:0)+H	MG(18:0)+H	MG(18:0)	C	0.741265	1	MG	monoacyl	M+H	C21 H43 O4	FALSE			359.315	359.316	1	1.26907e+06	23.7976	23.7614	1.26907e+06	433441	-0.000142	-0.394515	1	0.702401	22
4038	167	1580	MG(16:0)+H	MG(16:0)+H	MG(16:0)	A	0.712111	1	MG	monoacyl	M+H	C19 H39 O4	FALSE			331.284	331.284	1	33300000	5.12046	4.84574	33300000	7.16568e+06	-0.000346	-1.04356	3	1.0011	22
4821	168	1816	MG(16:0)+H	MG(16:0)+H	MG(16:0)	A	0.712269	1	MG	monoacyl	M+H	C19 H39 O4	FALSE			331.284	331.284	1	2.95865e+06	6.84007	6.97461	2.95865e+06	1.05861e+06	-0.000346	-1.04356	3	1.02739	22
7220	169	2731	MG(16:0)+H	MG(16:0)+H	MG(16:0)	A	0.674995	1	MG	monoacyl	M+H	C19 H39 O4	FALSE			331.284	331.284	1	1.55166e+06	9.91632	10.2859	1.55166e+06	1.47599e+06	-0.000197	-0.594636	3	0.918532	22
7221	170	2731	MG(16:0)+H	MG(16:0)+H	MG(16:0)	A	0.627025	1	MG	monoacyl	M+H	C19 H39 O4	FALSE			331.284	331.284	1	1.20424e+06	11.4254	11.4408	1.20424e+06	1.25405e+06	-0.000197	-0.594636	3	0.71287	22
8442	171	3119	MG(16:0)+H	MG(16:0)+H	MG(16:0)	C	0.559769	1	MG	monoacyl	M+H	C19 H39 O4	FALSE			331.284	331.284	1	1.48956e+06	12.949	13.2514	1.48956e+06	684239	-4.87e-05	-0.146872	3	0.724813	22
11104	172	4131	MG(16:0)+H	MG(16:0)+H	MG(16:0)	A	0.576878	1	MG	monoacyl	M+H	C19 H39 O4	FALSE			331.284	331.284	1	1.88e+06	16.2288	16.6822	1.88e+06	1.08863e+06	0.000112	0.336977	3	1.02961	22
11983	173	4549	MG(16:0)+H	MG(16:0)+H	MG(16:0)	C	0.636207	1	MG	monoacyl	M+H	C19 H39 O4	FALSE			331.284	331.284	1	1.38888e+06	18.1436	18.0022	1.38888e+06	249524	-0.000157	-0.473628	3	0.878939	22
13942	174	5464	MG(16:0)+H	MG(16:0)+H	MG(16:0)	A	0.651942	1	MG	monoacyl	M+H	C19 H39 O4	FALSE			331.284	331.284	1	911526	21.7384	21.8037	911526	181993	-0.000157	-0.473628	3	0.300376	22
15268	175	6018	MG(16:0)+H	MG(16:0)+H	MG(16:0)	A	0.693399	1	MG	monoacyl	M+H	C19 H39 O4	FALSE			331.284	331.284	1	2.88907e+06	23.2736	24.3141	2.88907e+06	4.09331e+06	-0.00011	-0.332334	3	0.990309	22
12129	62474	4654	LPC(30:1)+H	LPC(30:1)+H	LPC(30:1)	C	0.980165	1	LPC	monoacyl	M+H	C38 H77 N1 O7 P1	TRUE			690.543	690.543	1	3.88473e+06	18.3337	18.4311	3.88473e+06	1.16437e+06	-0.000266	-0.385102	0	1.01365	10
14258	65845	5605	LPC(30:0)+H	LPC(30:0)+H	LPC(30:0)	C	0.39061	1	LPC	monoacyl	M+H	C38 H79 N1 O7 P1	TRUE			692.553	692.559	1	357981	21.2248	21.124	357981	60882.3	-0.00611618	-8.83127	0	1.03965	14
11207	45998	4198	LPC(28:0)+H	LPC(28:0)+H	LPC(28:0)	C	1.68325	1	LPC	monoacyl	M+H	C36 H75 N1 O7 P1	TRUE			664.526	664.528	1	3.31739e+06	16.662	16.7274	3.31739e+06	1.01407e+06	-0.00119391	-1.79663	0	1.00784	14
13167	46103	5161	LPC(28:0)+H	LPC(28:0)+H	LPC(28:0)	C	0.325129	1	LPC	monoacyl	M+H	C36 H75 N1 O7 P1	TRUE			664.528	664.528	1	568005	20.644	20.5217	568005	91488.2	0.000232	0.349727	0	1.02737	14
7815	26243	2987	LPC(26:2)+H	LPC(26:2)+H	LPC(26:2)	C	0.845652	1	LPC	monoacyl	M+H	C34 H67 N1 O7 P1	TRUE			632.465	632.465	1	161993	11.0294	10.9788	161993	99055.4	0.000157	0.248093	0	1.0012	2
10004	27425	3738	LPC(26:1)+H	LPC(26:1)+H	LPC(26:1)	C	1.53433	1	LPC	monoacyl	M+H	C34 H69 N1 O7 P1	TRUE			634.481	634.481	1	769058	13.5586	13.7455	769058	280505	-7.5e-05	-0.11828	0	1.00754	11
11193	28910	4186	LPC(26:0)+H	LPC(26:0)+H	LPC(26:0)	C	1.6372	1	LPC	monoacyl	M+H	C34 H71 N1 O7 P1	TRUE			636.496	636.496	1	800428	16.4447	16.5016	800428	191579	-7.2e-07	-0.00113123	0	1.00131	14
7703	13786	2925	LPC(24:1)+H	LPC(24:1)+H	LPC(24:1)	C	1.1333	1	LPC	monoacyl	M+H	C32 H65 N1 O7 P1	TRUE			606.45	606.449	1	600828	10.6406	10.7478	600828	209858	0.000329	0.542092	1	1.01448	10
5946	6405	2273	LPC(22:1)+H	LPC(22:1)+H	LPC(22:1)	C	0.925427	1	LPC	monoacyl	M+H	C30 H61 N1 O7 P1	TRUE			578.418	578.418	1	251479	7.91771	7.91123	251479	102301	0.000236	0.407615	2	1.01195	10
3915	4027	1511	LPC(20:1)+H	LPC(20:1)+H	LPC(20:1)	C	1.69573	1	LPC	monoacyl	M+H	C28 H57 N1 O7 P1	TRUE			550.387	550.387	1	2.82874e+06	5.46435	5.53634	2.82874e+06	772965	0.000616	1.11994	3	0.997795	10
5939	4098	2269	LPC(20:0)+H	LPC(20:0)+H	LPC(20:0)	C	1.77915	1	LPC	monoacyl	M+H	C28 H59 N1 O7 P1	TRUE			552.403	552.402	1	799568	7.604	7.70459	799568	255581	0.000378	0.684147	1	799568	14
2917	2676	1122	LPC(18:1)+H	LPC(18:1)+H	LPC(18:1)	C	0.980342	1	LPC	monoacyl	M+H	C26 H53 N1 O7 P1	TRUE			522.356	522.355	1	17100000	3.8043	4.15799	17100000	5.08535e+06	0.000698	1.33676	8	0.996602	10
3825	2732	1453	LPC(18:0)+H	LPC(18:0)+H	LPC(18:0)	C	1.60439	1	LPC	monoacyl	M+H	C26 H55 N1 O7 P1	TRUE			524.371	524.371	1	940146	5.02049	5.00737	940146	189517	0.000348	0.664141	2	1.05851	14
5145	2760	1998	LPC(18:0)+H	LPC(18:0)+H	LPC(18:0)	C	1.42888	1	LPC	monoacyl	M+H	C26 H55 N1 O7 P1	TRUE			524.371	524.371	1	646913	6.54991	6.61754	646913	237168	0.000348	0.664141	2	1.00019	14
2816	1736	1046	LPC(16:1)+H	LPC(16:1)+H	LPC(16:1)	C	1.60045	1	LPC	monoacyl	M+H	C24 H49 N1 O7 P1	TRUE			494.324	494.324	1	1.77951e+06	3.15009	3.23092	1.77951e+06	514920	0.000192	0.388732	2	1.00742	10
2826	1800	1052	LPC(16:0)+H	LPC(16:0)+H	LPC(16:0)	C	1.59821	1	LPC	monoacyl	M+H	C24 H51 N1 O7 P1	TRUE			496.34	496.34	1	3.29009e+06	3.72163	3.78179	3.29009e+06	409115	0.000258	0.519765	3	1.00558	14
14301	109251	5632	DG(18:1_26:1)+NH4	DG(44:2)+NH4	DG(18:1_26:1)	A	0.840669	1	DG	diacyl	M+NH4	C47 H92 N1 O5	FALSE			750.697	750.697	1	795950	22.2633	22.2621	795950	111830	-0.000137	-0.183122	0	666594	9
13192	78225	5183	DG(18:1_24:5)+NH4	DG(42:6)+NH4	DG(18:1_24:5)	C	0.47551	1	DG	diacyl	M+NH4	C45 H80 N1 O5	FALSE			714.603	714.603	1	277801	19.7182	19.6452	277801	28391.4	0.000291	0.406644	6	1.17633	8
14298	91070	5629	DG(16:0_26:1)+NH4	DG(42:1)+NH4	DG(16:0_26:1)	A	0.90075	1	DG	diacyl	M+NH4	C45 H90 N1 O5	FALSE			724.681	724.681	1	1.87159e+06	22.249	22.2806	1.87159e+06	248315	0.000117	0.16168	0	0.995585	11
13174	65912	5168	DG(16:0_24:3)+NH4	DG(40:3)+NH4	DG(16:0_24:3)	A	0.746032	1	DG	diacyl	M+NH4	C43 H82 N1 O5	FALSE			692.618	692.619	1	411706	20.8573	20.8995	411706	118887	-0.000331	-0.477536	0	1.01429	13
14246	68128	5593	DG(18:1_22:1)+NH4	DG(40:2)+NH4	DG(18:1_22:1)	A	0.882707	1	DG	diacyl	M+NH4	C43 H84 N1 O5	FALSE			694.635	694.634	1	806772	21.3522	21.3611	806772	131448	0.000693	0.997197	1	806772	9
14257	71845	5604	DG(16:0_24:0)+NH4	DG(40:0)+NH4	DG(16:0_24:0)	A	0.974025	1	DG	diacyl	M+NH4	C43 H88 N1 O5	FALSE			698.666	698.666	1	1.52054e+06	22.2973	22.3027	1.52054e+06	217039	-9.45e-05	-0.135224	0	1.08401	19
12098	44923	4632	DG(16:0_22:4)+NH4	DG(38:4)+NH4	DG(16:0_22:4)	A	0.687411	1	DG	diacyl	M+NH4	C41 H76 N1 O5	FALSE			662.571	662.572	1	2.54018e+06	19.4428	19.5699	2.54018e+06	526069	-0.00057	-0.859597	1	0.995187	9
13104	46571	5104	DG(18:1_20:1)+NH4	DG(38:2)+NH4	DG(18:1_20:1)	A	0.98239	1	DG	diacyl	M+NH4	C41 H80 N1 O5	FALSE			666.603	666.603	1	4.29257e+06	20.6803	20.7635	4.29257e+06	853955	-0.000215	-0.322068	1	4.29257e+06	11
14222	49191	5572	DG(16:0_22:1)+NH4	DG(38:1)+NH4	DG(16:0_22:1)	A	0.818978	1	DG	diacyl	M+NH4	C41 H82 N1 O5	FALSE			668.618	668.619	1	2.11696e+06	21.3131	21.3611	2.11696e+06	379919	-0.000591	-0.884374	1	2.11696e+06	11
14229	51928	5579	DG(18:0_20:0)+NH4	DG(38:0)+NH4	DG(18:0_20:0)	A	0.948419	1	DG	diacyl	M+NH4	C41 H84 N1 O5	FALSE			670.634	670.634	1	2.65005e+06	21.8439	21.8625	2.65005e+06	332488	-0.00015	-0.223655	2	1.20123e+06	19
8775	25142	3276	DG(21:4_15:2)+NH4	DG(36:6)+NH4	DG(21:4_15:2)	C	0.134974	1	DG	diacyl	M+NH4	C39 H68 N1 O5	FALSE			630.506	630.509	1	132853	12.1991	12.2013	132853	58434.6	-0.00314605	-4.98969	7	1.02358	8
14240	31575	5587	DG(18:0_18:0)+NH4	DG(36:0)+NH4	DG(18:0_18:0)	A	0.636684	1	DG	diacyl	M+NH4	C39 H80 N1 O5	FALSE			642.603	642.603	1	503532	22.6701	22.5624	503532	134805	8.5e-05	0.132259	2	0.50574	19
15545	31811	6113	DG(18:0_18:0)+NH4	DG(36:0)+NH4	DG(18:0_18:0)	A	0.641749	1	DG	diacyl	M+NH4	C39 H80 N1 O5	FALSE			642.603	642.603	1	309333	24.2197	24.1028	309333	220008	8.5e-05	0.132259	2	0.430833	19
16683	32047	6597	DG(18:0_18:0)+NH4	DG(36:0)+NH4	DG(18:0_18:0)	A	0.319217	1	DG	diacyl	M+NH4	C39 H80 N1 O5	FALSE			642.603	642.603	1	143797	25.7554	25.944	143797	73814.1	-0.000137	-0.213341	2	0.308411	19
12073	14283	4608	DG(16:0_18:3)+NH4	DG(34:3)+NH4	DG(16:0_18:3)	C	0.713947	1	DG	diacyl	M+NH4	C37 H70 N1 O5	FALSE			608.525	608.525	1	800906	18.177	18.1353	800906	111756	0.000262	0.430993	7	1.00375	12
7740	14939	2945	DG(16:0_18:2)+NH4	DG(34:2)+NH4	DG(16:0_18:2)	C	0.566914	1	DG	diacyl	M+NH4	C37 H72 N1 O5	FALSE			610.541	610.541	1	274445	11.6422	11.6223	274445	64387.4	0.000176	0.287788	7	0.999718	9
12074	15477	4609	DG(16:1_18:1)+NH4	DG(34:2)+NH4	DG(16:1_18:1)	A	1.08435	1	DG	diacyl	M+NH4	C37 H72 N1 O5	FALSE			610.541	610.541	1	8.56377e+06	19.0001	19.1114	8.56377e+06	2.21325e+06	3.72e-05	0.0609159	1	8.56377e+06	9
13150	16625	5145	DG(16:0_18:1)+NH4	DG(34:1)+NH4	DG(16:0_18:1)	A	0.977813	1	DG	diacyl	M+NH4	C37 H74 N1 O5	FALSE			612.556	612.556	1	5.83616e+06	19.7511	19.7812	5.83616e+06	395179	-0.000448	-0.730821	4	5.83616e+06	11
13156	17730	5151	DG(16:0_18:0)+NH4	DG(34:0)+NH4	DG(16:0_18:0)	A	0.663795	1	DG	diacyl	M+NH4	C37 H76 N1 O5	FALSE			614.572	614.572	1	247000000	20.8119	20.7786	247000000	47600000	0.000152	0.247351	2	0.999999	21
11170	7092	4168	DG(16:1_16:1)+NH4	DG(32:2)+NH4	DG(16:1_16:1)	A	0.540508	1	DG	diacyl	M+NH4	C35 H68 N1 O5	FALSE			582.51	582.509	1	507381	17.722	17.6757	507381	78493.7	0.000533	0.91498	1	1.07924	9
12047	7616	4588	DG(16:0_16:1)+NH4	DG(32:1)+NH4	DG(16:0_16:1)	A	0.934663	1	DG	diacyl	M+NH4	C35 H70 N1 O5	FALSE			584.525	584.525	1	8.8201e+06	18.9375	19.141	8.8201e+06	2.28611e+06	-0.000156	-0.267312	1	2.36116e+06	11
17147	8334	6658	DG(16:0_16:0)+NH4	DG(32:0)+NH4	DG(16:0_16:0)	A	0.0830143	1	DG	diacyl	M+NH4	C35 H72 N1 O5	FALSE			586.54	586.541	1	64909.9	26.6893	26.7595	64909.9	19492.2	-0.000504	-0.860081	2	0.88121	19
12038	4461	4580	DG(14:0_16:0)+NH4	DG(30:0)+NH4	DG(14:0_16:0)	A	0.904208	1	DG	diacyl	M+NH4	C33 H68 N1 O5	FALSE			558.509	558.509	1	38700000	18.5943	18.6729	38700000	4.88501e+06	7.92e-05	0.141783	1	38700000	19
15668	163824	6190	ChE(28:5)+NH4	ChE(28:5)+NH4	ChE(28:5)	A	0.193014	1	ChE	sterolEsters	M+NH4	C55 H94 N1 O2	FALSE			800.727	800.728	1	102311	23.8431	23.8427	102311	12159.5	-0.000806	-1.00596	0	102311	6
15605	127625	6144	ChE(26:6)+NH4	ChE(26:6)+NH4	ChE(26:6)	A	0.661541	1	ChE	sterolEsters	M+NH4	C53 H88 N1 O2	FALSE			770.68	770.681	1	677599	23.2379	23.2533	677599	86992.7	-0.000745	-0.966335	0	1.02222	3
15592	101537	6137	ChE(24:6)+NH4	ChE(24:6)+NH4	ChE(24:6)	A	0.676358	1	ChE	sterolEsters	M+NH4	C51 H84 N1 O2	FALSE			742.649	742.65	1	1.50393e+06	22.8625	22.8836	1.50393e+06	218831	-0.000158	-0.212543	0	1.50393e+06	3
14279	79342	5614	ChE(22:6)+NH4	ChE(22:6)+NH4	ChE(22:6)	A	0.726814	1	ChE	sterolEsters	M+NH4	C49 H80 N1 O2	FALSE			714.618	714.618	1	4.23408e+06	22.5691	22.5926	4.23408e+06	613845	-0.00045	-0.629978	0	4.23408e+06	3
15560	81361	6120	ChE(22:4)+NH4	ChE(22:4)+NH4	ChE(22:4)	A	0.652493	1	ChE	sterolEsters	M+NH4	C49 H84 N1 O2	FALSE			718.649	718.65	1	655983	23.1888	23.1762	655983	86167.8	-0.000246	-0.341869	0	655983	3
15582	63694	6129	ChE(20:4)+NH4	ChE(20:4)+NH4	ChE(20:4)	A	0.704115	1	ChE	sterolEsters	M+NH4	C47 H80 N1 O2	FALSE			690.618	690.618	1	4.05828e+06	22.8434	22.8673	4.05828e+06	539642	-0.000142	-0.20624	0	4.05828e+06	3
15586	69080	6131	ChE(20:2)+NH4	ChE(20:2)+NH4	ChE(20:2)	A	0.618733	1	ChE	sterolEsters	M+NH4	C47 H84 N1 O2	FALSE			694.649	694.65	1	440314	23.4892	23.5013	440314	57585.9	-0.000459	-0.660785	0	440314	3
15551	46195	6116	ChE(18:3)+NH4	ChE(18:3)+NH4	ChE(18:3)	A	0.532982	1	ChE	sterolEsters	M+NH4	C45 H78 N1 O2	FALSE			664.603	664.603	1	349623	22.8103	22.7698	349623	38656.4	0.000344	0.517338	0	349623	1
15548	47370	6114	ChE(18:2)+NH4	ChE(18:2)+NH4	ChE(18:2)	A	0.706324	1	ChE	sterolEsters	M+NH4	C45 H80 N1 O2	FALSE			666.618	666.618	1	2.2622e+06	23.1249	23.1437	2.2622e+06	336941	9.66e-05	0.144914	0	2.2622e+06	3
13106	25639	5106	Cer(d18:1_24:1)+H-H2O	Cer(d42:2)+H-H2O	Cer(d18:1_24:1)	C	1.08584	1	Cer	acylsphingosines	M+H-H2O	C42 H80 N1 O2	TRUE			630.618	630.618	1	1.57485e+06	19.8702	19.8719	1.57485e+06	240635	-0.000144	-0.228151	2	1.57485e+06	8
13118	26885	5115	Cer(d18:1_24:0)+H-H2O	Cer(d42:1)+H-H2O	Cer(d18:1_24:0)	C	1.27221	1	Cer	acylsphingosines	M+H-H2O	C42 H82 N1 O2	TRUE			632.634	632.634	1	2.41168e+06	20.5788	20.5821	2.41168e+06	337618	0.000254	0.40188	1	1.03989	10
14225	39769	5575	Cer(d18:1_24:0)+H	Cer(d42:1)+H	Cer(d18:1_24:0)	A	1.30849	1	Cer	acylsphingosines	M+H	C42 H84 N1 O3	TRUE			650.645	650.645	1	2.44762e+06	21.3083	21.3136	2.44762e+06	385832	0.000187	0.286794	1	1.045	7
14169	23034	5539	Cer(d18:1_22:0)+H	Cer(d40:1)+H	Cer(d18:1_22:0)	A	1.23658	1	Cer	acylsphingosines	M+H	C40 H80 N1 O3	TRUE			622.613	622.613	1	2.47105e+06	21.1258	21.1556	2.47105e+06	383091	-6.43e-05	-0.103236	1	2.47105e+06	7
13093	6274	5094	Cer(d18:1_20:0)+H-H2O	Cer(d38:1)+H-H2O	Cer(d18:1_20:0)	B	1.01912	1	Cer	acylsphingosines	M+H-H2O	C38 H74 N1 O2	TRUE			576.571	576.571	1	733338	20.4918	20.4915	733338	98364.7	-4.55e-05	-0.0789868	1	1.04336	10
13122	11119	5119	Cer(d18:1_20:0)+H	Cer(d38:1)+H	Cer(d18:1_20:0)	A	0.82973	1	Cer	acylsphingosines	M+H	C38 H76 N1 O3	TRUE			594.582	594.582	1	375036	20.5013	20.4915	375036	55576.3	-0.000288	-0.483593	1	1.04076	7
9814	2620	3610	Cer(d18:1_16:0)+H-H2O	Cer(d34:1)+H-H2O	Cer(d18:1_16:0)	C	1.41294	1	Cer	acylsphingosines	M+H-H2O	C34 H66 N1 O2	TRUE			520.509	520.509	1	830512	14.9912	15.0264	830512	142653	0.000231	0.443937	3	452075	10
11158	2634	4157	Cer(d18:1_16:0)+H-H2O	Cer(d34:1)+H-H2O	Cer(d18:1_16:0)	C	1.56297	1	Cer	acylsphingosines	M+H-H2O	C34 H66 N1 O2	TRUE			520.509	520.509	1	7.75261e+06	17.143	17.2542	7.75261e+06	1.27406e+06	3.77e-05	0.0724848	3	7.75261e+06	10
12032	3621	4575	Cer(d18:1_16:0)+H	Cer(d34:1)+H	Cer(d18:1_16:0)	A	1.82948	1	Cer	acylsphingosines	M+H	C34 H68 N1 O3	TRUE			538.519	538.519	1	15300000	18.2228	18.3022	15300000	2.24429e+06	-0.000134	-0.248133	1	15300000	8
10568	1728	3908	Cer(d18:1_14:0)+H-H2O	Cer(d32:1)+H-H2O	Cer(d18:1_14:0)	C	1.21663	1	Cer	acylsphingosines	M+H-H2O	C32 H62 N1 O2	TRUE			492.478	492.478	1	1.26611e+06	15.9292	15.9577	1.26611e+06	217752	0.000664	1.34777	2	1.26611e+06	10
10570	2410	3910	Cer(d18:1_14:0)+H	Cer(d32:1)+H	Cer(d18:1_14:0)	A	1.08943	1	Cer	acylsphingosines	M+H	C32 H64 N1 O3	TRUE			510.489	510.488	1	480469	15.9482	15.9577	480469	78989.5	0.00108677	2.12889	1	480469	7

## Sheet: Matyash2
PeakId	AnntID	ChromeClusterId	LipidID	LipidGroupKey	LipidMolec	Grade	IDScore	Rank	ClassKey	SubClassKey	Adduct	IonFormula		BaseModification	SubModification	ObsMz	CalcMz	Charge	Intensity	MS2RT	TopRT	TopHeight	Area	DeltaDa	DeltaPPM	PublicLink	S/N	VCR
15485	495288	6156	TG(18:1_18:1_26:5)+NH4	TG(62:7)+NH4	TG(18:1_18:1_26:5)	A	0.6743	1	TG	triacyl	M+NH4	C65 H116 N1 O6	FALSE			1006.88	1006.88	1	773076	23.2458	23.2582	773076	194635	-0.000574858	-0.57093	0	0.999889	10
16692	512616	6602	TG(26:2_18:1_18:1)+NH4	TG(62:4)+NH4	TG(26:2_18:1_18:1)	C	0.656423	1	TG	triacyl	M+NH4	C65 H122 N1 O6	FALSE			1012.93	1012.93	1	260469	23.8875	23.9198	260469	51054.7	0.000142954	0.141129	28	260469	9
16694	514181	6604	TG(18:1_18:1_26:1)+NH4	TG(62:3)+NH4	TG(18:1_18:1_26:1)	A	0.839793	1	TG	triacyl	M+NH4	C65 H124 N1 O6	FALSE			1014.94	1014.94	1	357283	24.1116	24.1306	357283	67808.7	-0.00105892	-1.04333	0	1.01121	15
15281	447093	5967	TG(18:1_18:1_24:6)+NH4	TG(60:8)+NH4	TG(18:1_18:1_24:6)	B	0.628257	1	TG	triacyl	M+NH4	C63 H110 N1 O6	FALSE			976.832	976.833	1	1.9214e+06	22.7079	22.7862	1.9214e+06	532427	-0.000582098	-0.595903	0	0.999296	5
15291	462860	5977	TG(16:0_18:1_26:5)+NH4	TG(60:6)+NH4	TG(16:0_18:1_26:5)	A	0.772676	1	TG	triacyl	M+NH4	C63 H114 N1 O6	FALSE			980.864	980.864	1	1.79354e+06	23.2313	23.2582	1.79354e+06	411300	-0.000532488	-0.542876	0	0.99993	8
16629	472091	6543	TG(24:2_18:1_18:1)+NH4	TG(60:4)+NH4	TG(24:2_18:1_18:1)	C	0.793474	1	TG	triacyl	M+NH4	C63 H118 N1 O6	FALSE			984.894	984.895	1	554622	23.6875	23.709	554622	132843	-0.00165833	-1.68376	41	1.00571	9
16635	478572	6549	TG(16:0_18:1_26:1)+NH4	TG(60:2)+NH4	TG(16:0_18:1_26:1)	A	0.884141	1	TG	triacyl	M+NH4	C63 H122 N1 O6	FALSE			988.926	988.927	1	1.12823e+06	24.076	24.1306	1.12823e+06	191015	-0.000669396	-0.676891	0	1.12823e+06	15
16639	478910	6553	TG(16:0_18:0_26:1)+NH4	TG(60:1)+NH4	TG(16:0_18:0_26:1)	B	0.836601	1	TG	triacyl	M+NH4	C63 H124 N1 O6	FALSE			990.942	990.942	1	588249	24.3119	24.3414	588249	92930.8	-0.000492743	-0.497246	0	1.00637	19
15480	401675	6151	TG(18:1_18:1_22:4)+NH4	TG(58:6)+NH4	TG(18:1_18:1_22:4)	A	0.770196	1	TG	triacyl	M+NH4	C61 H110 N1 O6	FALSE			952.832	952.833	1	4.60096e+06	22.9327	23.038	4.60096e+06	1.53483e+06	-0.000402884	-0.422828	1	1.01855	8
16672	410065	6583	TG(40:3_18:1)+NH4	TG(58:4)+NH4	TG(40:3_18:1)	C	0.869179	1	TG	triacyl	M+NH4	C61 H114 N1 O6	FALSE			956.864	956.864	1	1.95443e+06	23.4373	23.4821	1.95443e+06	479239	-0.00030682	-0.320652	56	1.95443e+06	9
16678	420163	6588	TG(16:0_18:1_24:1)+NH4	TG(58:2)+NH4	TG(16:0_18:1_24:1)	A	0.895339	1	TG	triacyl	M+NH4	C61 H118 N1 O6	FALSE			960.895	960.895	1	1.35227e+06	23.8732	23.9198	1.35227e+06	260861	-0.000461601	-0.480386	0	1.02067	15
16592	427608	6515	TG(18:0_16:0_24:0)+NH4	TG(58:0)+NH4	TG(18:0_16:0_24:0)	C	0.690934	1	TG	triacyl	M+NH4	C61 H122 N1 O6	FALSE			964.926	964.927	1	307183	24.3166	24.3576	307183	84334.6	-0.000830043	-0.860213	10	1.00768	17
15425	357938	6097	TG(16:0_18:0_22:5)+NH4	TG(56:5)+NH4	TG(16:0_18:0_22:5)	C	0.854939	1	TG	triacyl	M+NH4	C59 H108 N1 O6	FALSE			926.815	926.817	1	8.66842e+06	22.9301	23.038	8.66842e+06	2.71535e+06	-0.00163836	-1.76773	73	1.01619	10
16638	365612	6552	TG(18:1_18:1_20:1)+NH4	TG(56:3)+NH4	TG(18:1_18:1_20:1)	A	0.932319	1	TG	triacyl	M+NH4	C59 H112 N1 O6	FALSE			930.848	930.848	1	6.76622e+06	23.4256	23.4658	6.76622e+06	1.49675e+06	-0.0003728	-0.400495	1	0.99552	15
16643	367954	6557	TG(22:0_16:0_18:1)+NH4	TG(56:1)+NH4	TG(22:0_16:0_18:1)	C	0.697134	1	TG	triacyl	M+NH4	C59 H116 N1 O6	FALSE			934.879	934.88	1	1.14815e+06	23.8827	23.9523	1.14815e+06	165799	-0.000627946	-0.671686	31	1.00447	20
15338	303442	6018	TG(32:1_22:6)+NH4	TG(54:7)+NH4	TG(32:1_22:6)	C	0.67287	1	TG	triacyl	M+NH4	C57 H100 N1 O6	FALSE			894.755	894.755	1	1.78248e+06	22.1875	22.1883	1.78248e+06	338862	0.000245629	0.274521	52	219909	11
15354	309601	6031	TG(16:0_18:1_20:4)+NH4	TG(54:5)+NH4	TG(16:0_18:1_20:4)	C	0.522038	1	TG	triacyl	M+NH4	C57 H104 N1 O6	FALSE			898.786	898.786	1	8.7086e+06	22.6906	22.7548	8.7086e+06	2.18851e+06	0.000441692	0.491432	72	1.03137	10
15367	318708	6042	TG(30:2_6:0_18:1)+NH4	TG(54:3)+NH4	TG(30:2_6:0_18:1)	C	0.905606	1	TG	triacyl	M+NH4	C57 H108 N1 O6	FALSE			902.817	902.817	1	2.96815e+07	23.1282	23.1692	2.96815e+07	4.47019e+06	-0.000528799	-0.585721	64	4.09257e+06	15
16669	321492	6580	TG(16:0_18:0_20:1)+NH4	TG(54:1)+NH4	TG(16:0_18:0_20:1)	A	0.938894	1	TG	triacyl	M+NH4	C57 H112 N1 O6	FALSE			906.84	906.848	1	4.93566e+06	23.6684	23.719	4.93566e+06	709203	-0.00875887	-9.65857	1	0.847114	19
15258	271623	5945	TG(16:1_16:0_20:4)+NH4	TG(52:5)+NH4	TG(16:1_16:0_20:4)	C	0.367347	1	TG	triacyl	M+NH4	C55 H100 N1 O6	FALSE			870.754	870.755	1	1.87463e+06	22.3893	22.4401	1.87463e+06	528878	-0.000135137	-0.155195	60	1.87463e+06	10
15274	281440	5960	TG(16:1_18:1_18:1)+NH4	TG(52:3)+NH4	TG(16:1_18:1_18:1)	A	0.866479	1	TG	triacyl	M+NH4	C55 H104 N1 O6	FALSE			874.785	874.786	1	1.98883e+07	22.8364	22.9075	1.98883e+07	3.91173e+06	-0.000543727	-0.621554	1	1.98883e+07	15
16627	284489	6541	TG(16:0_18:0_18:1)+NH4	TG(52:1)+NH4	TG(16:0_18:0_18:1)	A	1.10077	1	TG	triacyl	M+NH4	C55 H108 N1 O6	FALSE			878.817	878.817	1	4.06258e+07	23.4232	23.4738	4.06258e+07	5.53603e+06	0.000329768	0.375241	1	4.06258e+07	19
15434	240976	6106	TG(16:1_16:1_18:1)+NH4	TG(50:3)+NH4	TG(16:1_16:1_18:1)	A	0.728508	1	TG	triacyl	M+NH4	C53 H100 N1 O6	FALSE			846.754	846.755	1	6.65833e+06	22.4995	22.6131	6.65833e+06	1.59526e+06	-0.000635765	-0.750825	1	6.65833e+06	16
15445	247602	6116	TG(16:0_16:0_18:1)+NH4	TG(50:1)+NH4	TG(16:0_16:0_18:1)	A	1.0309	1	TG	triacyl	M+NH4	C53 H104 N1 O6	FALSE			850.786	850.786	1	5.24644e+07	23.1357	23.1925	5.24644e+07	8.45637e+06	0.000136141	0.160018	2	5.24644e+07	21
15372	196078	6047	TG(14:0_16:1_18:1)+NH4	TG(48:2)+NH4	TG(14:0_16:1_18:1)	A	0.970275	1	TG	triacyl	M+NH4	C51 H98 N1 O6	FALSE			820.739	820.739	1	9.39494e+06	22.509	22.6007	9.39494e+06	1.7965e+06	-0.000314669	-0.383397	1	9.39494e+06	15
15378	205245	6052	TG(14:0_16:0_18:0)+NH4	TG(48:0)+NH4	TG(14:0_16:0_18:0)	A	0.904976	1	TG	triacyl	M+NH4	C51 H102 N1 O6	FALSE			824.77	824.77	1	2.22071e+07	23.1549	23.238	2.22071e+07	3.12502e+06	-0.000220693	-0.267582	1	2.22071e+07	16
15313	164535	5996	TG(14:0_16:1_16:1)+NH4	TG(46:2)+NH4	TG(14:0_16:1_16:1)	A	0.665575	1	TG	triacyl	M+NH4	C49 H94 N1 O6	FALSE			792.707	792.708	1	1.52706e+06	22.1603	22.267	1.52706e+06	344671	-0.000222114	-0.280196	1	1.52706e+06	15
15320	168898	6003	TG(14:0_16:0_16:0)+NH4	TG(46:0)+NH4	TG(14:0_16:0_16:0)	A	0.832646	1	TG	triacyl	M+NH4	C49 H98 N1 O6	FALSE			796.739	796.739	1	7.88898e+06	22.8632	22.9255	7.88898e+06	1.08337e+06	-7.91744e-05	-0.099373	1	3.00445e+06	17
15245	129430	5932	TG(12:0_16:0_16:1)+NH4	TG(44:1)+NH4	TG(12:0_16:0_16:1)	A	0.707462	1	TG	triacyl	M+NH4	C47 H92 N1 O6	FALSE			766.692	766.692	1	1.21724e+06	22.1651	22.2296	1.21724e+06	246159	-0.000126878	-0.165488	1	1.21724e+06	19
15249	130130	5936	TG(14:0_14:0_16:0)+NH4	TG(44:0)+NH4	TG(14:0_14:0_16:0)	A	0.839546	1	TG	triacyl	M+NH4	C47 H94 N1 O6	FALSE			768.708	768.708	1	3.85067e+06	22.5801	22.5966	3.85067e+06	535174	2.65136e-05	0.0344911	1	3.85067e+06	16
15216	107594	5907	TG(12:0_14:0_16:0)+NH4	TG(42:0)+NH4	TG(12:0_14:0_16:0)	A	0.777562	1	TG	triacyl	M+NH4	C45 H90 N1 O6	FALSE			740.676	740.676	1	764211	22.2475	22.2355	764211	143147	6.3757e-05	0.0860794	1	764211	16
14250	344573	5614	PS(24:0_22:6)+H	PS(46:6)+H	PS(24:0_22:6)	A	0.659484	1	PS	diacyl	M+H	C52 H91 N1 O10 P1	TRUE			920.638	920.638	1	1.64616e+06	20.3329	20.3838	1.64616e+06	312106	0.000243735	0.264746	0	1.64616e+06	6
14208	315300	5576	PS(44:2)+H	PS(44:2)+H	PS(44:2)	C	0.691193	1	PS	diacyl	M+H	C50 H95 N1 O10 P1	TRUE			900.666	900.669	1	291491	21.3733	21.3233	291491	67050.3	-0.00270482	-3.00312	3	1.02234	10
12632	264280	4677	PS(22:4_20:1)+H	PS(42:5)+H	PS(22:4_20:1)	B	0.662587	1	PS	diacyl	M+H	C48 H85 N1 O10 P1	TRUE			866.586	866.591	1	1.27548e+06	18.6825	18.6682	1.27548e+06	237408	-0.00441188	-5.09108	2	1.00262	10
14227	269255	5593	PS(24:1_18:2)+H	PS(42:3)+H	PS(24:1_18:2)	A	0.814356	1	PS	diacyl	M+H	C48 H89 N1 O10 P1	TRUE			870.621	870.622	1	1.33856e+06	20.2085	20.308	1.33856e+06	410941	-0.0009541	-1.09588	0	1.00065	12
14229	271766	5595	PS(18:1_24:1)+H	PS(42:2)+H	PS(18:1_24:1)	A	0.872427	1	PS	diacyl	M+H	C48 H91 N1 O10 P1	TRUE			872.636	872.638	1	2.57893e+06	20.7627	20.8232	2.57893e+06	748728	-0.0011393	-1.30559	0	2.57893e+06	10
14230	280916	5596	PS(24:0_18:1)+H	PS(42:1)+H	PS(24:0_18:1)	A	0.898028	1	PS	diacyl	M+H	C48 H93 N1 O10 P1	TRUE			874.653	874.653	1	1.68205e+06	21.3357	21.4142	1.68205e+06	509494	-0.000406098	-0.464296	0	1.68205e+06	12
10720	212638	3800	PS(40:9)+H	PS(40:9)+H	PS(40:9)	C	0.0411839	1	PS	diacyl	M+H	C46 H73 N1 O10 P1	TRUE			830.494	830.497	1	950461	14.1304	14.1603	950461	174313	-0.00259778	-3.12799	6	0.998227	3
10735	216057	3812	PS(18:1_22:6)+H	PS(40:7)+H	PS(18:1_22:6)	A	0.551625	1	PS	diacyl	M+H	C46 H77 N1 O10 P1	TRUE			834.527	834.528	1	3.82527e+06	14.1121	14.193	3.82527e+06	1.21607e+06	-0.000644877	-0.772744	2	3.82527e+06	5
11873	218741	4340	PS(18:1_22:4)+H	PS(40:5)+H	PS(18:1_22:4)	A	0.683629	1	PS	diacyl	M+H	C46 H81 N1 O10 P1	TRUE			838.558	838.559	1	3.25987e+06	16.8958	16.9221	3.25987e+06	701540	-0.0007744	-0.923488	2	1.0158	10
12846	220056	4863	PS(22:4_18:0)+H	PS(40:4)+H	PS(22:4_18:0)	B	0.66653	1	PS	diacyl	M+H	C46 H83 N1 O10 P1	TRUE			840.574	840.575	1	1.92657e+06	18.4324	18.4442	1.92657e+06	172205	-0.00100792	-1.19909	2	1.92657e+06	12
13995	226491	5395	PS(18:1_22:1)+H	PS(40:2)+H	PS(18:1_22:1)	A	0.876597	1	PS	diacyl	M+H	C46 H87 N1 O10 P1	TRUE			844.606	844.606	1	6.7572e+06	20.1265	20.1717	6.7572e+06	1.40392e+06	-0.000504926	-0.597824	2	0.996375	10
10850	184710	3905	PS(16:0_22:6)+H	PS(38:6)+H	PS(16:0_22:6)	A	0.5813	1	PS	diacyl	M+H	C44 H75 N1 O10 P1	TRUE			808.512	808.512	1	7.40707e+06	14.0634	14.147	7.40707e+06	1.32934e+06	-0.000127432	-0.157613	2	7.40707e+06	6
11365	185590	4044	PS(20:5_18:0)+H	PS(38:5)+H	PS(20:5_18:0)	B	0.44536	1	PS	diacyl	M+H	C44 H77 N1 O10 P1	TRUE			810.524	810.528	1	3.70032e+06	15.7512	16.0133	3.70032e+06	928380	-0.00348984	-4.30563	2	0.879002	10
11777	187629	4260	PS(20:3_18:1)+H	PS(38:4)+H	PS(20:3_18:1)	B	0.683311	1	PS	diacyl	M+H	C44 H79 N1 O10 P1	TRUE			812.543	812.544	1	2.41155e+06	16.3242	16.4677	2.41155e+06	551801	-0.000893357	-1.09946	2	2.41155e+06	12
12762	189669	4791	PS(20:2_18:1)+H	PS(38:3)+H	PS(20:2_18:1)	B	0.629334	1	PS	diacyl	M+H	C44 H81 N1 O10 P1	TRUE			814.558	814.559	1	621267	18.0537	18.0113	621267	61653.2	-0.00097573	-1.19786	2	0.45111	11
12764	189719	4792	PS(20:3_18:0)+H	PS(38:3)+H	PS(20:3_18:0)	B	0.743576	1	PS	diacyl	M+H	C44 H81 N1 O10 P1	TRUE			814.558	814.559	1	8.22387e+07	18.5675	18.3816	8.22387e+07	1.29651e+07	-0.00097573	-1.19786	2	8.22387e+07	11
12770	191429	4798	PS(18:1_20:1)+H	PS(38:2)+H	PS(18:1_20:1)	A	0.74808	1	PS	diacyl	M+H	C44 H83 N1 O10 P1	TRUE			816.574	816.575	1	8.91976e+06	19.2372	19.34	8.91976e+06	2.47939e+06	-0.000982982	-1.20379	2	8.91976e+06	10
14011	193678	5405	PS(20:0_18:1)+H	PS(38:1)+H	PS(20:0_18:1)	B	0.78243	1	PS	diacyl	M+H	C44 H85 N1 O10 P1	TRUE			818.589	818.591	1	6.0519e+06	20.146	20.1717	6.0519e+06	1.50726e+06	-0.00189997	-2.32103	2	6.0519e+06	12
10777	151395	3846	PS(16:0_20:4)+H	PS(36:4)+H	PS(16:0_20:4)	A	0.564487	1	PS	diacyl	M+H	C42 H75 N1 O10 P1	TRUE			784.512	784.512	1	6.44878e+06	15.1062	15.2235	6.44878e+06	1.34464e+06	-0.000663528	-0.845783	2	6.44878e+06	12
11362	155032	4041	PS(18:3_18:0)+H	PS(36:3)+H	PS(18:3_18:0)	B	0.663368	1	PS	diacyl	M+H	C42 H77 N1 O10 P1	TRUE			786.527	786.528	1	938805	15.9728	15.9816	938805	219490	-0.000908155	-1.15464	4	0.217911	11
12633	158792	4678	PS(18:1_18:1)+H	PS(36:2)+H	PS(18:1_18:1)	A	0.730972	1	PS	diacyl	M+H	C42 H79 N1 O10 P1	TRUE			788.543	788.544	1	3.83824e+07	17.9248	18.1307	3.83824e+07	9.60635e+06	-0.000848823	-1.07644	1	1.0251	10
11351	124971	4030	PS(16:0_18:2)+H	PS(34:2)+H	PS(16:0_18:2)	A	0.753452	1	PS	diacyl	M+H	C40 H75 N1 O10 P1	TRUE			760.512	760.512	1	2.50354e+06	15.92	15.9657	2.50354e+06	762948	-0.000716498	-0.942125	2	1.03053	10
12805	126234	4824	PS(16:0_18:1)+H	PS(34:1)+H	PS(16:0_18:1)	A	0.820604	1	PS	diacyl	M+H	C40 H77 N1 O10 P1	TRUE			762.527	762.528	1	5.79618e+07	17.8675	17.9814	5.79618e+07	1.36569e+07	-0.000538586	-0.706316	3	5.79618e+07	12
11347	102544	4027	PS(16:0_16:1)+H	PS(32:1)+H	PS(16:0_16:1)	A	0.717464	1	PS	diacyl	M+H	C38 H73 N1 O10 P1	TRUE			734.497	734.497	1	2.43217e+06	15.6257	16.0451	2.43217e+06	1.08982e+06	0.000276847	0.37692	2	0.997699	12
12702	105026	4740	PS(16:0_16:0)+H	PS(32:0)+H	PS(16:0_16:0)	A	0.481931	1	PS	diacyl	M+H	C38 H75 N1 O10 P1	TRUE			736.514	736.512	1	886618	17.9551	17.9814	886618	129416	0.00184049	2.49892	1	886618	5
12910	418384	4918	PI(24:5_18:0)+NH4	PI(42:5)+NH4	PI(24:5_18:0)	C	0.642724	1	PI	diacyl	M+NH4	C51 H93 N1 O13 P1	FALSE			958.634	958.638	1	624143	18.6993	18.6831	624143	93462.3	-0.00417667	-4.35688	8	1.00072	6
9826	354189	3548	PI(22:6_18:1)+NH4	PI(40:7)+NH4	PI(22:6_18:1)	B	0.629279	1	PI	diacyl	M+NH4	C49 H85 N1 O13 P1	FALSE			926.575	926.575	1	1.61705e+06	13.6691	13.7511	1.61705e+06	377294	-0.000298257	-0.321891	2	1.61705e+06	6
10885	358978	3934	PI(20:4_20:2)+NH4	PI(40:6)+NH4	PI(20:4_20:2)	C	0.585821	1	PI	diacyl	M+NH4	C49 H87 N1 O13 P1	FALSE			928.591	928.591	1	1.35519e+06	15.2185	15.2399	1.35519e+06	181094	-0.000299244	-0.322255	11	0.518005	5
11951	364891	4402	PI(22:5_18:0)+NH4	PI(40:5)+NH4	PI(22:5_18:0)	B	0.718169	1	PI	diacyl	M+NH4	C49 H89 N1 O13 P1	FALSE			930.606	930.607	1	4.86565e+06	16.8548	16.9221	4.86565e+06	973626	-0.000757792	-0.814299	0	1.01092	6
12898	365796	4907	PI(40:4)+NH4	PI(40:4)+NH4	PI(40:4)	C	0.731081	1	PI	diacyl	M+NH4	C49 H91 N1 O13 P1	FALSE			932.621	932.622	1	1.80744e+06	18.085	18.1456	1.80744e+06	182877	-0.000778887	-0.835158	15	1.80744e+06	7
12906	366751	4915	PI(18:0_22:3)+NH4	PI(40:3)+NH4	PI(18:0_22:3)	A	0.901833	1	PI	diacyl	M+NH4	C49 H93 N1 O13 P1	FALSE			934.637	934.638	1	3.49355e+06	19.3113	19.34	3.49355e+06	469059	-0.000560703	-0.599915	0	0.996993	10
11935	308924	4388	PI(20:6_18:1)+NH4	PI(38:7)+NH4	PI(20:6_18:1)	C	0.0577828	1	PI	diacyl	M+NH4	C47 H81 N1 O13 P1	FALSE			898.552	898.544	1	1.12072e+06	16.8334	16.8312	1.12072e+06	235648	0.00779445	8.67453	10	1.00029	6
9802	315238	3532	PI(20:4_18:2)+NH4	PI(38:6)+NH4	PI(20:4_18:2)	C	0.287444	1	PI	diacyl	M+NH4	C47 H83 N1 O13 P1	FALSE			900.559	900.56	1	217427	12.62	12.5907	217427	80526.3	-0.000341948	-0.379706	12	1.00558	5
10881	318596	3931	PI(20:4_18:1)+NH4	PI(38:5)+NH4	PI(20:4_18:1)	B	0.723193	1	PI	diacyl	M+NH4	C47 H85 N1 O13 P1	FALSE			902.575	902.575	1	1.91218e+07	14.6171	14.7655	1.91218e+07	4.62714e+06	-0.000295553	-0.327455	2	1.91218e+07	6
11382	320361	4059	PI(20:3_18:1)+NH4	PI(38:4)+NH4	PI(20:3_18:1)	B	0.798575	1	PI	diacyl	M+NH4	C47 H87 N1 O13 P1	FALSE			904.59	904.591	1	3.4216e+06	16.1651	15.9816	3.4216e+06	868103	-0.00071127	-0.786288	2	0.537361	7
11945	320418	4396	PI(20:4_18:0)+NH4	PI(38:4)+NH4	PI(20:4_18:0)	C	0.770587	1	PI	diacyl	M+NH4	C47 H87 N1 O13 P1	FALSE			904.59	904.591	1	1.62545e+08	17.0163	17.0654	1.62545e+08	2.536e+07	-0.00071127	-0.786288	14	4.36151e+06	7
12706	322324	4744	PI(38:2)+NH4	PI(38:2)+NH4	PI(38:2)	C	0.990769	1	PI	diacyl	M+NH4	C47 H91 N1 O13 P1	FALSE			908.622	908.622	1	5.87878e+06	19.0014	19.0862	5.87878e+06	1.15619e+06	-0.000156351	-0.172075	13	5.87878e+06	7
9793	280387	3523	PI(20:4_16:1)+NH4	PI(36:5)+NH4	PI(20:4_16:1)	C	0.477198	1	PI	diacyl	M+NH4	C45 H81 N1 O13 P1	FALSE			874.544	874.544	1	174260	12.3236	12.2937	174260	36372.9	-4.78757e-05	-0.0547436	12	174260	6
10862	282230	3914	PI(20:4_16:0)+NH4	PI(36:4)+NH4	PI(20:4_16:0)	B	0.664916	1	PI	diacyl	M+NH4	C45 H83 N1 O13 P1	FALSE			876.559	876.56	1	1.34624e+07	14.6609	14.7288	1.34624e+07	1.91495e+06	-0.000326728	-0.372738	2	56383.2	7
11906	249429	4366	PI(16:0_18:1)+NH4	PI(34:1)+NH4	PI(16:0_18:1)	B	0.934987	1	PI	diacyl	M+NH4	C43 H85 N1 O13 P1	FALSE			854.574	854.575	1	1.11463e+07	17.4083	17.5431	1.11463e+07	2.55454e+06	-0.00101293	-1.1853	2	1.11463e+07	4
14231	302050	5597	PG(20:6_24:1)+NH4	PG(44:7)+NH4	PG(20:6_24:1)	C	0.536919	1	PG	diacyl	M+NH4	C50 H89 N1 O10 P1	TRUE			894.62	894.622	1	1.16936e+06	20.0541	19.9595	1.16936e+06	302069	-0.00156925	-1.75409	2	1.00015	10
6535	291996	2465	PG(22:6_22:6)+NH4	PG(44:12)+NH4	PG(22:6_22:6)	A	0.436666	1	PG	diacyl	M+NH4	C50 H79 N1 O10 P1	TRUE			884.544	884.544	1	553739	8.23348	8.29975	553739	134800	0.000531354	0.600709	1	553739	2
8539	295788	3102	PG(22:5_22:6)+NH4	PG(44:11)+NH4	PG(22:5_22:6)	A	0.571661	1	PG	diacyl	M+NH4	C50 H81 N1 O10 P1	TRUE			886.559	886.559	1	566734	10.1459	10.1779	566734	123770	0.000171587	0.193542	0	1.00425	3
9797	296222	3527	PG(22:5_22:5)+NH4	PG(44:10)+NH4	PG(22:5_22:5)	A	0.467864	1	PG	diacyl	M+NH4	C50 H83 N1 O10 P1	TRUE			888.572	888.575	1	181836	12.0696	12.0628	181836	54473.2	-0.00294416	-3.31335	0	1.02677	3
10854	264241	3908	PG(20:2_22:5)+NH4	PG(42:7)+NH4	PG(20:2_22:5)	A	0.235548	1	PG	diacyl	M+NH4	C48 H85 N1 O10 P1	TRUE			866.591	866.591	1	148700	14.29	14.2421	148700	32108.2	0.000307638	0.354998	0	1.01791	10
10755	220022	3828	PG(18:1_22:5)+NH4	PG(40:6)+NH4	PG(18:1_22:5)	A	0.503503	1	PG	diacyl	M+NH4	C46 H83 N1 O10 P1	TRUE			840.574	840.575	1	573760	13.9627	13.9967	573760	161193	-0.000479886	-0.570902	0	573760	12
12749	187707	4779	PG(20:6_18:0)+NH4	PG(38:6)+NH4	PG(20:6_18:0)	C	0.0438862	1	PG	diacyl	M+NH4	C44 H79 N1 O10 P1	TRUE			812.543	812.544	1	1.98124e+06	17.9432	17.9814	1.98124e+06	325843	-0.000893357	-1.09946	12	1.00051	12
6486	189547	2444	PG(20:5_18:0)+NH4	PG(38:5)+NH4	PG(20:5_18:0)	C	0.0817588	1	PG	diacyl	M+NH4	C44 H81 N1 O10 P1	TRUE			814.558	814.559	1	184599	8.73579	8.74474	184599	30160.8	-0.00141912	-1.74219	14	0.823472	11
9619	189636	3417	PG(22:5_16:0)+NH4	PG(38:5)+NH4	PG(22:5_16:0)	C	0.346943	1	PG	diacyl	M+NH4	C44 H81 N1 O10 P1	TRUE			814.559	814.559	1	106606	13.8361	13.8278	106606	12746.5	-1.51088e-05	-0.0185485	14	106606	11
9543	163853	3367	PG(13:1_23:1)+NH4	PG(36:2)+NH4	PG(13:1_23:1)	C	0.157248	1	PG	diacyl	M+NH4	C42 H83 N1 O10 P1	TRUE			792.574	792.575	1	1.42913e+06	13.0198	12.0463	1.42913e+06	1.1854e+06	-0.000482744	-0.609083	16	1.00064	5
11354	128914	4033	PG(16:0_18:1)+NH4	PG(34:1)+NH4	PG(16:0_18:1)	A	0.516059	1	PG	diacyl	M+NH4	C40 H81 N1 O10 P1	TRUE			766.562	766.559	1	485395	15.845	15.8226	485395	41415.1	0.00237804	3.10222	4	485395	1
9691	107188	3459	PG(22:0_10:0)+NH4	PG(32:0)+NH4	PG(22:0_10:0)	C	0.112432	1	PG	diacyl	M+NH4	C38 H79 N1 O10 P1	TRUE			740.546	740.544	1	1.06101e+06	13.1572	13.201	1.06101e+06	153648	0.00226911	3.06411	9	1.06101e+06	8
12761	189464	4790	PE(42:9)+H	PE(42:9)+H	PE(42:9)	C	0.538654	1	PE	diacyl	M+H	C47 H77 N1 O8 P1	FALSE			814.535	814.538	1	4.82426e+06	17.8617	17.8172	4.82426e+06	746946	-0.00342494	-4.20476	4	4.82426e+06	13
9762	123485	3500	PE(38:9)+H	PE(38:9)+H	PE(38:9)	C	0.225129	1	PE	diacyl	M+H	C43 H69 N1 O8 P1	FALSE			758.472	758.476	1	142216	13.075	13.0855	142216	23374.7	-0.00333442	-4.39621	2	142216	14
10708	127843	3789	PE(20:4_18:2)+H	PE(38:6)+H	PE(20:4_18:2)	B	0.833584	1	PE	diacyl	M+H	C43 H75 N1 O8 P1	FALSE			764.522	764.522	1	5.62156e+06	14.6041	14.7982	5.62156e+06	3.14435e+06	-0.000734903	-0.961257	2	1.00049	19
11764	127913	4249	PE(38:6)+H	PE(38:6)+H	PE(38:6)	C	0.416099	1	PE	diacyl	M+H	C43 H75 N1 O8 P1	FALSE			764.522	764.522	1	1.75114e+06	17.3716	17.4371	1.75114e+06	336418	-0.000734903	-0.961257	12	0.998762	19
12818	128861	4836	PE(20:4_18:1)+H	PE(38:5)+H	PE(20:4_18:1)	B	0.495763	1	PE	diacyl	M+H	C43 H77 N1 O8 P1	FALSE			766.538	766.538	1	9.04958e+06	18.7531	18.7876	9.04958e+06	922589	-0.000133053	-0.173577	2	1.07286	20
14079	131647	5467	PE(18:1_20:1)+H	PE(38:2)+H	PE(18:1_20:1)	A	1.0796	1	PE	diacyl	M+H	C43 H83 N1 O8 P1	FALSE			772.584	772.585	1	3.58197e+07	19.7962	19.9292	3.58197e+07	7.95949e+06	-0.000817044	-1.05754	4	3.58197e+07	12
11827	106266	4300	PE(36:5)+H	PE(36:5)+H	PE(36:5)	C	0.362513	1	PE	diacyl	M+H	C41 H73 N1 O8 P1	FALSE			738.503	738.507	1	1.7686e+06	17.1888	17.1796	1.7686e+06	627535	-0.00340351	-4.60863	12	1.01232	20
12711	107136	4749	PE(36:4)+H	PE(36:4)+H	PE(36:4)	C	0.432715	1	PE	diacyl	M+H	C41 H75 N1 O8 P1	FALSE			740.522	740.522	1	4.94673e+06	18.8297	18.8175	4.94673e+06	811383	-0.000590812	-0.797831	14	4.94673e+06	18
10677	65612	3764	PE(16:1_16:1)+H	PE(32:2)+H	PE(16:1_16:1)	A	1.03397	1	PE	diacyl	M+H	C37 H71 N1 O8 P1	FALSE			688.492	688.491	1	1.35665e+06	14.7405	14.7492	1.35665e+06	230346	0.000642271	0.932867	3	0.826735	12
14256	384314	5618	PC(48:7)+H	PC(48:7)+H	PC(48:7)	C	1.46561	1	PC	diacyl	M+H	C56 H99 N1 O8 P1	TRUE			944.707	944.71	1	699286	21.1494	21.1111	699286	150702	-0.00296569	-3.13925	0	1.00067	22
15465	391015	6136	PC(48:5)+H	PC(48:5)+H	PC(48:5)	C	1.54565	1	PC	diacyl	M+H	C56 H103 N1 O8 P1	TRUE			948.749	948.742	1	467849	22.1193	22.2198	467849	198395	0.00764633	8.05944	0	1.00009	24
15473	398783	6144	PC(48:4)+H	PC(48:4)+H	PC(48:4)	C	0.799614	1	PC	diacyl	M+H	C56 H105 N1 O8 P1	TRUE			950.754	950.757	1	109432	22.2114	22.2355	109432	15647.4	-0.0029185	-3.06966	0	1.00457	30
12902	359004	4911	PC(48:15)+H	PC(48:15)+H	PC(48:15)	C	1.47263	1	PC	diacyl	M+H	C56 H83 N1 O8 P1	TRUE			928.591	928.585	1	1.13834e+06	19.2277	19.1011	1.13834e+06	331823	0.00595101	6.40869	0	1.04242	1
10889	366655	3938	PC(48:12)+H	PC(48:12)+H	PC(48:12)	C	1.29777	1	PC	diacyl	M+H	C56 H89 N1 O8 P1	TRUE			934.631	934.632	1	271740	15.3003	15.2562	271740	45305.3	-0.000776579	-0.830892	0	271740	8
11953	372925	4403	PC(48:11)+H	PC(48:11)+H	PC(48:11)	C	1.5041	1	PC	diacyl	M+H	C56 H91 N1 O8 P1	TRUE			936.646	936.648	1	945239	16.9531	16.9524	945239	150675	-0.00185181	-1.97706	0	945239	10
12713	329561	4750	PC(46:9)+H	PC(46:9)+H	PC(46:9)	C	2.19669	1	PC	diacyl	M+H	C54 H91 N1 O8 P1	TRUE			912.647	912.648	1	2.98448e+06	17.8027	17.8172	2.98448e+06	589327	-0.000576109	-0.63125	0	1.02151	13
12717	335483	4754	PC(46:8)+H	PC(46:8)+H	PC(46:8)	C	1.27615	1	PC	diacyl	M+H	C54 H93 N1 O8 P1	TRUE			914.663	914.663	1	498087	18.7446	18.7727	498087	140998	-0.000692969	-0.757621	0	1.00453	17
14244	337509	5608	PC(46:7)+H	PC(46:7)+H	PC(46:7)	C	1.82637	1	PC	diacyl	M+H	C54 H95 N1 O8 P1	TRUE			916.679	916.679	1	2.03975e+06	19.6759	19.9444	2.03975e+06	570180	0.00013321	0.145318	0	1.0665	23
14253	344683	5616	PC(46:5)+H	PC(46:5)+H	PC(46:5)	C	2.35826	1	PC	diacyl	M+H	C54 H99 N1 O8 P1	TRUE			920.71	920.71	1	1.00143e+06	21.2719	21.2172	1.00143e+06	212066	-0.000603642	-0.655626	0	0.213601	25
9803	320488	3533	PC(46:12)+H	PC(46:12)+H	PC(46:12)	C	1.70121	1	PC	diacyl	M+H	C54 H85 N1 O8 P1	TRUE			906.602	906.601	1	423794	13.316	13.333	423794	93378.5	0.000796919	0.879018	0	423794	9
10880	322104	3930	PC(46:11)+H	PC(46:11)+H	PC(46:11)	C	1.41475	1	PC	diacyl	M+H	C54 H87 N1 O8 P1	TRUE			908.616	908.616	1	653483	15.0689	15.109	653483	136917	-0.000530681	-0.584053	0	1.0199	10
11942	328213	4394	PC(46:10)+H	PC(46:10)+H	PC(46:10)	C	1.54131	1	PC	diacyl	M+H	C54 H89 N1 O8 P1	TRUE			910.632	910.632	1	1.39481e+06	16.2164	16.2102	1.39481e+06	372116	-0.000375991	-0.41289	0	0.99706	8
11387	292054	4063	PC(44:9)+H	PC(44:9)+H	PC(44:9)	C	1.57638	1	PC	diacyl	M+H	C52 H87 N1 O8 P1	TRUE			884.616	884.616	1	620651	15.7751	15.7749	620651	119903	-0.00019425	-0.219586	0	0.215661	14
11918	295851	4376	PC(44:8)+H	PC(44:8)+H	PC(44:8)	C	1.84304	1	PC	diacyl	M+H	C52 H89 N1 O8 P1	TRUE			886.634	886.632	1	1.79117e+06	17.3615	17.4371	1.79117e+06	322209	0.00151216	1.70551	3	0.999432	17
12661	296310	4702	PC(26:7_18:0)+H	PC(44:7)+H	PC(26:7_18:0)	C	2.13126	1	PC	diacyl	M+H	C52 H91 N1 O8 P1	TRUE			888.647	888.648	1	4.72624e+06	18.442	18.7876	4.72624e+06	1.1491e+06	-0.000570759	-0.642278	2	1.10669	22
14235	302111	5600	PC(44:4)+H	PC(44:4)+H	PC(44:4)	C	1.56501	1	PC	diacyl	M+H	C52 H97 N1 O8 P1	TRUE			894.694	894.695	1	3.02178e+06	21.0545	21.1869	3.02178e+06	2.10516e+06	-0.00082813	-0.9256	3	1.01006	31
8536	283692	3099	PC(44:12)+H	PC(44:12)+H	PC(44:12)	C	1.598	1	PC	diacyl	M+H	C52 H81 N1 O8 P1	TRUE			878.569	878.569	1	1.78098e+06	11.594	11.6978	1.78098e+06	405948	5.27812e-05	0.0600762	1	1.78098e+06	8
10864	283767	3916	PC(44:12)+H	PC(44:12)+H	PC(44:12)	C	0.539245	1	PC	diacyl	M+H	C52 H81 N1 O8 P1	TRUE			878.566	878.569	1	185731	14.1952	14.0949	185731	51907	-0.00390359	-4.44311	1	0.979283	8
11916	283814	4374	PC(44:12)+H	PC(44:12)+H	PC(44:12)	C	0.628556	1	PC	diacyl	M+H	C52 H81 N1 O8 P1	TRUE			878.575	878.569	1	317966	16.3433	16.3919	317966	50856.2	0.00563399	6.41269	1	0.0939172	8
9795	285148	3525	PC(44:11)+H	PC(44:11)+H	PC(44:11)	C	1.97452	1	PC	diacyl	M+H	C52 H83 N1 O8 P1	TRUE			880.586	880.585	1	1.63405e+06	13.4265	13.5144	1.63405e+06	371211	0.00054592	0.619951	0	1.63405e+06	10
10872	285905	3923	PC(44:10)+H	PC(44:10)+H	PC(44:10)	C	1.59869	1	PC	diacyl	M+H	C52 H85 N1 O8 P1	TRUE			882.6	882.601	1	2.01121e+06	14.2197	14.5529	2.01121e+06	953133	-0.000260237	-0.294853	2	2.01121e+06	9
16661	315363	6572	PC(44:1)+H	PC(44:1)+H	PC(44:1)	C	0.520629	1	PC	diacyl	M+H	C52 H103 N1 O8 P1	TRUE			900.746	900.742	1	349372	24.9903	24.6332	349372	127161	0.00460964	5.1176	5	1.01563	43
9788	253738	3518	PC(42:9)+H	PC(42:9)+H	PC(42:9)	C	1.82758	1	PC	diacyl	M+H	C50 H83 N1 O8 P1	TRUE			856.585	856.585	1	3.71928e+06	13.557	13.7288	3.71928e+06	785748	-0.000110371	-0.12885	4	0.497196	15
10812	256874	3878	PC(42:8)+H	PC(42:8)+H	PC(42:8)	C	1.55475	1	PC	diacyl	M+H	C50 H85 N1 O8 P1	TRUE			858.6	858.601	1	903615	15.0157	15.0926	903615	222817	-0.000569861	-0.663709	4	0.0678927	19
11909	261715	4367	PC(42:7)+H	PC(42:7)+H	PC(42:7)	C	1.50718	1	PC	diacyl	M+H	C50 H87 N1 O8 P1	TRUE			860.615	860.616	1	2.41543e+06	16.7572	16.7706	2.41543e+06	340466	-0.000892145	-1.03663	6	0.172849	22
12607	262858	4655	PC(42:6)+H	PC(42:6)+H	PC(42:6)	C	1.4205	1	PC	diacyl	M+H	C50 H89 N1 O8 P1	TRUE			862.631	862.632	1	1.51526e+06	18.2074	18.1755	1.51526e+06	193858	-0.00117998	-1.36788	8	0.0915575	26
12604	263018	4655	PC(42:6)+H	PC(42:6)+H	PC(42:6)	C	1.4205	1	PC	diacyl	M+H	C50 H89 N1 O8 P1	TRUE			862.631	862.632	1	4.2428e+06	18.2074	18.3248	4.2428e+06	595603	-0.00117998	-1.36788	8	0.256365	26
[truncated: 194 more rows]

## Sheet: Matyash3
PeakId	AnntID	ChromeClusterId	LipidID	LipidGroupKey	LipidMolec	Grade	IDScore	Rank	ClassKey	SubClassKey	Adduct	IonFormula	BaseModification	SubModification	ObsMz	CalcMz	Charge	Intensity	MS2RT	TopRT	TopHeight	Area	DeltaDa	DeltaPPM	PublicLink	S/N	VCR
[truncated: 288 more rows]
